# Supplementary material for: A copper(II) paddle-wheel structure of tranexamic acid: di­chloro-tetra­kis­[μ-4-(ammonio­meth­yl)cyclo­hexane-1-carboxyl­ato-O,O′]dicopper(II) dichloride hexa­hydrate
Source: Acta Crystallogr E Crystallogr Commun. 2017 Sep 8;73(Pt 10):1421–5. doi: 10.1107/S2056989017012543 (PMC5730287; doi:10.1107/S2056989017012543)
Supplement: Supplementary file 1 [file e-73-01421-sup1.cif]

##############################################################################
#                                                                            #
# This CIF contains the data in a paper accepted for publication in          #
# Acta Crystallographica Section E. It conforms to the requirements of       #
# Notes for Authors for Acta Crystallographica Section E, and has been       #
# peer reviewed under the auspices of the IUCr Commission on Journals.       #
#                                                                            #
# Full details of the Crystallographic Information File format               #
# are given in the paper "The Crystallographic Information File (CIF):       #
# a New Standard Archive File for Crystallography" by S. R. Hall, F. H.      #
# Allen and I. D. Brown [Acta Cryst. (1991), A47, 655-685].                  #
#                                                                            #
# The current version of the core CIF dictionary is obtainable from          #
# ftp://ftp.iucr.org/pub/cif_core.dic.                                       #
#                                                                            #
# Software is freely available for graphical display of the structure(s)     #
# in this CIF. For information consult the CIF software page                 #
# http://www.iucr.org/resources/cif/software.                                #
#                                                                            #
# This file may be used for bona fide research purposes within the           #
# scientific community so long as proper attribution is given to the journal # 
# article from which it was obtained.                                        #
#                                                                            #
##############################################################################
data_I
_audit_creation_method     'SHELXL-2016/6'
_chemical_name_systematic
;
Dichloro-tetrakis[\m-4-(ammoniomethyl)cyclohexane-1-carboxylato-\
<i>O</i>,<i>O</i>']dicopper(II) dichloride hexahydrate
;
_chemical_name_common     ?
_chemical_formula_moiety     'C32 H60 Cl2 Cu2 N4 O8, 2(Cl), 6(H2 O)'
_chemical_formula_sum     'C32 H72 Cl4 Cu2 N4 O14'
_chemical_formula_iupac     '[Cu2 Cl2 (C8 H15 N O2)4 ] (Cl2) , 6H2 O'
_chemical_formula_weight     1005.81
_chemical_melting_point     ?
_shelx_space_group_comment
;
The symmetry employed for this shelxl refinement is uniquely defined
by the following loop, which should always be used as a source of
symmetry information in preference to the above space-group names.
They are only intended as comments.
;
_space_group_crystal_system     monoclinic
_space_group_name_H-M_alt     'P 21/n'
_space_group_name_Hall     '-P 2yn'
loop_
    _space_group_symop_operation_xyz
    'x, y, z'
    '-x+1/2, y+1/2, -z+1/2'
    '-x, -y, -z'
    'x-1/2, -y-1/2, z-1/2'
_cell_length_a     14.7100(11)
_cell_length_b     10.7163(6)
_cell_length_c     14.9312(12)
_cell_angle_alpha     90
_cell_angle_beta     91.828(10)
_cell_angle_gamma     90
_cell_volume     2352.5(3)
_cell_formula_units_Z     2
_cell_measurement_reflns_used     8000
_cell_measurement_theta_min     2.25
_cell_measurement_theta_max     25.90
_cell_measurement_temperature     153(2)
_exptl_crystal_description     plate
_exptl_crystal_colour     green
_exptl_crystal_size_max     0.34
_exptl_crystal_size_mid     0.30
_exptl_crystal_size_min     0.20
_exptl_crystal_density_diffrn     1.420
_exptl_crystal_density_meas     ?
_exptl_crystal_density_method     ?
_exptl_crystal_F_000     1060
_exptl_absorpt_coefficient_mu     1.192
_exptl_absorpt_correction_type     multi-scan
_exptl_absorpt_process_details
;
(MULABS; Spek, 2009)
;
_shelx_estimated_absorpt_T_min     ?
_shelx_estimated_absorpt_T_max     ?
_exptl_absorpt_correction_T_min     0.712
_exptl_absorpt_correction_T_max     1.000
_diffrn_ambient_temperature     153(2)
_diffrn_radiation_type     MoK\a
_diffrn_radiation_wavelength     0.71073
_diffrn_radiation_source     'fine-focus sealed tube'
_diffrn_radiation_monochromator     'plane graphite'
_diffrn_measurement_device_type     'STOE IPDS 1'
_diffrn_measurement_device     '1 circle goniometer'
_diffrn_measurement_method     '\f rotation'
_diffrn_detector_area_resol_mean     ?
_diffrn_reflns_number     18018
_diffrn_reflns_av_R_equivalents     0.0907
_diffrn_reflns_theta_min     2.340
_diffrn_reflns_theta_max     25.898
_diffrn_reflns_theta_full     25.242
_diffrn_measured_fraction_theta_max     0.994
_diffrn_measured_fraction_theta_full     0.999
_diffrn_reflns_limit_h_min     -18
_diffrn_reflns_limit_h_max     18
_diffrn_reflns_limit_k_min     -13
_diffrn_reflns_limit_k_max     13
_diffrn_reflns_limit_l_min     -18
_diffrn_reflns_limit_l_max     18
_refine_special_details     ?
_reflns_number_total     4545
_reflns_number_gt     3172
_reflns_threshold_expression     'I > 2\s(I)'
_refine_ls_structure_factor_coef     Fsqd
_refine_ls_matrix_type     full
_refine_ls_R_factor_all     0.0907
_refine_ls_R_factor_gt     0.0666
_refine_ls_wR_factor_gt     0.1846
_refine_ls_wR_factor_ref     0.1964
_refine_ls_goodness_of_fit_ref     1.019
_refine_ls_restrained_S_all     1.018
_refine_ls_number_reflns     4545
_refine_ls_number_parameters     273
_refine_ls_number_restraints     9
_refine_ls_hydrogen_treatment     mixed
_refine_ls_weighting_scheme     calc
_refine_ls_weighting_details
                      'w=1/[\s^2^(Fo^2^)+(0.1331P)^2^] where P=(Fo^2^+2Fc^2^)/3'
_atom_sites_solution_hydrogens     mixed
_atom_sites_solution_primary     direct
_atom_sites_solution_secondary     difmap
_refine_ls_shift/su_max     0.000
_refine_ls_shift/su_mean     0.000
_refine_diff_density_max     1.797
_refine_diff_density_min     -0.927
_refine_ls_extinction_method     none
_refine_ls_extinction_coef     .
loop_
    _atom_type_symbol
    _atom_type_description
    _atom_type_scat_dispersion_real
    _atom_type_scat_dispersion_imag
    _atom_type_scat_source
    'C' 'C' 0.0033 0.0016
                         'International Tables Vol C Tables 4.2.6.8 and 6.1.1.4'
    'H' 'H' 0.0000 0.0000
                         'International Tables Vol C Tables 4.2.6.8 and 6.1.1.4'
    'Cl' 'Cl' 0.1484 0.1585
                         'International Tables Vol C Tables 4.2.6.8 and 6.1.1.4'
    'Cu' 'Cu' 0.3201 1.2651
                         'International Tables Vol C Tables 4.2.6.8 and 6.1.1.4'
    'N' 'N' 0.0061 0.0033
                         'International Tables Vol C Tables 4.2.6.8 and 6.1.1.4'
    'O' 'O' 0.0106 0.0060
                         'International Tables Vol C Tables 4.2.6.8 and 6.1.1.4'
_computing_data_collection
;
EXPOSE in <i>IPDS-I</i> (Stoe & Cie, 2004)
;
_computing_cell_refinement
;
CELL in <i>IPDS-I</i> (Stoe & Cie, 2004)
;
_computing_data_reduction
;
INTEGRATE in <i>IPDS-I</i> (Stoe & Cie, 2004)
;
_computing_structure_solution
;
<i>SHELXS2016/6</i> (Sheldrick, 2008)
;
_computing_structure_refinement
;
<i>SHELXL2016/6</i> (Sheldrick, 2015)
;
_computing_molecular_graphics
;
Mercury (Macrae <i>et al.</i>,  2008)
;
_computing_publication_material
;
<i>SHELXL2016/6</i> (Sheldrick, 2015), PLATON (Spek, 2009) and
publCIF (Westrip, 2010)
;
loop_
    _atom_site_type_symbol
    _atom_site_label
    _atom_site_fract_x
    _atom_site_fract_y
    _atom_site_fract_z
    _atom_site_U_iso_or_equiv
    _atom_site_adp_type
    _atom_site_calc_flag
    _atom_site_occupancy
    _atom_site_disorder_assembly
    _atom_site_disorder_group
    Cu Cu1 0.57200(3) 0.53341(6) 0.55087(4) 0.0195(2) Uani d 1 . .
    Cl Cl1 0.69386(7) 0.59126(13) 0.66374(7) 0.0253(3) Uani d 1 . .
    O O1 0.5727(3) 0.3572(4) 0.5833(3) 0.0384(10) Uani d 1 . .
    O O2 0.4505(3) 0.3014(4) 0.5009(3) 0.0369(10) Uani d 1 . .
    O O3 0.6477(2) 0.4905(4) 0.4471(2) 0.0297(9) Uani d 1 . .
    O O4 0.5250(2) 0.4381(5) 0.3640(3) 0.0445(12) Uani d 1 . .
    N N1 0.6876(3) -0.1791(5) 0.8123(3) 0.0339(11) Uani d 1 . .
    H H1A 0.715646 -0.207468 0.762784 0.051 Uiso calc 1 . .
    H H1B 0.688742 -0.239545 0.855069 0.051 Uiso calc 1 . .
    H H1C 0.717108 -0.110116 0.833690 0.051 Uiso calc 1 . .
    N N2 0.6727(3) 0.1961(6) -0.0237(3) 0.0451(14) Uani d 1 . .
    H H2A 0.674668 0.130093 0.014673 0.068 Uiso calc 1 . .
    H H2B 0.702133 0.175997 -0.074399 0.068 Uiso calc 1 . .
    H H2C 0.613684 0.215079 -0.038025 0.068 Uiso calc 1 . .
    C C1 0.5154(3) 0.2771(5) 0.5551(3) 0.0244(11) Uani d 1 . .
    C C2 0.5225(4) 0.1471(5) 0.5916(4) 0.0299(12) Uani d 1 . .
    H H2 0.490146 0.089283 0.548741 0.036 Uiso calc 1 . .
    C C3 0.6224(4) 0.1033(6) 0.6034(4) 0.0377(14) Uani d 1 . .
    H H3A 0.650187 0.098871 0.543974 0.045 Uiso calc 1 . .
    H H3B 0.657016 0.165255 0.640008 0.045 Uiso calc 1 . .
    C C4 0.6295(4) -0.0230(6) 0.6482(4) 0.0388(14) Uani d 1 . .
    H H4A 0.694444 -0.045681 0.657197 0.047 Uiso calc 1 . .
    H H4B 0.600371 -0.086743 0.608849 0.047 Uiso calc 1 . .
    C C5 0.5841(3) -0.0227(5) 0.7379(4) 0.0288(12) Uani d 1 . .
    H H5 0.614942 0.042295 0.776158 0.035 Uiso calc 1 . .
    C C6 0.4837(4) 0.0149(6) 0.7258(6) 0.0472(18) Uani d 1 . .
    H H6A 0.451049 -0.048267 0.688621 0.057 Uiso calc 1 . .
    H H6B 0.455311 0.017746 0.784995 0.057 Uiso calc 1 . .
    C C7 0.4754(3) 0.1418(6) 0.6811(4) 0.0372(14) Uani d 1 . .
    H H7A 0.502404 0.205796 0.721666 0.045 Uiso calc 1 . .
    H H7B 0.410239 0.162109 0.671203 0.045 Uiso calc 1 . .
    C C8 0.5915(4) -0.1465(6) 0.7881(4) 0.0397(14) Uani d 1 . .
    H H8A 0.556328 -0.141231 0.843406 0.048 Uiso calc 1 . .
    H H8B 0.564509 -0.213527 0.750187 0.048 Uiso calc 1 . .
    C C9 0.6099(3) 0.4514(5) 0.3760(3) 0.0244(11) Uani d 1 . .
    C C10 0.6679(3) 0.4182(5) 0.2966(3) 0.0244(11) Uani d 1 . .
    H H10 0.733515 0.427604 0.315003 0.029 Uiso calc 1 . .
    C C11 0.6461(4) 0.5081(6) 0.2187(4) 0.0288(12) Uani d 1 . .
    H H11A 0.579838 0.507245 0.204844 0.035 Uiso calc 1 . .
    H H11B 0.663545 0.593965 0.236560 0.035 Uiso calc 1 . .
    C C12 0.6970(4) 0.4710(6) 0.1351(3) 0.0299(12) Uani d 1 . .
    H H12A 0.681611 0.530032 0.085930 0.036 Uiso calc 1 . .
    H H12B 0.763338 0.475985 0.147985 0.036 Uiso calc 1 . .
    C C13 0.6722(3) 0.3405(5) 0.1063(3) 0.0262(12) Uani d 1 . .
    H H13 0.604822 0.337427 0.095228 0.031 Uiso calc 1 . .
    C C14 0.6965(4) 0.2495(6) 0.1830(4) 0.0332(13) Uani d 1 . .
    H H14A 0.677871 0.164112 0.164965 0.040 Uiso calc 1 . .
    H H14B 0.763281 0.249287 0.193720 0.040 Uiso calc 1 . .
    C C15 0.6507(4) 0.2838(6) 0.2693(4) 0.0319(12) Uani d 1 . .
    H H15A 0.584401 0.270120 0.261501 0.038 Uiso calc 1 . .
    H H15B 0.673527 0.227990 0.317868 0.038 Uiso calc 1 . .
    C C16 0.7174(4) 0.3051(6) 0.0196(4) 0.0347(14) Uani d 1 . .
    H H16A 0.714618 0.376924 -0.022083 0.042 Uiso calc 1 . .
    H H16B 0.782239 0.285487 0.032601 0.042 Uiso calc 1 . .
    Cl Cl2 0.53120(11) 0.73439(19) 0.07190(12) 0.0537(5) Uani d 1 . .
    O O1W 0.3515(3) 0.3850(6) 0.0849(3) 0.0600(14) Uani d 1 . .
    H H1WA 0.385(4) 0.405(9) 0.038(3) 0.090 Uiso d 1 . .
    H H1WB 0.393(4) 0.383(9) 0.130(3) 0.090 Uiso d 1 . .
    O O2W 0.1694(4) 0.5612(6) 0.5040(4) 0.0651(15) Uani d 1 . .
    H H2WA 0.134(5) 0.589(9) 0.548(5) 0.098 Uiso d 1 . .
    H H2WB 0.222(3) 0.602(8) 0.514(6) 0.098 Uiso d 1 . .
    O O3W 0.1194(3) 0.1039(6) 0.3118(3) 0.0619(15) Uani d 1 . .
    H H3WA 0.104(5) 0.075(8) 0.259(3) 0.093 Uiso d 1 . .
    H H3WB 0.073(4) 0.148(8) 0.329(5) 0.093 Uiso d 1 . .
loop_
    _atom_site_aniso_label
    _atom_site_aniso_U_11
    _atom_site_aniso_U_22
    _atom_site_aniso_U_33
    _atom_site_aniso_U_12
    _atom_site_aniso_U_13
    _atom_site_aniso_U_23
    Cu1 0.0152(3) 0.0291(4) 0.0144(3) 0.0005(2) 0.0036(2) 0.0010(2)
    Cl1 0.0213(6) 0.0352(8) 0.0193(6) -0.0045(5) 0.0001(4) 0.0005(5)
    O1 0.035(2) 0.039(3) 0.041(2) -0.0092(18) -0.0129(17) 0.0117(19)
    O2 0.035(2) 0.033(2) 0.041(2) 0.0018(17) -0.0158(17) -0.0035(19)
    O3 0.0195(16) 0.050(3) 0.0195(17) -0.0029(16) 0.0022(13) -0.0049(17)
    O4 0.0187(18) 0.088(4) 0.027(2) -0.0061(19) 0.0057(14) -0.018(2)
    N1 0.031(2) 0.032(3) 0.038(3) 0.007(2) -0.0064(19) 0.001(2)
    N2 0.041(3) 0.056(4) 0.039(3) 0.001(3) 0.018(2) -0.019(3)
    C1 0.024(2) 0.031(3) 0.018(2) 0.004(2) 0.0067(19) 0.004(2)
    C2 0.032(3) 0.025(3) 0.032(3) 0.001(2) -0.008(2) -0.003(2)
    C3 0.032(3) 0.048(4) 0.034(3) 0.015(3) 0.016(2) 0.011(3)
    C4 0.039(3) 0.040(4) 0.038(3) 0.015(3) -0.001(2) 0.003(3)
    C5 0.020(2) 0.029(3) 0.037(3) 0.001(2) -0.002(2) 0.004(2)
    C6 0.022(3) 0.036(4) 0.084(5) 0.002(2) 0.010(3) 0.022(4)
    C7 0.019(2) 0.037(4) 0.056(4) 0.007(2) 0.010(2) 0.019(3)
    C8 0.028(3) 0.040(4) 0.051(4) 0.005(3) 0.004(2) 0.009(3)
    C9 0.022(2) 0.030(3) 0.022(2) 0.001(2) 0.0045(19) 0.004(2)
    C10 0.014(2) 0.039(3) 0.021(2) 0.001(2) 0.0046(17) 0.000(2)
    C11 0.034(3) 0.029(3) 0.024(3) 0.002(2) 0.008(2) -0.001(2)
    C12 0.032(3) 0.037(4) 0.021(3) 0.004(2) 0.010(2) 0.004(2)
    C13 0.020(2) 0.035(3) 0.024(2) 0.004(2) 0.0101(18) -0.006(2)
    C14 0.031(3) 0.030(3) 0.039(3) 0.002(2) 0.011(2) 0.000(3)
    C15 0.036(3) 0.031(3) 0.030(3) 0.003(2) 0.011(2) 0.002(2)
    C16 0.029(3) 0.047(4) 0.028(3) 0.003(2) 0.013(2) -0.012(3)
    Cl2 0.0453(9) 0.0647(13) 0.0518(10) -0.0012(8) 0.0122(7) 0.0128(9)
    O1W 0.062(3) 0.068(4) 0.051(3) 0.008(3) 0.014(2) 0.021(3)
    O2W 0.048(3) 0.075(4) 0.071(4) 0.012(3) -0.008(3) -0.019(3)
    O3W 0.052(3) 0.081(4) 0.053(3) 0.018(3) 0.000(2) -0.034(3)
_geom_special_details
;
 All esds (except the esd in the dihedral angle between two l.s. planes)
 are estimated using the full covariance matrix.  The cell esds are taken
 into account individually in the estimation of esds in distances, angles
 and torsion angles; correlations between esds in cell parameters are only
 used when they are defined by crystal symmetry.  An approximate (isotropic)
 treatment of cell esds is used for estimating esds involving l.s. planes.
;
loop_
    _geom_bond_atom_site_label_1
    _geom_bond_atom_site_label_2
    _geom_bond_site_symmetry_2
    _geom_bond_distance
    _geom_bond_publ_flag
    Cu1 Cu1 3_666 2.6649(11) y
    Cu1 O1 . 1.950(4) y
    Cu1 O2 3_666 1.955(4) y
    Cu1 O4 3_666 1.965(4) y
    Cu1 O3 . 1.991(3) y
    Cu1 Cl1 . 2.4990(12) y
    O1 C1 . 1.265(7) ?
    O2 C1 . 1.258(6) ?
    O3 C9 . 1.255(6) ?
    O4 C9 . 1.264(6) ?
    N1 C8 . 1.489(7) ?
    N1 H1A . 0.9100 ?
    N1 H1B . 0.9100 ?
    N1 H1C . 0.9100 ?
    N2 C16 . 1.479(8) ?
    N2 H2A . 0.9100 ?
    N2 H2B . 0.9100 ?
    N2 H2C . 0.9100 ?
    C1 C2 . 1.499(8) ?
    C2 C7 . 1.526(8) ?
    C2 C3 . 1.547(7) ?
    C2 H2 . 1.0000 ?
    C3 C4 . 1.512(9) ?
    C3 H3A . 0.9900 ?
    C3 H3B . 0.9900 ?
    C4 C5 . 1.515(8) ?
    C4 H4A . 0.9900 ?
    C4 H4B . 0.9900 ?
    C5 C8 . 1.526(8) ?
    C5 C6 . 1.536(7) ?
    C5 H5 . 1.0000 ?
    C6 C7 . 1.518(9) ?
    C6 H6A . 0.9900 ?
    C6 H6B . 0.9900 ?
    C7 H7A . 0.9900 ?
    C7 H7B . 0.9900 ?
    C8 H8A . 0.9900 ?
    C8 H8B . 0.9900 ?
    C9 C10 . 1.526(6) ?
    C10 C15 . 1.516(8) ?
    C10 C11 . 1.536(7) ?
    C10 H10 . 1.0000 ?
    C11 C12 . 1.527(7) ?
    C11 H11A . 0.9900 ?
    C11 H11B . 0.9900 ?
    C12 C13 . 1.505(8) ?
    C12 H12A . 0.9900 ?
    C12 H12B . 0.9900 ?
    C13 C16 . 1.522(7) ?
    C13 C14 . 1.538(8) ?
    C13 H13 . 1.0000 ?
    C14 C15 . 1.518(7) ?
    C14 H14A . 0.9900 ?
    C14 H14B . 0.9900 ?
    C15 H15A . 0.9900 ?
    C15 H15B . 0.9900 ?
    C16 H16A . 0.9900 ?
    C16 H16B . 0.9900 ?
    O1W H1WA . 0.89(2) ?
    O1W H1WB . 0.90(2) ?
    O2W H2WA . 0.90(2) ?
    O2W H2WB . 0.90(2) ?
    O3W H3WA . 0.88(2) ?
    O3W H3WB . 0.88(2) ?
loop_
    _geom_angle_atom_site_label_1
    _geom_angle_atom_site_label_2
    _geom_angle_atom_site_label_3
    _geom_angle_site_symmetry_1
    _geom_angle_site_symmetry_3
    _geom_angle
    _geom_angle_publ_flag
    O1 Cu1 O2 . 3_666 167.02(15) y
    O1 Cu1 O4 . 3_666 89.3(2) y
    O2 Cu1 O4 3_666 3_666 89.9(2) y
    O1 Cu1 O3 . . 88.33(18) y
    O2 Cu1 O3 3_666 . 89.60(18) y
    O4 Cu1 O3 3_666 . 167.27(15) y
    O1 Cu1 Cl1 . . 94.31(11) y
    O2 Cu1 Cl1 3_666 . 98.68(11) y
    O4 Cu1 Cl1 3_666 . 92.57(11) y
    O3 Cu1 Cl1 . . 100.08(10) y
    O1 Cu1 Cu1 . 3_666 83.04(11) y
    O2 Cu1 Cu1 3_666 3_666 84.05(11) y
    O4 Cu1 Cu1 3_666 3_666 80.24(11) y
    O3 Cu1 Cu1 . 3_666 87.06(10) y
    Cl1 Cu1 Cu1 . 3_666 172.34(4) y
    C1 O1 Cu1 . . 125.2(3) ?
    C1 O2 Cu1 . 3_666 123.8(4) ?
    C9 O3 Cu1 . . 119.4(3) ?
    C9 O4 Cu1 . 3_666 128.7(3) ?
    C8 N1 H1A . . 109.5 ?
    C8 N1 H1B . . 109.5 ?
    H1A N1 H1B . . 109.5 ?
    C8 N1 H1C . . 109.5 ?
    H1A N1 H1C . . 109.5 ?
    H1B N1 H1C . . 109.5 ?
    C16 N2 H2A . . 109.5 ?
    C16 N2 H2B . . 109.5 ?
    H2A N2 H2B . . 109.5 ?
    C16 N2 H2C . . 109.5 ?
    H2A N2 H2C . . 109.5 ?
    H2B N2 H2C . . 109.5 ?
    O2 C1 O1 . . 123.9(5) ?
    O2 C1 C2 . . 118.0(5) ?
    O1 C1 C2 . . 118.1(4) ?
    C1 C2 C7 . . 108.9(5) ?
    C1 C2 C3 . . 112.2(5) ?
    C7 C2 C3 . . 110.2(4) ?
    C1 C2 H2 . . 108.5 ?
    C7 C2 H2 . . 108.5 ?
    C3 C2 H2 . . 108.5 ?
    C4 C3 C2 . . 112.0(5) ?
    C4 C3 H3A . . 109.2 ?
    C2 C3 H3A . . 109.2 ?
    C4 C3 H3B . . 109.2 ?
    C2 C3 H3B . . 109.2 ?
    H3A C3 H3B . . 107.9 ?
    C3 C4 C5 . . 111.3(5) ?
    C3 C4 H4A . . 109.4 ?
    C5 C4 H4A . . 109.4 ?
    C3 C4 H4B . . 109.4 ?
    C5 C4 H4B . . 109.4 ?
    H4A C4 H4B . . 108.0 ?
    C4 C5 C8 . . 113.9(5) ?
    C4 C5 C6 . . 110.2(5) ?
    C8 C5 C6 . . 109.8(5) ?
    C4 C5 H5 . . 107.5 ?
    C8 C5 H5 . . 107.5 ?
    C6 C5 H5 . . 107.5 ?
    C7 C6 C5 . . 110.5(5) ?
    C7 C6 H6A . . 109.6 ?
    C5 C6 H6A . . 109.6 ?
    C7 C6 H6B . . 109.6 ?
    C5 C6 H6B . . 109.6 ?
    H6A C6 H6B . . 108.1 ?
    C6 C7 C2 . . 112.7(5) ?
    C6 C7 H7A . . 109.0 ?
    C2 C7 H7A . . 109.0 ?
    C6 C7 H7B . . 109.0 ?
    C2 C7 H7B . . 109.0 ?
    H7A C7 H7B . . 107.8 ?
    N1 C8 C5 . . 112.0(5) ?
    N1 C8 H8A . . 109.2 ?
    C5 C8 H8A . . 109.2 ?
    N1 C8 H8B . . 109.2 ?
    C5 C8 H8B . . 109.2 ?
    H8A C8 H8B . . 107.9 ?
    O3 C9 O4 . . 124.6(5) ?
    O3 C9 C10 . . 119.4(4) ?
    O4 C9 C10 . . 116.0(4) ?
    C15 C10 C9 . . 109.8(4) ?
    C15 C10 C11 . . 111.3(4) ?
    C9 C10 C11 . . 109.5(4) ?
    C15 C10 H10 . . 108.7 ?
    C9 C10 H10 . . 108.7 ?
    C11 C10 H10 . . 108.7 ?
    C12 C11 C10 . . 111.1(4) ?
    C12 C11 H11A . . 109.4 ?
    C10 C11 H11A . . 109.4 ?
    C12 C11 H11B . . 109.4 ?
    C10 C11 H11B . . 109.4 ?
    H11A C11 H11B . . 108.0 ?
    C13 C12 C11 . . 110.8(4) ?
    C13 C12 H12A . . 109.5 ?
    C11 C12 H12A . . 109.5 ?
    C13 C12 H12B . . 109.5 ?
    C11 C12 H12B . . 109.5 ?
    H12A C12 H12B . . 108.1 ?
    C12 C13 C16 . . 111.5(5) ?
    C12 C13 C14 . . 109.2(4) ?
    C16 C13 C14 . . 112.2(5) ?
    C12 C13 H13 . . 107.9 ?
    C16 C13 H13 . . 107.9 ?
    C14 C13 H13 . . 107.9 ?
    C15 C14 C13 . . 112.3(5) ?
    C15 C14 H14A . . 109.1 ?
    C13 C14 H14A . . 109.1 ?
    C15 C14 H14B . . 109.1 ?
    C13 C14 H14B . . 109.1 ?
    H14A C14 H14B . . 107.9 ?
    C10 C15 C14 . . 112.5(5) ?
    C10 C15 H15A . . 109.1 ?
    C14 C15 H15A . . 109.1 ?
    C10 C15 H15B . . 109.1 ?
    C14 C15 H15B . . 109.1 ?
    H15A C15 H15B . . 107.8 ?
    N2 C16 C13 . . 111.6(5) ?
    N2 C16 H16A . . 109.3 ?
    C13 C16 H16A . . 109.3 ?
    N2 C16 H16B . . 109.3 ?
    C13 C16 H16B . . 109.3 ?
    H16A C16 H16B . . 108.0 ?
    H1WA O1W H1WB . . 102(3) ?
    H2WA O2W H2WB . . 103(3) ?
    H3WA O3W H3WB . . 106(3) ?
loop_
    _geom_torsion_atom_site_label_1
    _geom_torsion_atom_site_label_2
    _geom_torsion_atom_site_label_3
    _geom_torsion_atom_site_label_4
    _geom_torsion_site_symmetry_1
    _geom_torsion_site_symmetry_2
    _geom_torsion_site_symmetry_3
    _geom_torsion_site_symmetry_4
    _geom_torsion
    _geom_torsion_publ_flag
    Cu1 O2 C1 O1 3_666 . . . 1.1(7) ?
    Cu1 O2 C1 C2 3_666 . . . 178.1(4) ?
    Cu1 O1 C1 O2 . . . . 0.9(7) ?
    Cu1 O1 C1 C2 . . . . -176.1(4) ?
    O2 C1 C2 C7 . . . . -94.2(6) ?
    O1 C1 C2 C7 . . . . 82.9(6) ?
    O2 C1 C2 C3 . . . . 143.5(5) ?
    O1 C1 C2 C3 . . . . -39.4(7) ?
    C1 C2 C3 C4 . . . . 174.7(5) ?
    C7 C2 C3 C4 . . . . 53.1(7) ?
    C2 C3 C4 C5 . . . . -56.3(7) ?
    C3 C4 C5 C8 . . . . -178.1(5) ?
    C3 C4 C5 C6 . . . . 57.9(7) ?
    C4 C5 C6 C7 . . . . -57.2(8) ?
    C8 C5 C6 C7 . . . . 176.5(6) ?
    C5 C6 C7 C2 . . . . 55.9(8) ?
    C1 C2 C7 C6 . . . . -176.8(5) ?
    C3 C2 C7 C6 . . . . -53.3(7) ?
    C4 C5 C8 N1 . . . . 63.3(7) ?
    C6 C5 C8 N1 . . . . -172.5(5) ?
    Cu1 O3 C9 O4 . . . . 1.0(8) ?
    Cu1 O3 C9 C10 . . . . -179.8(4) ?
    Cu1 O4 C9 O3 3_666 . . . -2.3(9) ?
    Cu1 O4 C9 C10 3_666 . . . 178.5(4) ?
    O3 C9 C10 C15 . . . . 122.8(5) ?
    O4 C9 C10 C15 . . . . -57.9(6) ?
    O3 C9 C10 C11 . . . . -114.7(5) ?
    O4 C9 C10 C11 . . . . 64.5(6) ?
    C15 C10 C11 C12 . . . . -53.7(6) ?
    C9 C10 C11 C12 . . . . -175.2(4) ?
    C10 C11 C12 C13 . . . . 58.9(6) ?
    C11 C12 C13 C16 . . . . 176.2(4) ?
    C11 C12 C13 C14 . . . . -59.3(5) ?
    C12 C13 C14 C15 . . . . 56.5(6) ?
    C16 C13 C14 C15 . . . . -179.4(5) ?
    C9 C10 C15 C14 . . . . 172.3(4) ?
    C11 C10 C15 C14 . . . . 50.9(6) ?
    C13 C14 C15 C10 . . . . -52.9(6) ?
    C12 C13 C16 N2 . . . . -162.4(5) ?
    C14 C13 C16 N2 . . . . 74.9(6) ?
loop_
    _geom_hbond_atom_site_label_D
    _geom_hbond_atom_site_label_H
    _geom_hbond_atom_site_label_A
    _geom_hbond_site_symmetry_A
    _geom_hbond_distance_DH
    _geom_hbond_distance_HA
    _geom_hbond_distance_DA
    _geom_hbond_angle_DHA
    N1 H1A Cl1 1_545 0.91 2.63 3.316(5) 133
    N1 H1C Cl1 2_646 0.91 2.52 3.394(5) 160
    N2 H2B Cl1 2_645 0.91 2.25 3.123(5) 160
    N2 H2C Cl2 3_665 0.91 2.24 3.151(6) 179
    N1 H1B O1W 3_656 0.91 1.90 2.760(7) 156
    N2 H2A O2W 4_665 0.91 2.06 2.789(9) 137
    O1W H1WA Cl2 3_665 0.89(2) 2.57(8) 3.218(6) 130(8)
    O2W H2WA Cl2 4_576 0.90(2) 2.46(7) 3.176(6) 137(9)
    O2W H2WB O3 3_666 0.90(2) 2.22(8) 2.820(6) 124(8)
    O3W H3WA Cl1 4_565 0.88(2) 2.66(6) 3.258(5) 127(6)
    O3W H3WB Cl2 2_545 0.88(2) 2.35(3) 3.182(5) 158(7)
_shelx_hkl_file
;
 -18   0   1   15.57   20.36
  18   0  -1   -4.01   20.81
 -18   0   2  193.61   21.34
  18  -1  -1    1.94   19.84
 -18   1   1   -1.14   19.82
 -17   0   1  231.87   18.02
  17   0  -1  211.03   18.96
 -17   0   1  188.38   18.71
 -17   0   2    0.80   17.21
  17   0  -2   29.84   24.47
 -17   0   2   18.75   23.55
 -17   0   3  336.81   25.54
  17   0  -3  360.28   27.34
 -17   0   3  373.53   26.67
 -17   0   4  -24.39   23.77
  17   0  -4    3.94   24.19
 -17   0   5   45.03   27.05
  17   0  -5   46.61   19.77
  17   0  -6  -13.15   27.22
 -17   0   6   11.21   27.40
 -17   1   1   23.88   23.51
 -17  -1   1  -10.48   18.20
 -17   1   1   12.47   24.04
 -17  -1   1   -1.33   16.87
  17  -1  -1    3.59   24.14
  17   1  -1   13.67   25.86
 -17   1   2  122.03   24.17
  17   1  -2  148.53   26.42
 -17  -1   2  112.50   26.48
  17  -1  -2  112.21   24.73
 -17   1   2  119.09   24.46
 -17  -1   2  149.43   24.09
  17   1  -3  109.76   25.94
 -17  -1   3  100.28   24.38
 -17  -1   3  115.86   25.47
  17  -1  -3   65.09   24.73
 -17   1   3   94.76   17.33
  17   1  -4   72.45   27.22
 -17  -1   4   56.85   26.17
 -17   1   4   83.01   25.47
  17  -1  -4   61.02   17.49
 -17   1   5   -5.04   19.24
  17   1  -5   20.11   19.70
 -17  -1   5   -1.98   19.44
  17  -1  -5  -32.93   27.17
 -17  -1   6  122.51   28.58
  17  -1  -6  104.39   19.93
 -17   1   6  114.71   27.85
  17   1  -6  144.68   28.72
 -17   2   1    8.65   16.73
 -17   2   1    9.20   16.89
 -17  -2   1  -20.68   26.94
  17  -2  -1    4.22   16.96
 -17  -2   1    8.89   16.84
  17   2  -1   27.80   27.03
 -17  -2   2   32.84   26.60
 -17   2   2    4.76   23.50
 -17  -2   2   18.34   24.19
  17  -2  -2    3.74   17.06
 -17   2   2    5.00   17.19
  17   2  -2   26.63   27.21
  17   2  -3   30.97   19.34
 -17  -2   3   16.94   19.44
  17  -2  -3   37.28   16.90
 -17   2   3   17.93   25.52
 -17  -2   3   17.45   17.60
 -17  -2   4    4.01   19.83
  17   2  -4  -11.52   21.86
  17  -2  -4   40.02   26.48
 -17   2   4    0.95   18.88
 -17  -2   4   -3.10   21.28
 -17   2   5   51.76   19.02
 -17  -2   5   26.99   28.26
  17   2  -5   36.86   30.32
  17  -2  -5   24.55   19.45
  17   2  -6   26.40   20.82
 -17  -3   1  218.52   27.28
  17   3  -1  264.83   34.25
 -17   3   1  169.85   20.86
  17  -3  -1  224.24   21.16
 -17  -3   1  226.48   33.16
 -17   3   1  223.85   20.69
  17  -3  -2   29.82   19.50
 -17  -3   2   67.43   32.35
  17   3  -2   31.22   33.02
 -17   3   2   20.34   19.43
 -17  -3   2   63.87   19.63
 -17  -3   3   12.25   31.95
 -17  -3   3    6.37   28.23
  17   3  -3   23.93   32.07
  17  -3  -3   12.78   27.42
 -17   3   3   -0.07   26.84
  17   3  -4  241.27   24.23
 -17  -3   4  182.73   29.41
 -17   3   4  185.91   27.75
 -17  -3   4  186.38   23.67
  17  -3  -4  196.92   28.24
  17  -3  -5   31.74   19.39
 -17  -4   1  -17.93   28.40
 -17  -4   1   -1.16   23.98
 -17   4   1  -14.41   27.59
  17   4  -1   -6.12   24.45
 -17   4   1    1.20   27.84
  17  -4  -1    9.53   27.98
  17  -4  -2   18.42   27.97
 -17  -4   2   -2.19   20.47
  17   4  -2   32.74   23.94
 -17   4   2    0.94   27.50
 -17  -4   2   24.31   23.78
 -17  -4   3   20.57   28.77
  16   0  -1   11.31   20.92
 -16   0   1    6.57   20.22
 -16   0   1  -26.77   20.73
 -16   0   2  212.85   15.68
  16   0  -2  265.50   22.67
 -16   0   2  199.36   16.15
 -16   0   3   -7.94   16.43
  16   0  -3   -6.15   16.84
 -16   0   4   22.94   23.10
  16   0  -4   13.94   23.73
  16   0  -5    8.67   23.51
 -16   0   5  -15.34   23.80
  16   0  -6  467.00   20.14
 -16   0   6  445.33   19.60
 -16   0   7   -4.14   24.24
  16   0  -7    9.84   23.38
 -16   0   8    6.86   28.20
  16   0  -8   17.54   26.82
 -16   0   9   -2.46   20.68
 -16  -1   1  198.69   21.62
 -16   1   1  180.99   15.24
 -16  -1   1  211.35   22.35
  16   1  -1  221.38   23.14
  16  -1  -1  208.54   21.86
 -16   1   1  231.33   21.27
 -16  -1   2   11.12   23.23
 -16   1   2   -9.37   19.96
 -16  -1   2   -4.40   14.39
  16   1  -2   10.35   23.59
  16  -1  -2  -21.24   22.14
 -16  -1   3  166.84   25.97
 -16  -1   3  146.53   22.75
  16   1  -3  203.20   26.15
 -16   1   3  153.22   17.21
  16  -1  -3  161.79   24.54
  16   1  -4   10.38   24.75
 -16   1   4   13.06   23.02
 -16  -1   4   13.65   23.54
  16  -1  -4   17.46   23.10
  16   1  -5  136.12   25.22
  16  -1  -5  137.76   23.82
 -16  -1   5  102.35   24.34
 -16   1   5  116.56   23.73
 -16   1   6    2.01   16.61
 -16  -1   6  -11.61   24.71
  16   1  -6    0.96   17.21
  16  -1  -6   -7.21   16.30
  16   1  -7   14.60   24.59
  16  -1  -7   35.44   16.31
 -16   1   7   28.41   24.07
 -16  -1   7    4.65   18.23
 -16   1   8   45.07   19.75
  16   1  -8   57.46   27.90
  16  -1  -8   49.35   26.87
 -16  -1   8   61.06   20.90
  16   2  -1  -11.73   27.09
 -16   2   1   -3.92   16.44
 -16  -2   1   21.67   26.49
  16  -2  -1  -11.15   16.77
 -16  -2   1   -7.71   23.82
 -16   2   1   -5.72   16.42
 -16  -2   2  280.46   25.12
 -16  -2   2  289.27   19.52
  16   2  -2  292.70   20.47
  16  -2  -2  280.98   19.12
 -16   2   2  249.27   24.91
 -16   2   3   22.90   16.28
  16  -2  -3  -12.31   16.79
 -16  -2   3   18.04   18.30
 -16  -2   3   19.17   16.75
  16   2  -3   12.69   18.51
  16  -2  -4   -2.86   16.53
 -16  -2   4   22.11   16.88
 -16   2   4   -0.17   23.14
 -16  -2   4   11.46   17.98
  16   2  -4   16.88   18.16
  16   2  -5    2.51   18.21
 -16  -2   5    6.27   17.06
  16  -2  -5  -22.62   23.44
 -16   2   5    3.24   16.53
 -16   2   6   -7.02   23.59
 -16  -2   6    1.71   17.46
  16  -2  -6    9.52   16.42
  16   2  -6    9.73   25.41
  16  -2  -7   11.43   25.11
 -16  -2   7    5.88   20.68
 -16   2   7   -4.28   25.50
  16   2  -7    6.10   20.58
  16  -2  -8   39.00   26.67
 -16   2   8   14.61   19.50
 -16  -2   8  -12.19   29.89
  16   2  -8    7.96   29.00
  16   3  -1   15.43   27.98
 -16   3   1   -1.34   16.81
 -16   3   1    4.51   16.45
 -16  -3   1   -3.99   16.78
 -16  -3   1   12.97   27.47
  16  -3  -1   10.65   16.58
  16  -3  -2  140.70   16.77
 -16   3   2  144.98   23.28
 -16  -3   2  113.19   19.88
 -16  -3   2  120.32   17.52
  16   3  -2  121.01   20.66
  16  -3  -3   48.28   17.03
 -16  -3   3   70.45   19.46
 -16   3   3   74.78   22.98
 -16  -3   3   26.27   24.75
  16   3  -3   50.49   19.87
 -16  -3   4   10.46   24.39
 -16   3   4   -2.07   16.24
  16   3  -4    7.92   19.18
  16  -3  -4   -9.26   16.73
 -16  -3   4   -9.22   19.19
 -16   3   5   40.52   23.78
 -16  -3   5   46.41   27.31
  16   3  -5   50.29   27.76
 -16  -3   5   71.84   24.81
  16  -3  -5   46.10   23.98
 -16  -3   6   65.25   18.57
 -16   3   6   72.21   16.86
  16  -3  -6   50.55   17.31
  16   3  -6   76.45   28.98
 -16   3   7    8.58   19.13
 -16  -3   7   -3.42   21.24
  16   3  -7   -8.79   21.67
  16  -3  -7   -5.72   27.39
  16   4  -1   15.98   29.22
 -16   4   1   30.74   23.76
 -16  -4   1   13.69   24.33
 -16  -4   1   21.56   29.09
  16  -4  -1   68.16   23.95
 -16  -4   2   55.08   28.87
  16  -4  -2   50.60   24.09
 -16  -4   2   58.25   24.37
  16   4  -2   64.81   29.05
 -16   4   2   32.26   23.83
  16   4  -3   44.93   28.48
 -16  -4   3  -11.41   28.45
 -16   4   3   20.52   16.58
  16  -4  -3    6.43   23.71
 -16  -4   3   45.69   24.25
  16  -4  -4   94.90   24.10
  16   4  -4   91.16   28.98
 -16   4   4   60.91   16.87
 -16  -4   4   77.06   28.75
 -16  -4   4   64.46   18.15
  16  -4  -5   24.13   19.22
 -16  -4   5    7.32   20.82
 -16   4   5  -11.24   27.43
  16   4  -5   47.05   30.17
 -16  -4   5  -13.73   30.42
 -16   4   6   17.90   27.45
 -16  -4   6    8.29   30.56
 -16  -4   6   26.65   22.83
  16   4  -6   57.23   22.51
  16  -4  -6   11.97   27.79
 -16   5   1   -5.72   17.44
  16  -5  -1    5.93   19.59
 -16  -5   1   -2.04   17.45
 -16  -5   1  -11.69   31.46
 -16   5   2   44.69   27.78
  16  -5  -2   48.09   19.65
  16   5  -2   34.54   31.92
 -16  -5   2   44.73   31.25
 -16  -5   2   45.19   20.20
 -16  -5   3  126.96   21.55
  16  -5  -3  171.81   20.54
 -16  -5   3  155.76   33.72
  16   5  -3  171.39   34.72
 -16   5   3  115.23   28.74
 -16   5   4  -14.20   27.92
  16   5  -4   -3.61   33.35
  16  -5  -4    0.97   19.73
 -16  -5   4  -12.70   30.04
 -16  -5   4   15.26   32.97
 -16  -5   5   61.71   23.20
 -16   5   5   26.06   28.54
 -16  -5   5   73.60   30.37
  16  -5  -5   45.27   28.40
  16   5  -5   66.10   23.72
 -16  -6   1   63.31   29.22
 -16   6   1   39.30   20.74
 -16  -6   1   47.40   24.24
  16  -6  -1   55.26   20.47
 -16   6   2    2.91   20.48
 -15   0   1  334.05   22.45
  15   0  -1  363.36   22.91
 -15   0   1  365.48   21.57
 -15   0   2    6.54   13.86
  15   0  -2  -13.30   20.47
  15   0  -3  522.35   18.37
 -15   0   3  488.16   17.50
  15   0  -4    0.32   14.04
 -15   0   4    3.14   13.77
 -15   0   5   57.84   14.20
  15   0  -5   50.31   14.65
  15   0  -6  -12.49   20.00
 -15   0   6  -10.51   20.50
 -15   0   7  176.76   24.77
  15   0  -7  200.41   23.99
 -15   0   8  -12.17   24.53
  15   0  -8    2.57   23.42
  15   0  -9  373.06   18.73
 -15   0   9  371.97   26.74
 -15   0  10    3.02   29.01
  15   0 -10   -0.63   27.02
 -15   1   1   96.93   14.61
  15  -1  -1  114.41   20.54
 -15   1   1  101.42   20.63
 -15  -1   1  100.47   15.75
  15   1  -1  134.06   15.78
 -15  -1   1  114.63   14.76
  15   1  -2  200.20   22.20
 -15  -1   2  190.59   21.72
 -15   1   2  163.05   20.62
  15  -1  -2  175.10   21.30
 -15  -1   2  176.13   15.06
 -15   1   3    3.04   19.72
  15  -1  -3    2.78   20.06
 -15  -1   3   10.48   14.18
  15   1  -3   18.02   21.16
 -15  -1   4  124.67   14.60
  15   1  -4  123.72   21.48
 -15   1   4  118.92   19.76
  15  -1  -4  140.93   14.80
  15   1  -5    0.87   20.67
 -15  -1   5   13.77   14.04
  15  -1  -5   11.51   13.85
 -15   1   5   13.14   13.84
 -15   1   6   71.57   14.66
  15  -1  -6  112.31   20.19
  15   1  -6   78.24   21.30
 -15  -1   6   76.89   15.19
  15   1  -7   80.42   23.84
 -15   1   7   37.80   23.94
 -15  -1   7   44.31   17.76
  15  -1  -7   67.00   16.52
 -15   1   8  234.05   24.94
  15   1  -8  211.41   25.48
 -15  -1   8  205.26   18.93
  15  -1  -8  232.20   24.46
 -15   1   9   -4.83   17.51
  15   1  -9    6.96   24.30
  15  -1  -9   -6.11   23.51
 -15  -1   9   -2.16   18.37
 -15   1  10   93.28   29.56
  15  -1 -10  138.61   27.74
 -15  -1  10  105.19   22.25
  15   1 -10  148.49   28.64
 -15  -2   1   59.88   22.37
 -15   2   1   40.65   14.81
  15   2  -1   58.76   23.05
  15  -2  -1   72.72   20.62
 -15  -2   1   42.77   14.87
 -15  -2   2  -13.10   22.18
 -15  -2   2   -0.24   14.08
 -15   2   2   -7.71   19.49
  15  -2  -2    8.81   13.93
  15   2  -2  -14.46   22.48
  15  -2  -3   60.13   20.27
 -15  -2   3   76.69   14.68
 -15  -2   3   34.51   15.84
  15   2  -3   66.96   16.04
 -15   2   3   38.99   14.29
  15  -2  -4   20.19   19.95
 -15   2   4   31.04   13.86
  15   2  -4   12.54   15.90
 -15  -2   4   18.15   20.14
 -15  -2   5  195.48   21.58
  15  -2  -5  168.46   15.11
 -15   2   5  189.11   20.30
  15   2  -5  218.65   16.70
 -15  -2   6   90.32   23.11
 -15   2   6   53.36   23.90
  15  -2  -6   84.19   16.86
  15   2  -6   93.07   18.22
 -15  -2   7  -11.51   18.08
  15   2  -7    7.73   25.07
  15  -2  -7  -18.45   23.58
 -15   2   7   13.30   16.50
 -15  -2   8  106.81   19.02
  15  -2  -8  144.59   24.13
 -15   2   8   84.80   24.45
  15   2  -8  133.37   18.54
 -15  -2   9   92.58   19.72
 -15   2   9  110.91   18.05
  15  -2  -9  119.60   26.23
  15   2  -9   97.06   27.52
  15  -2 -10   20.28   27.65
 -15  -2  10    7.84   30.96
 -15   2  10   41.51   27.92
  15   2 -10   25.36   28.93
 -15  -3   1    4.86   16.44
  15  -3  -1    4.89   14.14
 -15  -3   1   17.58   19.96
 -15   3   1   24.11   19.47
  15   3  -1    7.50   16.50
  15   3  -2  280.90   25.14
  15  -3  -2  239.08   15.75
 -15  -3   2  238.72   21.63
 -15  -3   2  271.99   24.14
 -15   3   2  226.28   20.92
 -15  -3   3   38.97   20.72
  15   3  -3   32.69   23.71
  15  -3  -3   19.04   20.34
 -15  -3   3   61.39   23.04
 -15   3   3   43.26   19.69
 -15  -3   4   26.24   14.99
 -15   3   4   28.38   19.62
  15   3  -4   26.40   16.50
 -15  -3   4   15.02   16.46
  15  -3  -4   40.91   20.23
  15  -3  -5    2.52   16.63
 -15   3   5  -18.91   21.70
 -15  -3   5    4.47   22.94
  15   3  -5    9.75   18.64
 -15   3   6   -4.87   17.09
  15   3  -6   25.51   26.52
 -15  -3   6   30.96   25.19
  15  -3  -6   18.20   16.98
 -15  -3   7  290.25   20.07
  15  -3  -7  255.59   18.02
 -15   3   7  238.13   24.87
  15   3  -7  320.55   27.53
  15   3  -8   73.20   19.41
 -15   3   8   75.16   24.29
  15  -3  -8   72.00   24.42
 -15  -3   8   67.37   26.82
 -15   3   9   23.97   28.06
 -15  -3   9   36.56   31.26
  15   3  -9   16.22   30.17
  15  -3  -9   56.73   27.59
  15   4  -1  154.12   25.02
 -15  -4   1  100.68   24.69
 -15  -4   1  108.39   15.26
  15  -4  -1  130.21   20.83
 -15   4   1  109.86   20.62
  15  -4  -2    0.26   14.25
 -15   4   2   10.08   14.11
 -15  -4   2    5.67   24.06
  15   4  -2   -4.25   24.23
 -15  -4   2  -12.02   20.84
  15   4  -3  203.89   21.26
 -15   4   3  195.04   22.31
 -15  -4   3  176.68   20.89
 -15  -4   3  185.31   23.76
  15  -4  -3  211.30   17.98
 -15  -4   4   18.37   17.22
  15   4  -4   15.85   19.54
 -15   4   4   17.90   16.37
 -15  -4   4    9.35   19.71
  15  -4  -4    9.12   16.46
 -15   4   5   18.63   23.58
  15  -4  -5   19.99   17.07
 -15  -4   5   20.34   25.51
 -15  -4   5   19.90   27.40
  15   4  -5   30.36   27.54
  15  -4  -6  167.00   24.72
 -15   4   6  145.12   24.23
 -15  -4   6  141.85   19.55
  15   4  -6  161.25   21.06
 -15  -4   7    6.17   26.96
  15  -4  -7   17.84   24.42
  15   4  -7   25.39   27.01
 -15   4   7    7.20   16.72
 -15   4   8   56.51   27.98
  15  -4  -8   85.11   20.25
  15   4  -8   77.81   31.37
 -15  -4   8   69.64   22.34
  15  -4  -9   40.29   20.01
 -15  -5   1   10.05   24.12
 -15  -5   1    3.94   28.82
  15  -5  -1   12.08   16.84
 -15   5   1   -3.06   24.01
  15  -5  -2  111.71   17.35
  15   5  -2  145.82   29.67
 -15   5   2  111.69   24.27
 -15  -5   2  118.08   28.87
 -15  -5   2   96.59   25.36
  15  -5  -3   91.07   24.40
 -15  -5   3   62.79   29.07
 -15  -5   3   82.53   18.36
 -15   5   3   94.14   17.15
  15   5  -3   79.80   29.43
  15   5  -4   67.73   29.16
 -15  -5   4   53.45   28.40
  15  -5  -4   91.00   24.32
 -15  -5   4   64.68   25.95
 -15   5   4   76.62   24.56
 -15  -5   5  287.15   27.72
  15   5  -5  266.04   30.49
  15  -5  -5  251.71   18.62
 -15  -5   5  264.94   29.16
 -15   5   5  277.09   25.46
 -15  -5   6   12.46   29.69
 -15   5   6   12.97   17.29
 -15  -5   6   18.68   18.95
  15   5  -6   -0.53   30.34
  15  -5  -6   12.40   26.26
  15   5  -7  209.51   32.22
 -15  -5   7  144.09   31.99
  15  -5  -7  205.74   20.80
 -15  -5   7  168.49   32.61
 -15   5   7  176.53   20.89
  15  -6  -1   10.44   17.19
 -15  -6   1   -2.21   25.04
 -15  -6   1    3.35   28.78
 -15   6   1   33.38   24.90
  15  -6  -2   14.93   16.74
 -15   6   2   -5.34   24.97
 -15  -6   2   13.83   25.14
 -15  -6   2   -9.82   28.95
 -15  -6   3   44.77   26.17
  15  -6  -3   59.13   24.48
 -15   6   3   56.01   25.52
 -15  -6   3   30.05   29.22
 -15  -6   4  203.74   33.51
  15  -6  -4  218.61   27.61
 -15  -6   4  248.10   30.08
 -15   6   4  221.94   21.70
  15   6  -4  256.05   33.86
 -15  -6   5   15.61   31.74
  15   6  -5   19.91   31.74
 -15  -6   5    0.01   30.91
  15  -6  -5   14.58   19.66
 -15   6   5   18.77   20.60
 -15   6   6   93.77   21.61
 -15  -6   6  114.09   31.83
  15  -6  -6  141.40   29.09
  15   6  -6  139.28   32.16
 -15  -6   6  145.83   32.36
 -15  -7   1   29.40   33.73
  15  -7  -1   27.14   28.72
 -15  -7   1   27.59   29.63
 -15   7   1   14.49   21.65
 -15   7   2   -4.06   30.23
 -15  -7   2   -7.14   33.22
  15  -7  -2   22.31   28.23
 -15  -7   2  -20.45   30.13
 -15  -7   3   34.06   31.03
  15  -7  -3   72.84   20.04
 -15   7   3   68.18   30.37
 -15  -7   3   51.31   32.65
 -14   0   1    3.05   11.80
 -14   0   1   10.64   16.15
  14   0  -1   -0.18   12.07
 -14   0   2    3.69   11.37
  14   0  -2    0.94   16.83
 -14   0   3   22.45   16.24
  14   0  -3   -2.05   12.08
  14   0  -4 1056.08   24.95
 -14   0   4  924.55   23.24
 -14   0   5   -2.64   19.83
  14   0  -5   -0.20   20.01
 -14   0   6   68.00   14.39
  14   0  -6   47.34   20.14
 -14   0   7   -0.27   14.71
  14   0  -7   -0.21   19.96
 -14   0   8  363.50   17.79
  14   0  -8  483.45   22.90
  14   0  -9    1.55   16.58
 -14   0   9    2.54   17.86
  14   0 -10  396.50   19.03
 -14   0  10  374.28   20.17
  14   0 -11   11.48   25.58
 -14   0  11    5.35   27.65
 -14  -1   1   60.34   17.03
  14   1  -1   90.12   18.20
  14  -1  -1   58.91   12.76
 -14   1   1   48.57   12.18
 -14  -1   1   70.03   18.05
 -14  -1   2    9.73   11.56
  14   1  -2    6.34   17.29
  14  -1  -2   20.88   16.50
 -14   1   2    3.44   11.49
 -14  -1   3  309.66   14.46
  14  -1  -3  297.95   14.41
  14   1  -3  356.72   20.20
 -14   1   3  302.28   14.35
  14   1  -4   34.89   12.51
 -14   1   4   23.52   11.72
  14  -1  -4   34.98   16.50
 -14  -1   4   16.95   16.83
 -14   1   5   -6.80   14.23
  14   1  -5   15.79   20.59
 -14  -1   5   12.10   20.10
  14  -1  -5   24.08   19.42
  14  -1  -6   18.90   19.92
 -14  -1   6   16.02   14.69
  14   1  -6    8.19   20.59
 -14   1   6   12.99   14.26
  14  -1  -7  404.50   16.97
  14   1  -7  385.81   17.52
 -14  -1   7  414.03   23.16
 -14   1   7  383.96   17.00
  14   1  -8   -0.81   20.50
 -14  -1   8    0.08   21.61
  14  -1  -8  -24.59   20.29
 -14   1   8   14.20   20.47
 -14   1   9  457.63   27.00
  14   1  -9  432.31   20.05
  14  -1  -9  559.80   25.71
 -14  -1   9  468.05   28.13
  14   1 -10    0.78   17.08
 -14  -1  10   -6.17   26.10
  14  -1 -10   11.07   23.73
 -14   1  10   31.41   24.67
 -14   1  11   44.49   20.98
 -14  -1  11   41.81   28.85
  14  -1 -11   76.98   19.18
  14   1 -11   59.95   28.01
  14   2  -1   38.17   18.77
 -14  -2   1   38.35   16.78
  14  -2  -1   48.08   16.99
 -14  -2   1   39.58   18.40
 -14   2   1    9.66   12.07
 -14  -2   2   49.74   11.94
 -14   2   2   35.51   12.03
 -14  -2   2   68.58   18.01
  14  -2  -2   40.87   12.08
  14   2  -2   59.57   18.54
  14   2  -3   93.63   13.60
  14  -2  -3   89.64   17.24
 -14   2   3  101.33   16.69
 -14  -2   3   77.48   12.44
  14  -2  -4   23.94   14.12
 -14  -2   4   28.36   20.40
  14   2  -4   39.02   15.59
 -14   2   4   28.97   19.36
 -14   2   5  318.28   21.23
 -14  -2   5  301.03   16.41
  14  -2  -5  314.48   16.33
  14   2  -5  359.57   23.70
 -14  -2   6   77.90   21.60
  14  -2  -6   74.39   20.39
 -14   2   6   78.07   20.17
  14   2  -6   83.80   22.15
 -14  -2   7   81.73   16.29
 -14   2   7  114.50   14.75
  14   2  -7   98.77   22.24
  14  -2  -7  138.99   20.67
 -14  -2   8  522.16   25.36
  14  -2  -8  606.77   25.21
 -14   2   8  510.02   17.62
  14   2  -8  539.11   19.71
 -14   2   9   68.38   24.12
  14  -2  -9   45.35   23.89
 -14  -2   9   37.37   26.25
  14   2  -9   32.84   24.88
  14   2 -10  152.08   26.13
 -14  -2  10  180.61   20.02
  14  -2 -10  195.37   24.97
 -14   2  10  169.52   25.61
  14  -2 -11  -28.01   27.88
 -14   2  11   20.55   28.63
 -14  -2  11  -19.64   22.18
  14   2 -11   10.38   28.63
 -14   3   1  194.71   19.36
  14   3  -1  251.79   22.82
 -14  -3   1  228.12   15.71
  14  -3  -1  235.56   15.77
 -14  -3   1  234.45   22.30
  14   3  -2    4.92   16.18
 -14   3   2    5.05   13.84
  14  -3  -2   28.26   19.60
 -14  -3   2   21.60   19.93
 -14  -3   2    3.64   15.84
 -14   3   3  237.65   15.14
  14   3  -3  280.05   24.38
  14  -3  -3  271.57   21.65
 -14  -3   3  268.56   24.00
 -14  -3   3  245.15   21.60
  14   3  -4   99.51   16.72
 -14  -3   4  102.94   21.19
 -14   3   4   98.74   19.91
  14  -3  -4   94.79   14.73
  14   3  -5   28.09   15.96
 -14   3   5   -4.48   20.21
 -14  -3   5   27.12   14.98
  14  -3  -5   31.36   14.58
 -14  -3   6  513.31   24.62
 -14   3   6  457.12   16.95
  14  -3  -6  546.46   23.28
  14   3  -6  559.86   19.94
  14  -3  -7   47.97   20.93
 -14   3   7   37.01   20.40
 -14  -3   7   41.23   22.49
  14   3  -7   42.42   16.40
  14  -3  -8   30.36   23.93
  14   3  -8   30.20   25.86
 -14   3   8   10.94   24.22
 -14  -3   8    9.61   26.35
  14   3  -9  188.27   27.05
 -14  -3   9  192.86   27.97
 -14   3   9  207.23   18.35
  14  -3  -9  202.20   25.84
 -14   3  10   75.31   26.45
 -14  -3  10   38.40   27.73
  14  -3 -10   64.53   24.86
  14   3 -10   31.95   26.25
  14  -3 -11   51.08   20.01
  14   3 -11   61.47   29.86
 -14   3  11   34.61   28.54
 -14  -3  11   80.46   31.78
 -14   4   1    9.51   13.88
 -14  -4   1   15.99   20.01
  14  -4  -1   18.50   20.06
  14   4  -1  -13.39   23.90
 -14  -4   1   -1.68   23.49
 -14   4   2   31.61   19.99
  14  -4  -2   61.39   14.55
 -14  -4   2   47.98   14.76
 -14  -4   2   38.61   17.01
  14   4  -2   35.25   17.17
  14   4  -3   -4.90   23.65
 -14   4   3    1.16   19.97
 -14  -4   3   -0.73   23.38
 -14  -4   3   -1.86   20.77
  14  -4  -3  -15.44   20.18
  14   4  -4   71.85   23.68
 -14   4   4   75.26   14.51
 -14  -4   4   38.66   23.59
  14  -4  -4   78.53   20.58
 -14  -4   4   59.83   21.44
  14  -4  -5  167.45   21.44
 -14   4   5  155.01   20.98
  14   4  -5  173.14   24.53
 -14  -4   5  140.79   22.65
 -14   4   6    8.20   14.48
  14   4  -6   23.93   22.85
 -14  -4   6   19.22   15.84
  14  -4  -6   36.19   20.58
 -14  -4   7  128.22   27.57
  14  -4  -7  145.06   25.35
 -14   4   7  122.90   24.68
  14   4  -7  161.99   27.65
 -14  -4   8   20.46   27.23
  14   4  -8   12.94   19.12
 -14   4   8   33.26   17.26
  14  -4  -8   28.17   17.42
 -14  -4   9   -0.87   27.53
  14   4  -9   -7.99   26.79
  14  -4  -9  -22.38   18.03
 -14   4   9    3.08   24.70
  14   4 -10  173.26   22.15
 -14  -4  10  208.55   33.02
  14  -4 -10  232.88   29.34
 -14   4  10  209.37   29.18
 -14  -5   1  355.44   26.12
 -14  -5   1  343.16   22.98
 -14   5   1  276.24   16.01
  14  -5  -1  345.09   16.65
 -14  -5   2    2.28   24.24
 -14  -5   2   20.98   20.78
  14   5  -2    9.32   24.38
 -14   5   2   -3.68   20.45
  14  -5  -2   15.00   20.05
  14   5  -3    7.27   24.08
 -14  -5   3   -0.61   24.40
 -14   5   3    6.66   14.75
  14  -5  -3   19.85   14.70
 -14  -5   3    7.07   15.27
 -14  -5   4   98.11   16.34
 -14  -5   4  102.39   24.17
  14   5  -4  129.28   24.88
  14  -5  -4  104.07   15.40
 -14   5   4  112.49   21.32
  14   5  -5  224.64   29.10
 -14  -5   5  198.28   19.44
  14  -5  -5  212.01   18.32
 -14  -5   5  179.81   28.88
 -14   5   5  223.64   18.44
 -14  -5   6  328.19   28.70
  14   5  -6  391.51   29.78
 -14   5   6  268.89   18.88
 -14  -5   6  300.30   20.97
  14  -5  -6  354.80   26.18
  14   5  -7    6.74   26.82
 -14  -5   7  -11.35   19.66
 -14   5   7   -7.16   24.91
  14  -5  -7    3.09   17.46
  14  -5  -8   47.21   17.52
 -14   5   8   51.31   17.73
  14   5  -8   25.67   26.88
 -14  -5   8   33.92   27.96
 -14  -5   9  118.63   32.93
  14  -5  -9  113.68   20.92
  14   5  -9  123.23   22.21
 -14   5   9   94.68   20.97
 -14  -6   1   46.19   28.68
  14  -6  -1   52.88   17.30
 -14   6   1   66.95   25.06
 -14  -6   1   30.65   25.39
 -14  -6   2  147.60   18.59
 -14   6   2  169.11   25.65
 -14  -6   2  163.54   29.18
  14  -6  -2  172.53   25.11
  14  -6  -3  242.38   25.49
 -14  -6   3  255.78   26.59
  14   6  -3  287.74   30.18
 -14   6   3  230.12   19.15
 -14  -6   3  221.78   29.55
  14   6  -4   27.77   28.27
 -14  -6   4   31.55   27.69
  14  -6  -4    8.90   17.48
 -14  -6   4   34.74   18.52
 -14   6   4   27.92   18.22
 -14  -6   5  286.72   28.65
  14   6  -5  257.93   29.80
 -14  -6   5  249.42   28.68
 -14   6   5  259.81   27.00
  14  -6  -5  266.96   26.10
  14  -6  -6   42.37   24.85
 -14   6   6   20.03   26.06
  14   6  -6   22.61   26.93
 -14  -6   6   19.08   26.69
 -14  -6   6   30.52   27.44
  14  -6  -7   98.68   28.78
  14   6  -7   98.64   28.67
 -14  -6   7  100.54   30.50
 -14   6   7  103.45   28.20
 -14  -6   7   82.77   30.22
 -14  -6   8   26.72   29.37
  14  -6  -8   12.74   20.16
  14   6  -8   -0.81   29.02
 -14  -6   8   19.33   32.53
 -14   6   8    9.56   20.93
 -14   7   1  128.89   26.88
  14  -7  -1  148.31   25.31
 -14  -7   1  111.64   29.97
 -14  -7   1  100.48   26.39
 -14  -7   2  263.99   30.63
 -14  -7   2  278.68   27.84
 -14   7   2  271.03   20.02
  14  -7  -2  261.11   18.94
 -14   7   3   11.24   18.79
 -14  -7   3   13.35   25.99
  14  -7  -3   -1.48   24.22
 -14  -7   3    1.63   28.16
 -14  -7   4   95.92   28.50
 -14  -7   4  103.90   28.16
  14  -7  -4  128.20   25.15
 -14   7   4   96.68   19.81
  14  -7  -5    8.87   28.26
 -14   7   5   14.20   22.19
 -14  -7   5   39.26   31.86
  14   7  -5   11.68   29.85
 -14  -7   5   27.27   30.97
 -14  -7   6  117.39   22.27
  14  -7  -6  151.08   21.16
 -14   7   6  134.42   31.96
 -14  -7   6  164.55   33.44
  14   7  -6   25.43   28.57
 -14  -8   1   38.75   33.61
 -14  -8   1   51.95   29.32
  14  -8  -1   36.84   20.56
 -14   8   1   54.84   31.80
 -14  -8   2   -2.80   23.84
 -14  -8   2   -3.13   30.31
 -14   8   2   21.74   31.98
  14  -8  -2   22.52   28.07
 -14  -8   3   88.83   33.17
 -14   8   3  151.09   32.54
 -14  -8   3  115.30   32.05
  14  -8  -3   78.87   29.36
 -13   0   1   61.26   12.04
  13   0  -1   73.73   12.51
 -13   0   2  -25.03   16.45
  13   0  -2    0.59   16.80
 -13   0   3   44.62   16.78
  13   0  -3   46.28   17.05
 -13   0   4   -2.16   11.85
  13   0  -4    0.47   11.88
 -13   0   5   15.62   17.20
  13   0  -5   12.65   17.04
 -13   0   6   -1.23   12.02
  13   0  -6   -9.47   17.04
 -13   0   7  890.36   23.90
  13   0  -7  920.64   24.12
  13   0  -8   -2.55   14.36
 -13   0   8   -8.67   21.12
 -13   0   9  176.78   22.47
  13   0  -9  228.28   21.13
  13   0 -10    6.17   20.29
 -13   0  10   16.46   21.66
  13   0 -11  164.94   17.29
 -13   0  11  114.67   26.63
 -13   0  12   10.64   26.32
  13   0 -12    5.41   24.22
  13   0 -13   29.84   19.75
 -13   0  13   -7.04   21.69
  13   1  -1   84.70   17.95
 -13  -1   1   73.52   17.79
 -13  -1   1   80.70   17.21
 -13   1   1   67.77   12.51
  13  -1  -1   75.07   12.53
  13   1  -2  249.16   14.63
  13  -1  -2  225.26   13.85
 -13  -1   2  248.94   13.39
 -13   1   2  217.30   13.26
 -13   1   3   87.92   16.61
  13   1  -3   89.98   13.12
 -13  -1   3   86.96   17.06
  13  -1  -3   91.71   17.21
  13   1  -4   51.85   17.77
  13  -1  -4   50.10   12.37
 -13  -1   4   49.55   12.34
 -13   1   4   48.46   16.85
  13  -1  -5  412.60   19.25
  13   1  -5  367.90   15.60
 -13  -1   5  372.89   19.69
 -13   1   5  357.51   14.80
 -13  -1   6  407.69   19.91
  13  -1  -6  425.03   19.25
 -13   1   6  395.43   14.58
  13   1  -6  392.81   15.97
  13   1  -7   72.48   14.88
 -13   1   7   60.61   19.45
  13  -1  -7   62.43   14.60
 -13  -1   7   68.89   19.69
  13  -1  -8  663.43   23.25
 -13   1   8  570.95   23.59
 -13  -1   8  548.72   19.14
  13   1  -8  595.33   24.15
 -13  -1   9   42.11   22.45
 -13   1   9   62.67   21.23
  13  -1  -9   68.78   14.32
  13   1  -9   54.68   14.86
 -13  -1  10  124.67   22.68
  13  -1 -10  108.83   15.32
 -13   1  10  129.53   23.83
  13   1 -10  132.89   22.73
  13  -1 -11   11.12   24.07
 -13  -1  11   21.36   26.18
 -13   1  11    4.14   17.97
  13   1 -11   18.26   16.80
  13   1 -12   91.63   26.61
 -13  -1  12   79.44   27.32
 -13   1  12   79.04   26.06
  13  -1 -12   82.00   17.46
  13   1 -13  -12.38   28.72
 -13  -2   1   17.60   11.56
  13   2  -1   -1.71   12.88
 -13   2   1   12.35   16.32
  13  -2  -1    0.51   16.72
 -13  -2   1    0.16   12.79
 -13   2   2  199.99   17.20
  13   2  -2  194.05   14.91
 -13  -2   2  196.29   14.09
  13  -2  -2  214.40   17.87
 -13  -2   2  182.52   13.33
  13  -2  -3  178.52   12.84
  13   2  -3  174.90   14.50
 -13   2   3  158.20   17.44
 -13  -2   3  189.08   17.55
 -13  -2   4   94.60   17.63
  13   2  -4  105.55   18.32
  13  -2  -4   79.69   17.06
 -13   2   4   82.96   16.78
  13  -2  -5    7.47   11.92
  13   2  -5  -11.95   12.89
 -13  -2   5   11.12   12.18
 -13   2   5    1.91   16.41
  13   2  -6   84.50   18.22
 -13  -2   6   76.61   13.28
  13  -2  -6   92.22   17.16
 -13   2   6   85.10   17.29
 -13   2   7  287.10   21.58
  13   2  -7  243.31   23.07
 -13  -2   7  230.36   23.30
  13  -2  -7  316.88   21.69
 -13   2   8  -11.04   20.81
 -13  -2   8   17.01   15.51
  13  -2  -8   13.52   14.51
  13   2  -8   10.11   15.01
  13   2  -9  320.24   23.54
 -13   2   9  350.54   22.46
  13  -2  -9  342.74   16.52
 -13  -2   9  304.85   24.55
 -13  -2  10   99.34   19.48
 -13   2  10   89.32   18.05
  13   2 -10  121.07   25.04
  13  -2 -10  103.54   17.64
  13   2 -11  319.20   26.60
  13  -2 -11  329.69   25.53
 -13   2  11  290.28   26.30
 -13  -2  11  264.89   21.23
  13  -2 -12  123.21   20.24
 -13  -2  12  103.30   22.68
 -13   2  12   76.52   21.19
  13   2 -12  134.21   29.04
 -13  -3   1   27.98   18.52
  13   3  -1   20.42   18.84
 -13  -3   1    5.61   16.46
 -13   3   1    4.79   16.15
  13  -3  -1    1.28   11.68
 -13  -3   2   30.64   12.11
 -13   3   2   36.70   16.37
 -13  -3   2   40.78   19.03
  13   3  -2   20.38   18.91
  13  -3  -2   30.51   16.82
  13   3  -3    6.17   18.70
 -13  -3   3  -14.34   18.70
  13  -3  -3   11.77   16.38
 -13  -3   3   13.46   11.87
 -13   3   3  -14.08   16.55
  13   3  -4   15.30   13.18
 -13  -3   4   10.94   12.49
  13  -3  -4   29.00   16.87
 -13   3   4   17.30   16.61
  13  -3  -5  355.90   14.68
 -13   3   5  346.59   18.66
  13   3  -5  403.18   21.32
 -13  -3   5  343.14   19.99
 -13   3   6   85.48   20.48
  13   3  -6   88.73   22.90
  13  -3  -6   85.14   20.90
 -13  -3   6   88.55   15.61
 -13  -3   7   87.97   23.11
  13   3  -7   96.68   16.63
 -13   3   7   96.14   21.00
  13  -3  -7  145.37   21.29
 -13   3   8  265.96   15.94
  13   3  -8  289.29   23.85
 -13  -3   8  300.59   24.29
  13  -3  -8  300.40   22.44
  13  -3  -9   17.96   21.20
 -13   3   9   35.99   21.06
 -13  -3   9   15.75   22.96
  13   3  -9   28.81   21.77
  13  -3 -10  226.32   26.18
 -13  -3  10  216.80   28.90
  13   3 -10  239.35   27.46
 -13   3  10  245.75   25.59
 -13  -3  11   -0.07   19.31
 -13   3  11   14.34   24.99
  13  -3 -11  -11.33   24.68
  13   3 -11    6.97   25.85
 -13   3  12   41.00   20.90
  13   3 -12   29.03   30.38
  13  -3 -12   47.20   28.61
 -13  -3  12   67.59   22.92
  13   4  -1  548.10   23.75
 -13  -4   1  498.25   22.63
 -13   4   1  518.49   19.58
 -13  -4   1  496.85   16.07
  13  -4  -1  536.86   20.52
  13   4  -2   86.56   14.87
 -13   4   2   82.58   16.91
 -13  -4   2   87.72   14.46
 -13  -4   2   73.33   17.47
  13  -4  -2   80.37   17.11
 -13  -4   3   10.25   19.32
  13  -4  -3    6.14   12.16
 -13   4   3   17.27   16.69
  13   4  -3    6.20   19.47
 -13  -4   3    5.20   12.34
  13  -4  -4  565.04   22.00
 -13  -4   4  483.21   16.60
  13   4  -4  577.78   25.34
 -13   4   4  460.24   14.95
 -13  -4   4  540.79   24.72
  13   4  -5   54.26   16.55
 -13   4   5   32.94   20.81
  13  -4  -5   21.83   20.97
 -13  -4   5   43.53   15.64
  13   4  -6  267.10   25.24
 -13  -4   6  270.99   23.73
  13  -4  -6  304.70   22.21
 -13   4   6  265.26   21.60
 -13   4   7  100.57   15.29
  13   4  -7  121.50   23.77
  13  -4  -7  136.18   15.54
 -13  -4   7  101.06   23.46
 -13  -4   8   -9.00   23.29
  13   4  -8  -14.42   22.96
  13  -4  -8   -4.45   15.15
 -13   4   8   -6.16   20.92
  13  -4  -9  370.14   26.57
  13   4  -9  378.09   28.06
 -13  -4   9  344.00   29.30
 -13   4   9  309.05   18.77
 -13  -4  10   28.10   19.98
  13   4 -10   27.88   26.71
 -13   4  10    9.11   25.35
  13  -4 -10   30.42   18.08
 -13  -4  11   -8.53   32.31
 -13   4  11   -5.58   20.19
  13  -4 -11    6.86   28.88
  13   4 -11   17.49   21.21
 -13   5   1  293.52   16.21
  13  -5  -1  317.28   16.39
 -13  -5   1  291.26   16.41
 -13  -5   1  295.09   25.52
  13  -5  -2   31.76   14.38
 -13   5   2   28.11   21.00
 -13  -5   2   36.40   23.34
 -13  -5   2   19.14   14.70
  13   5  -2    5.39   23.82
 -13   5   3  142.66   15.48
 -13  -5   3  153.23   17.71
  13  -5  -3  168.09   21.38
  13   5  -3  170.72   18.44
 -13  -5   3  138.14   16.00
 -13   5   4   -4.75   21.10
  13   5  -4   10.61   23.48
  13  -5  -4   17.60   20.64
 -13  -5   4  -16.85   23.46
 -13  -5   4   -7.85   22.03
 -13  -5   5  405.15   19.36
  13  -5  -5  526.42   23.48
  13   5  -5  511.81   27.26
 -13  -5   5  466.10   25.92
 -13   5   5  360.69   17.05
 -13   5   6   61.42   21.71
 -13  -5   6   80.39   23.64
  13   5  -6   77.12   23.68
  13  -5  -6   77.11   21.42
 -13  -5   7   63.68   23.56
  13   5  -7   54.78   23.02
 -13   5   7   51.00   21.54
  13  -5  -7   49.49   15.29
 -13  -5   8  127.90   28.52
  13  -5  -8  114.03   17.81
 -13   5   8  132.23   25.53
  13   5  -8  124.16   19.67
  13   5  -9   58.45   26.89
 -13   5   9   69.06   18.26
  13  -5  -9   80.73   25.53
 -13  -5   9   75.40   28.49
 -13   5  10   94.58   21.13
 -13  -5  10  131.06   31.90
  13   5 -10  136.93   30.74
  13  -5 -10  136.18   21.30
 -13  -6   1  113.46   21.37
 -13  -6   1   75.77   17.82
 -13   6   1  109.27   15.64
  13  -6  -1  123.89   15.19
 -13   6   2  316.64   23.13
 -13  -6   2  297.97   23.60
 -13  -6   2  268.97   26.24
  13  -6  -2  309.89   22.49
  13  -6  -3   22.50   20.37
  13   6  -3    7.87   24.13
 -13  -6   3   22.32   23.63
 -13   6   3    8.66   15.39
 -13  -6   3   14.29   15.50
 -13   6   4  102.33   23.13
  13  -6  -4  130.11   21.61
  13   6  -4  133.11   24.57
 -13  -6   4  124.90   24.21
 -13  -6   4  143.68   23.24
  13  -6  -5   14.33   20.97
 -13  -6   5  -15.46   23.32
 -13   6   5  -16.36   15.81
  13   6  -5    7.98   22.91
 -13  -6   5    0.59   23.01
  13   6  -6   72.10   27.17
 -13   6   6  104.84   26.27
  13  -6  -6   94.12   25.15
 -13  -6   6   63.75   27.90
 -13  -6   6   78.05   26.48
 -13   6   7   28.28   26.00
  13   6  -7   33.36   25.87
 -13  -6   7   12.91   25.41
  13  -6  -7    7.09   25.02
 -13  -6   7    7.29   27.93
 -13  -6   8    6.97   28.11
  13  -6  -8   18.78   17.70
 -13   6   8    4.62   18.59
  13   6  -8   19.09   25.30
  13  -6  -9   95.26   20.67
  13   6  -9   36.04   28.16
 -13  -6   9   73.47   33.19
 -13   6   9   81.20   21.64
 -13   6  10   35.19   21.70
 -13  -7   1   85.09   27.35
 -13  -7   1   97.73   23.99
  13  -7  -1  111.14   24.87
 -13   7   1  102.27   19.16
 -13  -7   2   72.00   25.95
 -13   7   2   55.65   19.27
  13  -7  -2   86.39   24.85
 -13  -7   2   39.33   28.77
  13  -7  -3   87.32   17.61
 -13  -7   3   71.61   26.82
 -13   7   3   98.31   27.36
 -13  -7   3   70.91   28.23
 -13   7   4  165.66   27.81
  13  -7  -4  177.91   18.00
 -13  -7   4  189.75   28.15
 -13  -7   4  138.84   28.66
 -13   7   5   98.03   19.94
 -13  -7   5   98.15   28.21
 -13  -7   5   66.05   27.71
  13  -7  -5   92.22   17.93
  13   7  -5   34.28   27.37
  13  -7  -6   17.95   24.26
 -13  -7   6    1.57   28.02
 -13   7   6   10.27   19.40
  13   7  -6    7.82   24.95
 -13  -7   6   16.95   26.09
  13   7  -7   15.84   25.74
 -13  -7   7  322.24   32.96
  13  -7  -7  326.51   21.35
 -13   7   7  388.51   30.55
 -13  -7   7  289.33   29.75
  13  -7  -8   32.49   28.46
 -13   7   8   57.39   30.92
 -13  -7   8   22.37   28.28
 -13  -7   8   10.07   40.18
  13   7  -8   10.56   25.73
 -13   8   1   56.52   27.70
 -13  -8   1    7.19   29.71
  13  -8  -1   49.19   24.95
 -13  -8   1    9.49   26.18
 -13  -8   2  221.15   28.74
 -13  -8   2  231.49   31.32
  13  -8  -2  275.72   26.73
 -13   8   2  257.55   21.29
  13  -8  -3   -0.22   17.49
 -13   8   3    0.18   19.89
 -13  -8   3    4.22   28.70
 -13  -8   3    1.01   27.10
 -13  -8   4  137.93   31.53
  13  -8  -4  178.88   25.53
 -13   8   4  137.78   21.10
 -13  -8   4  142.74   28.91
  13  -8  -5    1.01   20.01
 -13  -8   5   -9.24   31.85
 -13  -8   5    2.45   31.79
 -13   8   5  -14.63   23.37
 -13  -8   6   45.43   31.98
 -13   8   6   36.49   23.19
 -13  -8   6   37.76   37.97
  13  -8  -6   29.97   20.32
  13  -9  -1   74.38   29.87
 -13  -9   1   73.15   30.25
 -13   9   1   57.66   33.26
 -13  -9   1   51.97   33.72
 -13  -9   2   -8.59   33.69
 -13   9   2   23.33   32.81
 -13  -9   2   14.12   30.16
  12   0  -1    7.20   13.96
 -12   0   1    4.25    9.49
  12   0  -2   83.41   10.94
 -12   0   2   89.25   13.99
 -12   0   3    4.90   13.66
  12   0  -3   -6.84   10.07
 -12   0   4  207.61   13.49
  12   0  -4  250.88   18.24
 -12   0   5    4.54   11.98
  12   0  -5   19.66   17.01
  12   0  -6  825.60   22.10
 -12   0   6  763.93   22.11
  12   0  -7  -11.48   16.97
 -12   0   7    2.42   12.46
  12   0  -8  205.31   18.30
 -12   0   8  173.49   19.06
  12   0  -9   22.81   20.38
 -12   0   9   -5.20   15.47
  12   0 -10  527.63   17.88
 -12   0  10  501.83   18.66
  12   0 -11   -2.26   20.45
 -12   0  11   -1.51   15.67
 -12   0  12  171.12   19.54
  12   0 -12  187.41   24.79
  12   0 -13   -5.80   24.29
 -12   0  13  -19.36   26.49
 -12   0  14  111.91   22.51
 -12   1   1  287.02   12.60
  12  -1  -1  334.97   12.96
 -12  -1   1  307.31   12.66
  12   1  -1  295.24   13.42
 -12  -1   1  292.72   13.15
  12   1  -2   -2.09   10.29
  12  -1  -2    9.48    9.69
 -12   1   2    5.77   13.61
 -12  -1   2  -11.27   10.03
  12   1  -3  148.62   11.30
 -12  -1   3  146.43   11.00
  12  -1  -3  129.41   11.12
 -12   1   3  126.52   10.77
  12  -1  -4   23.22   11.78
 -12   1   4   20.02   16.55
  12   1  -4  -14.01   12.86
 -12  -1   4   -5.12   12.29
 -12  -1   5  118.01   13.27
  12  -1  -5  135.34   18.07
  12   1  -5  132.33   18.50
 -12   1   5  110.14   17.95
 -12   1   6   19.20   17.24
 -12  -1   6   18.28   17.89
  12  -1  -6   27.27   17.21
  12   1  -6   -9.43   13.02
 -12   1   7  135.21   13.46
 -12  -1   7  140.72   19.15
  12   1  -7  140.19   18.41
  12  -1  -7  168.15   17.82
 -12   1   8   91.46   18.25
 -12  -1   8  102.93   13.60
  12   1  -8  123.87   12.79
  12  -1  -8   96.16   12.81
 -12  -1   9  195.89   23.32
  12   1  -9  234.71   21.59
 -12   1   9  222.34   22.21
  12  -1  -9  244.51   21.46
  12   1 -10   65.70   21.13
  12  -1 -10   82.71   20.59
 -12  -1  10   70.35   16.29
 -12   1  10   43.55   21.91
  12   1 -11  141.32   15.73
 -12   1  11  135.85   22.79
  12  -1 -11  143.93   15.41
 -12  -1  11  155.46   16.77
  12   1 -12    6.32   24.52
 -12  -1  12   20.79   18.88
  12  -1 -12   21.78   24.47
 -12   1  12   10.48   18.47
  12   1 -13   25.45   26.66
 -12  -1  13   13.78   19.46
 -12   1  13   29.78   25.77
  12  -1 -13   19.15   26.16
  12   1 -14   13.64   20.42
 -12  -2   1    7.71   14.71
 -12  -2   1    8.48   13.60
 -12   2   1   -0.33   13.33
  12  -2  -1   -3.87   13.56
  12   2  -1   -0.90   14.78
 -12   2   2  -13.17   13.37
  12  -2  -2    5.96    9.79
  12   2  -2    3.41   14.90
 -12  -2   2   17.08   13.75
  12  -2  -3  291.43   13.85
 -12   2   3  287.36   17.66
 -12  -2   3  277.33   13.88
  12   2  -3  298.02   15.32
  12   2  -4    9.03   18.09
 -12  -2   4   13.50   12.22
 -12   2   4   -6.41   16.75
  12  -2  -4   18.10   16.72
 -12   2   5  100.77   12.51
  12   2  -5  110.19   18.92
 -12  -2   5   94.12   13.32
  12  -2  -5  124.18   12.51
 -12   2   6  620.07   20.43
  12   2  -6  585.82   18.37
  12  -2  -6  631.10   16.04
 -12  -2   6  560.86   21.93
 -12  -2   7   12.41   18.41
 -12   2   7   39.46   17.14
  12  -2  -7   21.50   17.32
  12   2  -7    8.22   17.79
 -12   2   8  178.17   18.27
 -12  -2   8  110.00   14.64
  12  -2  -8  202.06   18.11
  12   2  -8  132.91   19.13
 -12   2   9   15.26   20.99
  12  -2  -9   12.50   20.96
  12   2  -9   11.60   15.12
 -12  -2   9   12.46   22.69
  12   2 -10   76.81   21.58
 -12  -2  10   63.50   23.50
 -12   2  10   48.87   21.93
  12  -2 -10   94.33   21.28
  12   2 -11   68.67   23.52
 -12  -2  11   71.08   25.37
 -12   2  11   60.74   18.24
  12  -2 -11   84.65   17.76
  12  -2 -12   53.01   25.04
  12   2 -12   99.48   18.46
 -12  -2  12   88.76   27.78
 -12   2  12  117.79   25.77
 -12   2  13  157.08   21.74
 -12  -2  13  144.25   32.08
  12  -2 -13  204.86   28.40
  12   2 -13  161.87   29.74
 -12   3   1   61.42   12.25
  12  -3  -1   93.15   12.35
 -12  -3   1   75.25   19.31
 -12  -3   1   93.59   17.20
  12   3  -1  100.04   19.62
 -12  -3   2  230.74   13.66
  12   3  -2  251.48   20.34
  12  -3  -2  202.44   13.22
 -12  -3   2  245.40   19.76
 -12   3   2  235.71   17.69
 -12  -3   3   -5.55   16.93
 -12   3   3  -14.16   16.82
  12   3  -3   -8.23   13.28
  12  -3  -3   13.77   11.78
  12   3  -4  295.20   16.07
  12  -3  -4  306.83   18.71
 -12   3   4  272.13   13.52
 -12  -3   4  289.55   19.35
  12  -3  -5   29.87   12.47
 -12   3   5   23.47   12.25
  12   3  -5   26.06   18.89
 -12  -3   5   25.57   12.92
 -12  -3   6   67.09   18.50
  12   3  -6   71.47   18.84
 -12   3   6   49.08   12.61
  12  -3  -6   68.38   12.79
  12  -3  -7  144.11   18.29
 -12  -3   7  126.65   19.42
 -12   3   7  121.96   12.58
  12   3  -7  110.78   19.48
  12  -3  -8   67.30   15.46
 -12   3   8   52.86   15.15
  12   3  -8   36.97   22.62
 -12  -3   8   31.85   23.37
  12  -3  -9  489.90   23.32
 -12   3   9  412.40   23.40
  12   3  -9  433.29   25.11
 -12  -3   9  422.65   25.64
  12  -3 -10   34.40   14.98
  12   3 -10   16.93   15.74
 -12  -3  10   34.87   16.29
 -12   3  10   13.31   21.33
 -12  -3  11   -4.70   27.70
  12  -3 -11   44.34   24.71
  12   3 -11   14.28   25.69
 -12   3  11   18.51   17.73
 -12   3  12  295.01   26.15
  12   3 -12  297.36   20.20
 -12  -3  12  280.08   29.01
  12  -3 -12  278.07   19.12
  12  -3 -13   14.12   19.97
 -12   3  13   -0.22   29.14
 -12  -3  13    3.47   31.79
  12   3 -13   15.44   29.92
  12  -4  -1   28.35   11.79
 -12   4   1   28.40   16.77
  12   4  -1   30.03   13.53
 -12  -4   1   27.98   16.64
 -12  -4   1   24.18   13.54
 -12   4   2   26.56   16.79
  12   4  -2   17.43   19.23
 -12  -4   2   10.59   19.13
  12  -4  -2   13.64   11.98
 -12  -4   2    6.87   17.06
 -12   4   3   76.41   17.39
 -12  -4   3   73.53   12.70
  12   4  -3   75.92   19.63
  12  -4  -3   86.31   17.29
 -12  -4   3   60.48   19.73
 -12  -4   4   35.34   17.82
  12  -4  -4   42.76   17.22
  12   4  -4   30.32   19.28
 -12   4   4   29.59   17.26
 -12   4   5   69.27   17.35
  12   4  -5   49.43   19.32
 -12  -4   5   51.16   18.42
  12  -4  -5   55.71   17.79
  12  -4  -6   11.82   17.63
 -12  -4   6   15.96   18.57
  12   4  -6    1.68   13.26
 -12   4   6   14.88   12.10
 -12  -4   7    6.77   22.78
  12   4  -7    3.63   22.51
  12  -4  -7   16.10   14.79
 -12   4   7   -7.88   14.96
 -12  -4   8  108.30   23.83
  12  -4  -8  108.34   22.08
 -12   4   8  126.10   21.39
  12   4  -8  115.20   23.15
 -12   4   9   10.60   21.24
 -12  -4   9    6.85   23.51
  12  -4  -9   39.80   21.46
  12   4  -9   12.97   22.66
 -12  -4  10  168.07   28.59
  12   4 -10  164.29   27.22
  12  -4 -10  188.53   26.15
 -12   4  10  178.10   25.55
 -12   4  11  142.68   18.35
  12  -4 -11  144.84   18.65
 -12  -4  11  134.61   20.35
  12   4 -11  157.67   27.41
 -12  -4  12    9.17   30.06
  12  -4 -12   17.46   26.81
  12   4 -12    7.59   30.19
 -12   4  12   11.46   26.86
 -12  -5   1    7.49   17.44
  12  -5  -1   11.07   17.42
 -12   5   1   31.77   17.61
 -12  -5   1   12.49   19.93
 -12  -5   2   98.53   20.21
  12   5  -2  109.10   20.43
 -12  -5   2  106.34   18.20
  12  -5  -2  121.37   17.72
 -12   5   2  104.10   18.13
 -12  -5   3    4.79   13.94
  12  -5  -3    0.34   12.31
 -12  -5   3   19.76   17.60
 -12   5   3   -5.41   17.79
  12   5  -3   -1.75   13.92
  12   5  -4   68.61   14.50
 -12  -5   4   86.54   18.67
  12  -5  -4   87.06   17.90
 -12   5   4   64.64   12.99
 -12  -5   4   66.32   14.59
  12   5  -5   20.22   13.72
 -12  -5   5   23.64   20.71
 -12   5   5   12.34   12.71
 -12  -5   5    5.40   13.77
  12  -5  -5   21.37   19.65
  12   5  -6  323.94   24.89
  12  -5  -6  336.21   23.03
 -12   5   6  275.38   22.73
 -12  -5   6  297.12   24.84
 -12  -5   7  174.40   24.48
  12   5  -7  202.01   23.91
  12  -5  -7  163.47   22.23
 -12   5   7  155.39   22.17
  12   5  -8   50.59   22.79
 -12   5   8   54.71   21.90
 -12  -5   8   25.14   17.04
  12  -5  -8   67.23   21.66
 -12   5   9  146.83   18.79
  12  -5  -9  221.93   26.25
 -12  -5   9  192.88   29.11
  12   5  -9  221.21   27.26
 -12  -5  10    0.83   28.49
  12   5 -10   40.07   26.06
 -12   5  10   17.66   25.59
  12  -5 -10   40.47   25.26
 -12  -5  11   -6.25   28.17
  12   5 -11   -5.81   26.12
 -12   5  11    7.28   25.50
  12  -5 -11    9.22   17.93
  12   5 -12  132.58   31.05
 -12   5  12  188.95   29.95
 -12  -5  12  179.67   33.57
  12  -5 -12  152.62   21.59
 -12  -6   1  709.10   23.71
 -12   6   1  854.02   24.59
 -12  -6   1  635.59   22.02
  12  -6  -1  881.13   24.17
 -12  -6   2  133.36   22.43
 -12  -6   2  132.89   24.48
 -12   6   2  108.10   16.27
  12  -6  -2  133.35   21.57
 -12  -6   3  487.29   25.14
  12   6  -3  434.87   27.15
 -12   6   3  497.58   24.65
 -12  -6   3  382.66   26.23
  12  -6  -3  480.35   18.18
 -12   6   4    4.81   15.73
 -12  -6   4   11.04   23.08
 -12  -6   4    5.71   22.47
  12   6  -4   14.39   22.78
  12  -6  -4    7.65   20.79
  12   6  -5   60.21   23.35
 -12  -6   5   52.81   22.76
  12  -6  -5   90.50   21.51
 -12  -6   5   74.63   23.41
 -12   6   5   56.95   22.79
  12  -6  -6  263.40   22.58
 -12  -6   6  243.18   24.03
 -12  -6   6  267.01   25.60
 -12   6   6  269.25   23.15
  12   6  -6  287.85   24.66
 -12  -6   7   17.39   23.60
  12   6  -7    7.25   21.80
  12  -6  -7    2.86   14.95
 -12   6   7   -5.36   22.24
  12   6  -8   90.04   25.23
  12  -6  -8   80.21   25.08
 -12   6   8   54.47   18.92
 -12  -6   8   72.74   28.75
 -12  -6   9   54.50   20.93
  12   6  -9   83.14   24.88
  12  -6  -9   83.94   18.24
 -12   6   9   81.68   18.96
  12   6 -10    8.66   23.30
  12  -6 -10    6.85   17.98
 -12   6  10    2.08   28.28
 -12  -6  10   14.57   28.41
  12   6 -11  -18.48   26.08
  12  -6 -11  111.32   29.81
 -12   6  11   76.40   30.77
 -12  -6  11   89.38   33.51
 -12  -7   1   12.59   15.21
 -12  -7   1   -2.03   24.82
 -12   7   1   15.63   16.19
  12  -7  -1   21.24   20.97
 -12   7   2  347.17   24.88
 -12  -7   2  298.12   26.66
  12  -7  -2  316.51   23.32
 -12  -7   2  246.57   18.42
 -12   7   3   14.45   16.77
  12  -7  -3   33.01   21.08
 -12  -7   3   21.16   24.14
 -12  -7   3   28.63   22.85
 -12  -7   4   77.31   23.30
  12  -7  -4   64.88   21.20
 -12   7   4   63.93   23.67
 -12  -7   4   63.79   24.00
  12   7  -5    1.46   22.64
 -12   7   5   13.76   23.28
 -12  -7   5    0.26   16.80
  12  -7  -5    5.99   14.88
 -12  -7   5   -2.61   22.96
 -12   7   6  143.56   20.01
  12   7  -6  103.15   26.45
 -12  -7   6  136.40   27.03
 -12  -7   6  160.23   29.24
  12  -7  -6  155.75   25.54
  12  -7  -7   28.40   24.76
 -12   7   7   -2.51   27.72
 -12  -7   7    8.48   25.13
 -12  -7   7   15.44   28.08
  12   7  -7    1.24   23.71
  12   7  -8   -5.31   22.44
  12  -7  -8   20.58   24.51
 -12  -7   8   14.99   24.07
 -12   7   8    6.15   27.22
 -12  -7   8   -4.96   28.33
  12   7  -9   -4.28   24.61
 -12  -7   9    2.08   32.32
  12  -7  -9   23.98   28.41
 -12  -7   9   -3.81   26.87
 -12   7   9   -6.03   31.29
 -12   8   1   96.76   28.75
 -12  -8   1   63.30   26.26
 -12  -8   1   92.85   29.03
  12  -8  -1   89.00   17.66
 -12   8   2    4.40   28.54
  12  -8  -2   15.81   17.27
 -12  -8   2    4.20   26.67
 -12  -8   2   15.31   29.06
 -12   8   3   62.02   28.64
 -12  -8   3   30.48   29.24
  12  -8  -3   68.28   24.47
 -12  -8   3   52.39   27.32
 -12  -8   4   42.57   27.65
 -12   8   4   57.33   20.38
 -12  -8   4   24.45   28.71
  12  -8  -4   41.60   17.49
 -12  -8   5   56.68   28.21
 -12  -8   5   34.27   28.15
  12  -8  -5   44.52   17.70
 -12   8   5   47.87   20.53
 -12  -8   6   -2.32   27.97
  12  -8  -6   -1.28   24.56
 -12  -8   6   -0.85   26.98
 -12   8   6  -22.81   29.15
 -12  -8   7   51.27   36.47
  12   8  -7    9.14   33.62
 -12   8   7   23.81   23.40
  12  -8  -7   53.12   28.41
 -12  -8   7   36.41   32.02
  12  -8  -8   33.03   28.44
 -12  -8   8   17.21   32.11
 -12  -8   8   27.26   29.04
 -12   8   8   24.94   23.38
  12   8  -8    2.50   26.69
 -12   9   1   86.81   28.98
  12  -9  -1   83.27   26.11
 -12  -9   1   64.89   29.60
 -12  -9   1   67.65   26.96
 -12  -9   2   32.74   35.82
 -12   9   2   52.46   29.40
 -12  -9   2   39.09   27.21
  12  -9  -2   35.41   25.51
  12  -9  -3   10.60   26.43
 -12   9   3   27.03   28.95
 -12  -9   3   -8.96   31.20
 -12  -9   3   19.50   28.97
 -12  -9   4   -7.37   31.73
  12  -9  -4   11.51   28.03
 -12   9   4    7.76   33.44
 -12  -9   4    4.58   32.78
 -12   9   5   10.42   33.81
 -12  -9   5    1.39   38.26
 -12  -9   5    1.84   33.12
  12  -9  -5   23.24   28.38
 -11   0   1  -13.18    9.91
  11   0  -1   19.63   14.03
 -11   0   2    9.02    9.58
  11   0  -2   11.91    9.77
 -11   0   3 1042.63   18.06
  11   0  -3 1082.35   21.97
 -11   0   4    6.80   14.13
  11   0  -4   -4.09   14.37
  11   0  -5  892.59   20.11
 -11   0   5  857.55   19.86
  11   0  -6    1.19    9.76
 -11   0   6    9.82   14.40
 -11   0   7  433.04   16.01
  11   0  -7  436.66   15.43
 -11   0   8   -0.81   18.11
  11   0  -8   -3.77   12.28
  11   0  -9  468.78   19.84
 -11   0   9  424.93   20.80
  11   0 -10   13.20   19.08
 -11   0  10   11.61   20.40
  11   0 -11   16.55   20.76
 -11   0  11    1.95   22.27
  11   0 -12   -5.12   14.63
 -11   0  12  -14.49   22.36
  11   0 -13  504.80   26.48
 -11   0  13  469.59   21.35
  11   0 -14  -14.26   24.69
 -11   0  14   -5.47   26.69
 -11   1   1  390.96   13.38
  11  -1  -1  475.18   13.65
 -11  -1   1  417.76   14.04
  11   1  -1  474.36   18.03
 -11   1   2  115.63   10.72
  11  -1  -2  124.83   14.28
 -11  -1   2  129.07   14.39
  11   1  -2  124.10   11.33
 -11  -1   3  215.64   15.70
  11   1  -3  226.53   16.59
 -11   1   3  216.99   11.54
  11  -1  -3  218.80   11.86
 -11   1   4 1806.77   22.64
  11   1  -4 1703.68   25.59
  11  -1  -4 1891.79   23.49
 -11  -1   4 1570.22   24.31
 -11  -1   5  386.12   17.55
 -11   1   5  401.63   12.99
  11  -1  -5  446.16   17.00
  11   1  -5  386.24   14.23
 -11   1   6   51.86   14.65
  11   1  -6   33.29   15.04
  11  -1  -6   39.99   10.31
 -11  -1   6   31.50   15.09
 -11  -1   7   31.49   18.79
 -11   1   7   46.49   12.97
  11   1  -7   44.07   17.71
  11  -1  -7   49.89   12.57
 -11   1   8   89.00   18.13
 -11  -1   8  108.19   18.60
  11   1  -8  109.93   17.82
  11  -1  -8  101.27   12.85
  11   1  -9  126.30   18.06
  11  -1  -9  124.36   13.00
 -11   1   9  123.32   13.55
 -11  -1   9  118.64   14.12
  11  -1 -10  188.52   15.83
 -11   1  10  165.20   16.50
  11   1 -10  190.31   21.80
 -11  -1  10  192.76   21.61
 -11   1  11  100.16   22.13
  11  -1 -11   96.94   15.03
  11   1 -11  113.78   21.06
 -11  -1  11  101.74   23.11
 -11  -1  12   30.03   22.62
  11   1 -12   27.06   14.82
  11  -1 -12   24.67   20.85
 -11   1  12   33.18   22.00
 -11  -1  13   -3.93   26.82
  11   1 -13    7.50   24.77
 -11   1  13   -1.09   18.58
  11  -1 -13   16.44   24.53
  11   1 -14  193.64   27.54
  11  -1 -14  186.15   26.80
 -11  -1  14  193.64   29.90
 -11   1  14  175.88   29.09
 -11  -2   1   13.25   10.55
  11   2  -1   18.70   14.72
 -11  -2   1   16.65   13.59
  11  -2  -1   16.75    9.91
 -11   2   1   16.41    9.65
 -11   2   2  142.32   14.63
  11   2  -2  151.31   16.23
  11  -2  -2  160.49   14.87
 -11  -2   2  145.33   11.26
  11   2  -3  252.05   13.77
 -11   2   3  288.75   15.72
 -11  -2   3  245.60   16.55
  11  -2  -3  324.73   15.91
 -11   2   4   15.68    9.84
  11  -2  -4   14.26   14.17
 -11  -2   4   16.85   10.47
  11   2  -4    9.78   15.12
 -11  -2   5   14.41   15.05
  11  -2  -5   31.63   10.17
  11   2  -5   26.41   15.16
 -11   2   5   27.96   14.29
  11   2  -6   44.61   18.44
 -11   2   6   59.47   12.05
  11  -2  -6   64.85   17.60
 -11  -2   6   36.24   13.38
  11   2  -7   23.17   18.32
 -11   2   7   37.94   17.70
 -11  -2   7   28.57   18.66
  11  -2  -7   52.08   17.68
  11  -2  -8    8.20   12.53
 -11  -2   8   11.14   18.63
 -11   2   8   21.71   17.43
  11   2  -8    4.74   17.97
  11   2  -9  138.47   18.36
 -11  -2   9  123.21   19.52
 -11   2   9  125.08   13.72
  11  -2  -9  131.76   13.17
 -11  -2  10  171.11   17.06
  11   2 -10  163.31   15.86
 -11   2  10  179.19   21.79
  11  -2 -10  171.79   15.63
  11   2 -11    2.85   15.18
 -11  -2  11   -2.88   23.02
  11  -2 -11   15.82   14.90
 -11   2  11   -4.37   21.87
  11  -2 -12  201.50   18.17
  11   2 -12  176.74   16.32
 -11  -2  12  203.05   25.78
 -11   2  12  161.18   16.50
 -11  -2  13  168.27   27.72
  11  -2 -13  194.65   25.20
  11   2 -13  156.36   26.61
 -11   2  13  147.44   26.48
  11   2 -14   10.17   29.32
  11  -2 -14   17.38   19.82
 -11  -2  14  -23.32   31.73
 -11   2  14   10.99   20.86
 -11   3   1   77.24   10.12
  11   3  -1   70.14   15.93
 -11  -3   1   73.11   14.11
  11  -3  -1   77.83   14.17
 -11  -3   1   62.45   15.60
  11  -3  -2   28.35   14.18
  11   3  -2   20.64   15.81
 -11   3   2   38.68   14.14
 -11  -3   2   43.78   10.27
 -11  -3   2   31.86   15.69
  11   3  -3   76.33   16.33
 -11   3   3   99.09   10.89
  11  -3  -3   98.12   10.87
 -11  -3   3   81.77   14.93
 -11  -3   4   40.17   15.08
  11   3  -4   53.73   11.29
  11  -3  -4   48.37   14.81
 -11   3   4   40.64   14.36
 -11   3   5   71.31   17.77
  11  -3  -5   66.90   12.88
  11   3  -5   81.30   19.24
 -11  -3   5   78.17   18.59
  11  -3  -6  119.26   18.10
 -11   3   6   96.23   12.84
 -11  -3   6   87.88   14.08
  11   3  -6  108.92   19.25
  11  -3  -7   49.43   17.97
 -11  -3   7   65.90   19.28
  11   3  -7   59.64   13.49
 -11   3   7   69.13   17.55
  11   3  -8  257.54   20.04
 -11   3   8  220.46   18.79
 -11  -3   8  217.81   15.35
  11  -3  -8  248.89   19.40
  11  -3  -9   99.54   13.35
 -11  -3   9   82.04   14.41
 -11   3   9   80.15   13.06
  11   3  -9   86.50   19.14
 -11  -3  10   -6.00   23.49
  11  -3 -10   25.55   21.19
 -11   3  10    9.92   15.31
  11   3 -10    9.05   22.36
  11   3 -11  150.86   16.97
 -11   3  11  145.88   22.23
 -11  -3  11  148.19   24.33
  11  -3 -11  167.86   22.29
 -11  -3  12   32.74   27.70
  11   3 -12   51.04   18.64
  11  -3 -12   64.96   25.20
 -11   3  12   33.84   18.28
 -11  -3  13   91.85   28.43
  11   3 -13   91.17   27.23
  11  -3 -13  106.59   25.67
 -11   3  13  100.99   18.34
  11  -3 -14  151.16   29.61
  11   3 -14  172.84   31.52
 -11   3  14  129.42   30.37
 -11  -3  14  144.97   32.53
  11  -4  -1  139.84   10.93
  11   4  -1  175.10   17.27
 -11  -4   1  148.01   15.29
 -11   4   1  125.22   11.29
 -11  -4   1  166.12   16.65
 -11  -4   2  401.36   18.51
  11  -4  -2  470.05   16.74
 -11   4   2  444.69   16.99
  11   4  -2  411.87   15.79
 -11  -4   2  436.29   17.60
  11   4  -3   67.38   19.65
 -11  -4   3   66.50   18.13
 -11  -4   3   62.16   19.34
  11  -4  -3   65.97   17.99
 -11   4   3   43.29   18.17
 -11  -4   4   15.21   17.81
  11  -4  -4    5.01   17.59
  11   4  -4  -12.99   19.31
 -11   4   4   -5.65   12.61
 -11   4   5   91.20   13.60
  11  -4  -5  151.04   18.36
 -11  -4   5  135.19   19.66
  11   4  -5  161.40   20.12
  11   4  -6  222.34   20.96
 -11  -4   6  208.34   20.70
  11  -4  -6  221.94   14.17
 -11   4   6  233.68   18.90
  11  -4  -7  502.55   21.27
 -11   4   7  373.55   14.72
 -11  -4   7  462.28   22.62
  11   4  -7  462.90   22.82
  11  -4  -8   -0.68   12.83
 -11   4   8    8.06   12.49
  11   4  -8    2.45   18.93
 -11  -4   8    1.24   13.63
 -11  -4   9   33.18   23.48
  11   4  -9   29.06   16.03
 -11   4   9   24.86   21.46
  11  -4  -9   30.20   15.46
 -11  -4  10  339.51   25.32
  11  -4 -10  315.04   17.11
 -11   4  10  229.42   16.83
  11   4 -10  344.94   24.90
 -11   4  11   14.59   23.24
  11  -4 -11    2.41   23.49
  11   4 -11   19.88   18.31
 -11  -4  11    4.33   16.63
 -11  -4  12  278.32   29.59
  11   4 -12  326.19   28.53
  11  -4 -12  295.77   26.56
 -11   4  12  268.94   19.11
 -11   4  13   20.30   20.14
  11  -4 -13    7.20   20.28
 -11  -4  13   -3.76   31.98
  11   4 -13  -14.05   30.82
 -11  -5   1  459.58   18.01
  11  -5  -1  550.28   20.46
  11   5  -1  494.16   19.09
 -11  -5   1  497.51   20.84
 -11   5   1  542.37   20.92
 -11   5   2   19.43   12.26
 -11  -5   2    0.94   19.36
  11  -5  -2    7.12   12.03
 -11  -5   2   10.30   17.47
  11   5  -2    7.64   19.32
  11   5  -3  366.53   17.44
 -11  -5   3  348.60   15.75
  11  -5  -3  401.89   15.57
 -11  -5   3  315.86   16.87
 -11   5   3  358.87   15.30
  11   5  -4   52.18   19.32
 -11   5   4   25.86   13.07
 -11  -5   4   32.72   18.73
  11  -5  -4   29.66   17.91
 -11  -5   4   24.30   19.21
  11   5  -5   18.49   19.05
 -11  -5   5   21.77   19.09
 -11   5   5   21.20   13.00
  11  -5  -5   40.91   12.51
 -11  -5   6  103.12   20.02
  11  -5  -6  114.68   13.48
 -11   5   6  109.67   18.68
  11   5  -6  125.73   19.90
  11   5  -7  114.30   21.70
 -11  -5   7  103.26   14.93
 -11   5   7  116.61   18.81
  11  -5  -7  131.65   20.56
  11   5  -8  108.66   22.89
  11  -5  -8  101.32   15.70
 -11   5   8   87.78   16.04
 -11  -5   8   79.37   24.46
  11   5  -9  307.16   24.51
  11  -5  -9  309.55   17.29
 -11  -5   9  302.77   25.94
 -11   5   9  276.81   23.48
  11  -5 -10    4.65   23.37
 -11  -5  10   28.35   23.81
  11   5 -10   14.53   22.34
 -11   5  10   -2.87   15.65
 -11   5  11  291.68   19.63
  11   5 -11  369.89   28.87
  11  -5 -11  365.07   27.19
 -11  -5  11  344.17   29.85
 -11  -5  12   -4.65   28.16
  11   5 -12   10.74   26.08
 -11   5  12   23.45   17.86
  11  -5 -12    9.76   25.25
 -11  -5  13   49.14   32.01
  11   5 -13   13.39   29.50
 -11   6   1  288.73   20.47
 -11  -6   1  243.22   19.67
  11  -6  -1  239.69   19.28
 -11  -6   1  218.00   21.47
 -11  -6   2  289.44   20.71
  11  -6  -2  300.46   20.14
 -11   6   2  378.16   21.23
 -11  -6   2  241.43   21.46
  11  -6  -3  132.16   18.05
 -11   6   3  148.00   19.64
 -11  -6   3  114.35   20.43
  11   6  -3  134.49   20.51
 -11  -6   3  107.97   13.85
 -11  -6   4    0.97   18.81
  11   6  -4    1.66   19.21
 -11   6   4   10.25   13.21
 -11  -6   4    5.40   18.82
  11  -6  -4   10.14   17.68
 -11  -6   5    5.98   19.31
  11  -6  -5   -2.96   17.93
 -11  -6   5   -2.82   18.73
 -11   6   5    9.34   13.38
  11   6  -5    0.84   18.78
 -11  -6   6   21.06   21.91
  11  -6  -6   21.65   21.36
  11   6  -6    5.60   22.27
 -11   6   6   13.89   22.71
 -11  -6   6    1.80   16.92
  11   6  -7  119.14   22.95
 -11   6   7  107.60   17.04
 -11  -6   7  102.45   24.78
  11  -6  -7  156.89   22.14
  11  -6  -8   10.53   21.63
  11   6  -8   15.50   21.50
 -11   6   8  -10.24   22.47
 -11  -6   8   26.42   23.95
  11  -6  -9    3.27   23.54
 -11  -6   9   30.57   25.78
 -11   6   9    3.35   24.38
  11   6  -9   14.67   23.07
 -11  -6  10  171.92   29.66
 -11   6  10  158.08   27.54
  11   6 -10  126.41   24.99
  11  -6 -10  191.44   26.66
  11  -6 -11    0.70   17.83
 -11  -6  11   -0.17   27.95
  11   6 -11   -3.60   22.99
 -11   6  11    0.56   18.24
 -11  -6  12   44.93   32.38
  11   6 -12   -8.73   31.65
  11  -6 -12   62.44   20.81
 -11   6  12   34.68   30.15
 -11   7   1  239.19   22.61
 -11  -7   1  186.03   22.94
 -11  -7   1  176.21   25.86
  11  -7  -1  191.11   16.51
 -11   7   2   -5.71   23.49
 -11  -7   2   25.45   24.13
  11  -7  -2    9.77   20.74
 -11  -7   2   32.46   26.32
 -11  -7   3   -0.39   23.97
  11  -7  -3    5.63   14.36
 -11   7   3   -4.66   16.72
 -11  -7   3    6.07   22.37
  11  -7  -4   23.12   20.98
 -11  -7   4   24.74   23.35
 -11  -7   4   14.67   23.67
 -11   7   4   32.73   23.37
  11   7  -5  134.38   24.04
 -11   7   5  114.83   17.65
 -11  -7   5  107.13   23.84
  11  -7  -5  118.31   15.63
 -11  -7   5  136.88   29.79
  11  -7  -6   29.44   15.03
  11   7  -6   25.79   22.01
 -11   7   6   40.22   23.61
 -11  -7   6   19.16   27.06
 -11  -7   6   27.33   29.26
 -11  -7   7   65.86   21.80
 -11  -7   7   83.94   30.00
  11   7  -7   24.25   21.36
 -11   7   7   73.73   23.85
  11  -7  -7   63.53   21.86
  11   7  -8    4.31   22.55
 -11  -7   8   24.18   28.26
 -11  -7   8   19.87   24.20
 -11   7   8   59.39   19.13
  11  -7  -8   30.07   25.05
 -11   7   9  178.33   20.45
  11  -7  -9  170.03   26.01
 -11  -7   9  159.83   29.26
  11   7  -9    6.73   20.83
 -11   7  10   31.43   22.06
 -11  -7  10   18.16   29.61
  11  -7 -10    6.46   27.10
  11   7 -10   -3.16   22.52
 -11   7  11    3.49   31.15
  11  -7 -11  -19.65   20.74
  11   7 -11   -3.06   23.85
 -11  -7  11   17.96   31.35
 -11  -8   1    4.24   24.89
 -11  -8   1   -7.94   21.87
 -11   8   1    7.25   16.97
  11  -8  -1   -4.07   15.04
  11  -8  -2    2.45   20.97
 -11   8   2    5.03   24.27
 -11  -8   2   13.24   24.72
 -11  -8   2   10.11   22.54
 -11  -8   3   11.30   23.25
 -11  -8   3    1.66   24.75
 -11   8   3   12.41   17.25
  11  -8  -3   13.30   14.82
 -11   8   4   77.36   24.99
  11  -8  -4   65.09   21.34
 -11  -8   4   59.28   24.03
 -11  -8   4   56.91   24.89
 -11  -8   5   -9.66   28.22
  11  -8  -5    4.50   17.08
 -11   8   5   -3.02   26.75
 -11  -8   5    1.67   32.60
 -11  -8   6   51.40   33.72
 -11   8   6   87.18   28.58
  11  -8  -6   28.00   24.96
 -11  -8   6   28.30   28.07
 -11  -8   7   -5.41   34.14
  11  -8  -7    6.92   24.62
  11   8  -7    0.94   23.79
 -11  -8   7   12.95   26.14
 -11   8   7    9.29   28.66
 -11  -8   8  127.60   32.24
  11   8  -8    4.11   28.26
 -11   8   8  178.08   28.70
 -11  -8   8   88.59   28.58
  11  -8  -8  128.34   25.72
 -11  -8   9   58.48   34.42
 -11  -8   9   59.42   31.26
  11  -8  -9   80.94   28.59
  11   8  -9  -11.82   31.69
 -11   8   9   86.25   32.84
 -11  -9   1  131.40   35.80
  11  -9  -1  175.98   26.34
 -11   9   1  123.62   30.26
 -11  -9   1  153.00   27.54
  11  -9  -2   54.04   24.99
 -11   9   2   44.38   29.42
 -11  -9   2   33.88   26.78
 -11  -9   2   37.89   28.34
 -11  -9   3   37.88   28.52
  11  -9  -3   60.41   25.11
 -11   9   3   35.35   21.16
 -11  -9   3   22.61   27.73
 -11  -9   4   12.21   28.93
  11  -9  -4    4.82   25.29
 -11   9   4   23.17   21.18
 -11  -9   4   32.66   34.03
 -11  -9   5   47.74   28.78
 -11   9   5   37.46   21.33
 -11  -9   5   27.57   28.05
  11  -9  -5   58.02   25.28
  11  -9  -6  104.57   27.31
 -11   9   6   75.61   24.59
 -11  -9   6   56.75   31.71
 -11  -9   6   84.49   39.31
 -11  -9   7   40.94   40.61
  11  -9  -7   44.02   20.92
 -11  -9   7   17.84   30.77
 -11   9   7   45.42   34.45
 -11 -10   1   50.14   36.14
  11 -10  -1   57.07   29.71
 -11  10   1   61.25   33.24
 -11 -10   1   32.99   30.54
 -11  10   2   -6.81   33.74
 -11 -10   2   18.77   37.13
 -11 -10   2   10.03   28.62
  11 -10  -2    5.61   20.83
 -11 -10   3    5.60   37.60
 -11  10   3   25.47   33.70
  11 -10  -3    9.21   20.55
 -11 -10   3   -4.58   34.82
 -11 -10   4   10.86   37.34
 -11 -10   4    3.18   28.35
 -11  10   4  -10.75   34.41
  11 -10  -4   15.67   28.93
  10   0  -1   -6.83   13.75
 -10   0   1   -4.30    9.73
 -10   0   2 1929.48   26.23
  10   0  -2 2068.13   27.42
  10   0  -3    5.30   14.35
 -10   0   3    4.24    9.85
 -10   0   4  591.45   18.53
  10   0  -4  524.52   14.93
 -10   0   5   13.43   14.49
  10   0  -5    3.85   10.32
 -10   0   6   93.10   15.38
  10   0  -6   76.53   15.04
 -10   0   7    9.49   14.76
  10   0  -7    2.02   10.21
  10   0  -8  238.25   13.69
 -10   0   8  233.21   19.40
  10   0  -9    4.74   16.99
 -10   0   9   -0.27   12.89
  10   0 -10    1.82   17.26
 -10   0  10   14.76   18.69
 -10   0  11   -2.30   18.81
  10   0 -11   15.23   17.18
  10   0 -12  434.58   17.41
 -10   0  12  424.50   24.20
  10   0 -13   -2.13   14.93
 -10   0  13   -4.07   16.22
 -10   0  14  116.56   26.95
  10   0 -14  119.44   17.84
 -10   0  15  -10.78   21.72
  10   0 -15   -2.99   28.23
  10   1  -1  190.25   11.72
 -10  -1   1  181.11   14.84
  10  -1  -1  184.42   11.01
 -10   1   1  198.23   14.83
  10   1  -2   26.37   14.79
  10  -1  -2   24.82    9.96
 -10   1   2   24.03    9.87
 -10  -1   2   27.01   14.19
  10   1  -3 3164.23   35.30
 -10   1   3 3409.10   33.79
 -10  -1   3 3185.73   35.68
  10  -1  -3 3271.61   31.44
  10   1  -4   -2.64   10.64
 -10   1   4   -2.58   14.83
  10  -1  -4   15.36   10.36
 -10  -1   4    5.09   14.71
 -10   1   5  340.88   13.04
 -10  -1   5  385.95   14.47
  10   1  -5  405.52   14.83
  10  -1  -5  454.96   13.73
 -10  -1   6   33.66   15.51
  10   1  -6   24.08   10.94
  10  -1  -6   35.48   14.85
 -10   1   6   30.43   15.05
  10  -1  -7   98.05   11.05
 -10   1   7  110.09   15.58
  10   1  -7   94.63   15.56
 -10  -1   7   93.18   11.47
  10  -1  -8   98.55   17.79
 -10   1   8   66.45   18.62
 -10  -1   8   67.87   13.78
  10   1  -8   84.43   18.04
 -10  -1   9  164.66   14.33
 -10   1   9  154.71   19.03
  10   1  -9  155.93   18.34
  10  -1  -9  172.86   13.56
  10  -1 -10   82.56   12.99
 -10   1  10  100.93   18.67
 -10  -1  10  109.74   19.20
  10   1 -10  105.86   17.86
  10   1 -11  457.36   21.50
 -10  -1  11  452.29   22.84
  10  -1 -11  404.97   17.22
 -10   1  11  401.95   21.82
 -10   1  12   17.05   22.07
  10  -1 -12   12.39   15.00
  10   1 -12   27.31   21.10
 -10  -1  12   16.91   16.31
 -10   1  13  455.88   18.74
  10   1 -13  521.31   23.77
 -10  -1  13  491.86   25.31
  10  -1 -13  525.18   23.45
 -10   1  14  -16.50   26.20
 -10  -1  14   -1.81   26.77
  10   1 -14  -10.34   24.83
  10  -1 -14   -7.10   17.43
  10   1 -15   24.78   28.70
  10  -1 -15   29.16   28.14
 -10   1  15   24.71   30.09
 -10  -1  15    4.79   30.84
  10   2  -1  184.24   12.40
 -10   2   1  189.97   14.96
 -10  -2   1  184.91   11.43
  10  -2  -1  182.60   11.09
 -10  -2   1  172.36   11.95
 -10   2   2 1256.36   21.56
 -10  -2   2 1131.27   20.15
  10   2  -2 1235.20   25.08
  10  -2  -2 1251.89   18.75
  10  -2  -3   -0.21   14.57
 -10   2   3    0.94   14.30
 -10  -2   3    2.42   10.18
  10   2  -3   13.42   14.94
 -10   2   4 1621.98   23.46
  10  -2  -4 1623.00   21.19
  10   2  -4 1509.49   25.37
 -10  -2   4 1368.28   25.63
  10   2  -5  146.05   17.63
 -10  -2   5  194.39   17.07
 -10   2   5  226.27   16.43
  10  -2  -5  266.03   16.39
  10   2  -6  783.33   21.23
 -10  -2   6  734.54   21.22
 -10   2   6  714.84   19.15
  10  -2  -6  773.91   19.31
  10  -2  -7   35.89   15.11
  10   2  -7   32.80   15.04
 -10   2   7   40.58   10.61
 -10  -2   7   16.36   15.85
  10  -2  -8    9.41   12.56
  10   2  -8    0.07   17.66
 -10   2   8   12.60   17.97
 -10  -2   8   -1.21   13.56
  10  -2  -9   57.88   13.27
 -10   2   9   99.34   18.47
 -10  -2   9  102.73   19.27
  10   2  -9   91.48   18.15
 -10  -2  10    2.02   13.55
 -10   2  10   12.86   18.26
  10   2 -10   15.59   12.85
  10  -2 -10    8.15   12.66
 -10   2  11  297.57   17.34
  10   2 -11  349.00   17.51
 -10  -2  11  353.33   24.73
  10  -2 -11  355.66   22.88
  10   2 -12  665.64   25.19
 -10   2  12  573.24   18.93
  10  -2 -12  642.92   18.58
 -10  -2  12  637.86   26.75
  10  -2 -13   37.65   17.43
 -10   2  13   -0.53   25.90
 -10  -2  13    0.15   27.19
  10   2 -13   27.62   25.26
  10   2 -14  205.07   26.39
 -10   2  14  188.97   27.19
  10  -2 -14  187.34   18.81
 -10  -2  14  193.21   28.27
  10  -2 -15   13.38   28.29
 -10   2  15   -9.83   21.60
 -10  -2  15   10.95   22.30
  10   2 -15   23.52   29.96
  10  -3  -1  314.44   16.01
 -10  -3   1  288.18   17.28
  10   3  -1  311.38   17.99
 -10  -3   1  301.77   16.01
 -10   3   1  281.79   16.09
 -10  -3   2  968.67   22.91
 -10   3   2 1063.89   20.67
  10  -3  -2 1183.94   21.14
  10   3  -2 1077.92   24.25
 -10  -3   2  991.99   18.35
  10   3  -3  181.67   17.00
  10  -3  -3  199.20   11.87
 -10  -3   3  162.78   16.11
 -10   3   3  189.70   15.54
  10   3  -4  107.64   16.45
 -10   3   4  100.88   15.16
 -10  -3   4   90.88   15.96
  10  -3  -4  109.27   11.21
  10   3  -5   87.38   16.37
 -10   3   5   99.29   11.17
 -10  -3   5   80.53   15.98
  10  -3  -5  109.76   15.49
  10  -3  -6   67.72   10.97
 -10  -3   6   43.94   16.08
  10   3  -6   39.53   16.30
 -10   3   6   78.47   15.09
  10  -3  -7  163.05   14.17
 -10  -3   7  156.30   20.30
  10   3  -7  167.92   20.20
 -10   3   7  149.30   18.36
  10  -3  -8   34.86   18.30
 -10   3   8   23.61   12.86
  10   3  -8   36.87   13.63
 -10  -3   8   37.48   19.45
 -10  -3   9   33.11   19.52
  10   3  -9   16.55   13.39
  10  -3  -9   37.27   17.95
 -10   3   9   22.14   12.98
  10   3 -10  595.55   23.18
 -10   3  10  527.05   20.97
  10  -3 -10  579.52   21.06
 -10  -3  10  516.83   18.30
  10   3 -11   11.02   15.85
  10  -3 -11    6.04   15.13
 -10  -3  11   27.48   22.96
 -10   3  11    4.62   15.43
  10  -3 -12   -2.12   21.53
  10   3 -12    4.03   22.11
 -10   3  12    8.16   21.51
 -10  -3  12   -4.00   16.26
  10   3 -13  278.86   27.66
  10  -3 -13  235.51   26.46
 -10  -3  13  243.19   20.73
 -10   3  13  258.71   19.57
  10   3 -14   46.76   27.11
 -10   3  14   47.14   18.81
  10  -3 -14   92.38   18.24
 -10  -3  14   51.38   20.02
 -10   3  15   74.82   21.75
 -10   4   1 1308.06   22.77
 -10  -4   1 1070.12   20.84
 -10  -4   1 1135.70   20.32
  10  -4  -1 1381.58   22.81
  10   4  -1 1215.65   22.90
  10  -4  -2   -4.25   14.46
 -10  -4   2    9.23   14.38
  10   4  -2    5.61   11.03
 -10  -4   2    2.37   10.91
 -10   4   2    4.91   10.53
  10   4  -3  132.86   16.88
 -10  -4   3  106.85   16.64
  10  -4  -3  175.31   15.96
 -10   4   3  154.99   15.77
 -10  -4   3  113.29   15.83
  10   4  -4  175.58   12.92
 -10  -4   4  145.48   12.50
 -10   4   4  151.41   11.99
  10  -4  -4  170.63   16.39
  10   4  -5  146.52   17.44
  10  -4  -5  175.35   16.17
 -10   4   5  157.40   16.17
 -10  -4   5  169.33   16.98
  10   4  -6  182.08   20.94
 -10  -4   6  159.98   15.42
  10  -4  -6  204.36   19.29
 -10   4   6  195.73   19.16
  10   4  -7   23.89   19.51
 -10   4   7   39.21   18.38
 -10  -4   7   33.89   19.55
  10  -4  -7   45.89   18.57
  10   4  -8   35.26   19.39
 -10  -4   8   14.95   19.93
 -10   4   8   43.03   18.20
  10  -4  -8   50.59   18.25
 -10   4   9   85.34   18.45
  10  -4  -9   90.47   13.60
  10   4  -9   82.24   19.67
 -10  -4   9   94.93   20.19
 -10   4  10   12.14   15.26
 -10  -4  10    8.92   23.74
  10  -4 -10    3.21   22.19
  10   4 -10   12.99   23.05
  10   4 -11  254.96   19.00
 -10  -4  11  295.28   25.59
  10  -4 -11  220.51   17.41
 -10   4  11  309.29   23.14
 -10  -4  12    2.99   27.26
  10   4 -12   12.92   24.81
  10  -4 -12   -2.60   23.65
 -10   4  12   13.28   23.39
  10   4 -13    8.05   18.67
  10  -4 -13  -14.38   25.45
 -10   4  13   -2.03   17.93
 -10  -4  13   13.29   27.19
 -10   4  14   61.52   20.87
 -10  -4  14   25.54   32.07
  10   4 -14   55.72   31.44
  10  -4 -14   46.12   20.83
 -10  -5   1  120.22   11.76
 -10  -5   1  114.83   17.23
  10  -5  -1  139.06   11.42
 -10   5   1  117.65   11.93
 -10  -5   2  177.78   16.40
 -10  -5   2  161.41   17.45
  10  -5  -2  207.73   16.33
 -10   5   2  234.36   17.00
  10   5  -2  187.19   17.75
 -10  -5   3   63.58   15.59
  10   5  -3   56.84   16.52
 -10  -5   3   49.10   16.16
 -10   5   3   67.78   11.47
  10  -5  -3   69.06   10.99
 -10  -5   4   51.73   19.08
  10  -5  -4   42.46   18.15
 -10   5   4   41.86   13.31
 -10  -5   4   36.26   19.61
  10   5  -4   66.14   19.48
  10  -5  -5  345.21   20.54
  10   5  -5  342.56   22.06
 -10   5   5  349.47   20.80
 -10  -5   5  347.68   22.01
  10  -5  -6   70.41   18.59
 -10   5   6   62.39   18.98
  10   5  -6   68.41   19.33
 -10  -5   6   66.67   20.25
  10   5  -7  343.18   22.01
 -10  -5   7  226.94   16.86
 -10   5   7  291.57   15.31
  10  -5  -7  230.48   15.35
  10   5  -8   32.23   19.16
 -10   5   8   18.25   18.76
 -10  -5   8   25.74   19.81
  10  -5  -8   24.86   18.26
 -10  -5   9   75.61   24.04
 -10   5   9   92.93   22.15
  10  -5  -9   66.81   22.13
  10   5  -9   76.13   22.84
 -10   5  10  169.20   23.03
  10  -5 -10  202.34   22.86
 -10  -5  10  180.62   24.82
  10   5 -10  173.58   24.28
 -10   5  11    1.68   15.46
  10   5 -11    4.63   22.64
  10  -5 -11    2.43   15.58
 -10  -5  11   21.39   23.56
  10   5 -12   38.77   26.70
 -10   5  12   37.51   18.56
 -10  -5  12   47.56   27.95
  10  -5 -12   33.92   18.26
  10  -5 -13   16.24   20.48
 -10  -5  13    4.43   29.85
  10   5 -13    6.57   27.99
 -10   5  13   27.16   17.83
 -10  -6   1  736.59   23.87
 -10   6   1  845.80   24.45
  10  -6  -1  725.53   18.82
 -10  -6   1  626.21   25.06
 -10  -6   2   48.67   18.59
 -10  -6   2   33.74   20.05
 -10   6   2   62.33   19.92
  10  -6  -2   77.90   18.15
 -10   6   3  111.39   20.42
  10   6  -3  107.78   20.55
 -10  -6   3  112.63   19.66
 -10  -6   3   89.71   20.52
  10  -6  -3  115.06   18.95
  10  -6  -4  147.30   18.68
 -10  -6   4  118.41   20.30
 -10  -6   4  112.91   19.80
  10   6  -4  136.12   20.26
 -10   6   4  134.08   20.21
  10  -6  -5  179.95   14.66
 -10  -6   5  188.21   21.74
  10   6  -5  161.67   20.80
 -10   6   5  225.38   20.73
 -10  -6   5  165.57   19.73
  10  -6  -6  356.58   15.43
  10   6  -6  384.46   22.40
 -10   6   6  293.54   16.71
 -10  -6   6  321.90   21.36
 -10  -6   6  332.15   23.28
  10  -6  -7  375.05   22.66
 -10  -6   7  345.86   24.04
 -10   6   7  341.04   21.92
  10   6  -7  368.06   22.15
  10  -6  -8  165.79   16.14
  10   6  -8  183.36   23.10
 -10   6   8  160.06   16.82
 -10  -6   8  179.98   25.22
 -10   6   9  252.15   23.92
  10  -6  -9  230.58   16.78
 -10  -6   9  228.55   25.82
  10   6  -9  280.86   23.95
 -10   6  10   65.10   22.66
  10  -6 -10   61.94   15.95
  10   6 -10   70.69   21.46
 -10  -6  10   82.40   24.15
 -10  -6  11   82.97   28.59
 -10   6  11   93.90   26.04
  10  -6 -11   63.23   25.89
  10   6 -11   47.94   23.70
 -10   6  12    4.48   25.84
  10   6 -12    9.06   22.68
  10  -6 -12   -2.90   25.15
 -10  -6  12    4.54   27.80
 -10  -6  13   -0.56   23.20
 -10   7   1   16.25   19.71
 -10  -7   1  -10.77   17.81
  10  -7  -1    2.45   17.63
 -10  -7   1    4.27   20.59
 -10  -7   2   91.98   19.04
 -10   7   2   87.33   21.11
 -10  -7   2   85.51   21.20
  10  -7  -2   83.67   13.11
 -10   7   3    0.84   19.97
  10  -7  -3   -0.57   12.38
 -10  -7   3    1.61   18.62
 -10  -7   3    0.56   19.94
 -10  -7   4  115.88   20.52
  10  -7  -4  129.50   18.51
 -10  -7   4  122.24   20.69
 -10   7   4  102.58   14.99
 -10   7   5  -13.06   22.10
  10  -7  -5   -1.92   14.94
 -10  -7   5   -3.89   23.67
 -10  -7   5   10.48   22.64
  10   7  -5    2.37   22.94
 -10  -7   6  158.63   25.89
 -10   7   6  150.30   18.16
  10   7  -6  194.86   23.85
  10  -7  -6  142.71   16.23
 -10  -7   6  158.83   23.41
 -10  -7   7    4.77   21.33
 -10   7   7    8.50   23.77
  10  -7  -7   11.74   15.06
  10   7  -7   11.77   20.89
 -10  -7   7    9.37   23.67
 -10   7   8  428.61   25.86
  10  -7  -8  366.73   17.46
  10   7  -8  216.61   22.04
 -10  -7   8  404.09   28.61
 -10  -7   9  103.91   28.34
  10  -7  -9  137.54   18.20
 -10   7   9  185.31   27.52
  10   7  -9    6.02   26.09
 -10  -7  10   80.46   28.47
 -10   7  10   89.46   27.54
  10   7 -10    0.40   20.28
  10  -7 -10  102.26   18.45
  10   7 -11    3.80   20.51
 -10   7  11    9.49   28.74
 -10  -7  11    6.79   34.89
  10  -7 -11   27.01   26.68
 -10  -7  12   23.24   31.41
  10   7 -12    3.17   23.37
  10  -8  -1   72.43   21.84
 -10  -8   1   68.17   22.54
 -10   8   1   88.35   25.19
 -10  -8   1   79.25   24.75
 -10  -8   2    2.45   22.30
  10  -8  -2    0.54   20.92
 -10  -8   2   -3.33   24.70
 -10   8   2    5.09   17.21
 -10   8   3   -3.88   24.66
  10  -8  -3    3.89   14.89
 -10  -8   3   -3.08   28.11
 -10  -8   3    2.20   24.63
  10  -8  -4  159.06   21.94
 -10  -8   4   97.68   25.00
 -10   8   4  129.67   25.65
 -10  -8   4  116.90   31.00
 -10  -8   5   25.14   29.81
 -10   8   5   34.06   17.26
 -10  -8   5    7.46   24.00
  10  -8  -5   11.40   15.10
 -10   8   6   -3.86   24.38
  10  -8  -6    1.99   15.23
 -10  -8   6    0.13   28.76
 -10  -8   6   -7.41   23.75
  10  -8  -7  225.01   25.78
 -10  -8   7  217.28   35.53
  10   8  -7    6.61   29.23
 -10   8   7  223.81   29.51
 -10  -8   7  181.37   34.32
 -10  -8   8    1.23   25.54
  10   8  -8   10.98   27.79
 -10  -8   8    7.42   26.95
 -10   8   8   21.86   28.10
  10  -8  -8    1.64   17.60
  10   8  -9    0.91   27.29
 -10  -8   9   16.97   32.76
 -10   8   9   -1.86   20.15
  10  -8  -9   18.49   17.74
 -10  -8   9   17.70   29.74
 -10  -8  10   13.99   31.81
  10   8 -10    9.38   29.70
  10  -8 -10    9.52   28.12
 -10  -8  10    5.64   36.16
 -10   8  10   -6.53   22.37
 -10   9   1   -3.28   17.54
 -10  -9   1    4.32   23.13
 -10  -9   1    3.90   26.94
  10  -9  -1    9.04   21.53
 -10  -9   2    2.50   22.60
 -10  -9   2   -9.55   23.50
  10  -9  -2    4.86   21.14
 -10   9   2    4.18   24.93
  10  -9  -3   -2.48   21.41
 -10   9   3    7.80   25.14
 -10  -9   3    2.53   23.18
 -10  -9   3   -7.14   28.60
  10  -9  -4  136.53   18.21
 -10  -9   4   78.54   28.72
 -10  -9   4  109.36   34.92
 -10   9   4  134.74   30.03
 -10  -9   5   34.57   38.15
 -10  -9   5   11.41   33.75
 -10   9   5   24.98   20.59
  10  -9  -5    4.79   25.06
 -10  -9   6   84.96   38.51
 -10   9   6   77.73   30.21
  10  -9  -6  103.48   25.41
 -10  -9   6   65.12   35.01
  10  -9  -7    1.82   17.75
 -10  -9   7    6.43   34.32
 -10  -9   7   -0.82   31.67
 -10   9   7   -0.23   29.65
 -10  -9   8  126.59   46.96
 -10  -9   8   97.10   41.99
  10  -9  -8  157.40   29.50
 -10   9   8  149.96   34.67
 -10   9   9  -16.16   23.71
 -10 -10   1   99.66   33.26
 -10  10   1   94.01   30.06
  10 -10  -1  109.59   26.41
 -10 -10   1   58.56   24.95
 -10 -10   2   15.30   29.62
  10 -10  -2   34.30   25.44
 -10  10   2   18.84   29.43
 -10 -10   2   22.30   33.07
 -10 -10   3   29.46   38.42
 -10 -10   3   14.79   33.47
 -10  10   3   41.68   29.83
  10 -10  -3   30.30   25.60
 -10  10   4   14.03   21.14
 -10 -10   4   12.43   36.94
  10 -10  -4   28.01   25.24
 -10 -10   4    6.67   35.91
 -10  10   5   12.74   34.00
 -10 -10   5    0.21   46.44
 -10 -10   5    2.49   44.56
  10 -10  -5   14.57   28.72
  10 -10  -6   69.90   29.50
 -10  10   6   63.29   34.34
   9   0  -1 2496.95   30.81
  -9   0   1 2358.74   27.72
  -9   0   2    7.66   11.23
   9   0  -2   -4.21    8.02
  -9   0   3  925.87   18.91
   9   0  -3  927.37   19.55
  -9   0   4   -2.27   14.39
   9   0  -4   12.00   14.43
   9   0  -5 2214.91   28.20
  -9   0   5 2047.47   27.42
  -9   0   6    6.32   10.76
   9   0  -6   -2.88   10.42
   9   0  -7  205.00   16.09
  -9   0   7  214.43   16.54
   9   0  -8    3.31   14.64
  -9   0   8   10.63   15.66
   9   0  -9  156.72   11.44
  -9   0   9  166.90   17.88
   9   0 -10    0.45   12.38
  -9   0  10   -0.44   18.86
  -9   0  11 1172.16   25.33
   9   0 -11 1212.92   24.81
  -9   0  12   -7.24   22.57
   9   0 -12   10.40   14.85
  -9   0  13  345.92   24.31
   9   0 -13  374.22   22.78
   9   0 -14    8.27   16.97
  -9   0  14   -3.89   18.78
   9   0 -15   35.79   24.59
  -9   0  15   15.69   26.59
  -9   0  16    6.67   30.76
   9   0 -16    9.68   20.07
  -9  -1   1  225.55   13.41
  -9   1   1  244.59   10.39
   9   1  -1  248.15   13.98
   9  -1  -1  255.23   13.45
  -9   1   2 2887.65   28.55
   9   1  -2 2867.34   35.25
   9  -1  -2 2892.99   29.57
  -9  -1   2 2667.31   31.24
   9  -1  -3    7.85    8.05
  -9  -1   3    6.55   11.49
   9   1  -3    3.41    8.50
  -9   1   3    4.99   11.46
   9   1  -4  830.33   18.21
   9  -1  -4  958.99   20.43
  -9  -1   4  787.65   17.40
  -9   1   4  871.02   19.95
   9  -1  -5  172.64   11.61
   9   1  -5  150.70   11.91
  -9   1   5  151.40   11.56
  -9  -1   5  158.20   16.06
   9   1  -6   76.80   10.77
   9  -1  -6   81.89   10.83
  -9  -1   6   73.05   15.63
  -9   1   6   63.84   15.51
  -9   1   7   45.70   15.42
   9   1  -7   38.90   15.09
  -9  -1   7   51.88   11.06
   9  -1  -7   38.04   10.91
   9  -1  -8   45.10   10.74
  -9   1   8   36.64   15.63
  -9  -1   8   49.69   15.99
   9   1  -8   48.46   10.82
   9  -1  -9   36.25   17.93
  -9   1   9   58.15   16.96
   9   1  -9   34.64   18.00
  -9  -1   9   41.63   19.51
  -9   1  10  358.46   15.61
  -9  -1  10  355.41   21.04
   9  -1 -10  368.40   19.52
   9   1 -10  339.81   14.88
  -9  -1  11    7.83   18.97
  -9   1  11    9.89   13.23
   9  -1 -11   22.66   12.44
   9   1 -11   20.57   12.37
  -9   1  12  515.07   24.40
  -9  -1  12  508.25   25.50
   9   1 -12  536.90   23.50
   9  -1 -12  577.39   23.53
  -9   1  13  133.90   22.60
   9   1 -13  114.39   21.56
  -9  -1  13  101.33   16.76
   9  -1 -13  143.28   21.42
  -9  -1  14  135.76   27.29
   9   1 -14  121.40   25.39
   9  -1 -14  148.52   18.05
  -9   1  14  166.90   26.46
  -9   1  15   -8.64   18.87
   9   1 -15    0.35   25.10
   9  -1 -15   19.41   24.59
  -9  -1  15    5.66   18.77
  -9  -1  16  105.51   31.62
   9   1 -16  112.74   29.65
  -9   1  16  114.60   22.36
   9  -1 -16  122.61   20.84
   9   2  -1  644.84   18.23
  -9   2   1  596.79   13.33
   9  -2  -1  718.26   16.55
  -9  -2   1  598.51   16.78
  -9   2   2    6.11   12.87
  -9  -2   2    2.58   12.83
   9   2  -2   12.57   10.27
   9  -2  -2    3.40   10.26
  -9  -2   3  278.02   17.90
   9   2  -3  282.78   18.68
   9  -2  -3  353.20   13.05
  -9   2   3  340.82   16.55
   9   2  -4   42.73   11.63
   9  -2  -4   59.05   14.99
  -9   2   4   36.53   10.74
  -9  -2   4   20.06   11.19
   9   2  -5  165.11   12.86
   9  -2  -5  190.43   16.05
  -9  -2   5  175.66   16.88
  -9   2   5  175.32   11.78
  -9   2   6   71.54   10.91
   9   2  -6   68.33   15.68
  -9  -2   6   66.28   11.63
   9  -2  -6   75.85   15.56
   9   2  -7   39.15   15.74
  -9  -2   7   57.29   16.18
  -9   2   7   40.72   10.92
   9  -2  -7   56.10   15.54
  -9   2   8  305.80   16.82
   9   2  -8  290.92   13.23
  -9  -2   8  304.20   18.19
   9  -2  -8  286.72   12.75
  -9  -2   9  109.62   20.06
  -9   2   9  118.50   18.94
   9   2  -9  126.42   13.66
   9  -2  -9  117.39   18.73
   9   2 -10  436.21   20.92
  -9   2  10  421.22   20.77
  -9  -2  10  422.42   22.01
   9  -2 -10  391.74   15.14
  -9  -2  11  227.28   15.28
   9   2 -11  242.95   19.44
   9  -2 -11  255.60   19.21
  -9   2  11  250.76   19.18
   9   2 -12   72.70   15.40
  -9   2  12   50.25   15.98
  -9  -2  12   53.06   23.37
   9  -2 -12   56.82   15.70
  -9  -2  13  356.48   18.33
   9   2 -13  381.14   23.52
  -9   2  13  366.03   23.89
   9  -2 -13  359.58   17.54
  -9  -2  14   15.52   26.59
  -9   2  14    6.87   25.81
   9  -2 -14   -1.52   24.97
   9   2 -14  -13.91   25.47
   9  -2 -15  178.51   18.70
   9   2 -15  203.76   26.78
  -9   2  15  177.23   19.57
  -9  -2  15  176.69   28.19
   9  -3  -1   46.95   10.19
   9   3  -1   36.55   11.35
  -9  -3   1   40.03   14.04
  -9  -3   1   28.30   15.33
  -9   3   1   56.30   14.42
   9  -3  -2  334.30   16.41
   9   3  -2  236.90   14.45
  -9   3   2  289.09   12.42
  -9  -3   2  249.84   16.53
   9   3  -3  290.66   18.11
  -9  -3   3  276.74   16.81
   9  -3  -3  324.73   16.60
  -9   3   3  312.85   16.73
  -9  -3   4 1215.70   24.72
   9  -3  -4 1465.93   23.75
   9   3  -4 1295.04   27.08
  -9   3   4 1286.28   22.67
   9   3  -5  163.24   17.30
  -9   3   5  171.09   16.27
  -9  -3   5  149.46   16.91
   9  -3  -5  168.37   16.47
   9  -3  -6   99.26   11.48
  -9  -3   6  104.13   16.53
   9   3  -6  109.82   12.17
  -9   3   6  100.48   11.06
   9  -3  -7   12.16   10.60
   9   3  -7   -4.53   15.70
  -9  -3   7    8.80   16.16
  -9   3   7   37.09   14.61
  -9  -3   8   68.52   18.56
   9   3  -8   85.80   13.93
   9  -3  -8   73.54   18.82
  -9   3   8   81.01   13.12
  -9  -3   9   49.28   19.76
   9  -3  -9   35.92   13.23
   9   3  -9   57.44   19.07
  -9   3   9   41.15   13.25
  -9  -3  10  414.18   22.27
   9   3 -10  395.55   16.60
  -9   3  10  402.63   20.19
   9  -3 -10  433.25   20.57
  -9   3  11  141.59   18.95
   9  -3 -11  159.02   14.01
  -9  -3  11  136.26   20.52
   9   3 -11  159.89   19.64
  -9   3  12  446.82   23.99
  -9  -3  12  484.23   25.91
   9   3 -12  449.32   19.15
   9  -3 -12  483.70   23.79
   9   3 -13   -4.31   22.37
  -9  -3  13   -1.94   23.05
   9  -3 -13    6.87   21.62
  -9   3  13   -2.68   15.71
   9  -3 -14  435.01   19.99
   9   3 -14  458.47   29.00
  -9   3  14  387.65   20.46
  -9  -3  14  439.98   29.44
  -9  -3  15   -7.98   31.37
  -9   3  15   -5.67   21.39
   9  -3 -15   29.24   28.91
   9   3 -15    7.34   30.53
  -9  -4   1  172.18   15.24
  -9  -4   1  164.79   16.70
   9   4  -1  168.64   17.22
   9  -4  -1  185.28   11.61
  -9   4   1  194.70   16.17
   9   4  -2   41.04   15.93
  -9  -4   2   40.14   15.62
   9  -4  -2   53.36   14.75
  -9   4   2   37.36   15.40
  -9  -4   2   42.53   14.68
   9   4  -3  890.81   24.04
  -9  -4   3  862.24   21.62
  -9   4   3  937.24   20.90
   9  -4  -3  876.87   17.20
   9   4  -4  266.89   14.34
  -9   4   4  347.71   17.56
   9  -4  -4  368.96   17.55
  -9  -4   4  292.52   18.18
  -9   4   5  916.81   17.81
   9   4  -5 1109.81   26.43
  -9  -4   5  892.06   20.36
   9  -4  -5 1020.94   18.43
   9  -4  -6   71.37   15.84
  -9   4   6   66.13   15.54
  -9  -4   6   53.08   12.15
   9   4  -6   71.29   16.60
   9   4  -7   37.72   12.00
  -9   4   7   55.60   15.49
  -9  -4   7   53.70   16.63
   9  -4  -7   40.53   17.67
   9   4  -8  425.11   18.10
   9  -4  -8  462.05   16.31
  -9   4   8  453.67   20.54
  -9  -4   8  447.42   23.17
   9   4  -9   59.73   20.40
  -9   4   9  101.91   18.82
  -9  -4   9   64.03   20.10
   9  -4  -9   80.94   13.89
  -9  -4  10  215.43   21.64
  -9   4  10  220.54   14.76
   9  -4 -10  235.46   20.59
   9   4 -10  229.10   21.65
   9  -4 -11   65.63   15.78
   9   4 -11   63.53   23.49
  -9  -4  11   47.40   23.72
  -9   4  11   63.56   21.75
  -9  -4  12    7.28   16.30
  -9   4  12    3.72   21.68
   9  -4 -12   -2.31   21.95
   9   4 -12   16.41   22.63
  -9  -4  13  245.88   28.22
   9   4 -13  199.02   20.74
   9  -4 -13  215.36   18.93
  -9   4  13  221.52   19.08
  -9   4  14   27.18   18.25
  -9  -4  14   21.77   19.59
   9  -4 -14   35.82   18.29
   9   4 -14   22.81   27.11
   9   4 -15   54.88   31.22
  -9   4  15   15.37   29.97
   9  -4 -15   21.82   21.18
  -9  -4  15   56.27   31.81
  -9  -5   1  754.74   22.43
   9  -5  -1  857.84   20.64
  -9   5   1  818.99   21.18
  -9  -5   1  784.47   21.02
   9  -5  -2   23.37   14.76
  -9  -5   2   -0.82   15.79
  -9  -5   2   11.48   14.71
  -9   5   2    0.71   15.94
   9   5  -2   12.09   16.03
   9  -5  -3   20.20   10.94
  -9  -5   3   35.87   15.78
  -9  -5   3   26.50   16.00
  -9   5   3   42.29   11.38
   9   5  -3   27.41   16.29
   9   5  -4  308.43   15.48
  -9  -5   4  294.51   14.85
  -9   5   4  414.66   18.90
  -9  -5   4  388.73   19.94
   9  -5  -4  428.93   18.45
   9   5  -5  202.48   18.12
   9  -5  -5  159.31   13.09
  -9  -5   5  194.38   18.62
  -9   5   5  189.54   13.08
  -9   5   6   25.12   13.81
   9  -5  -6   18.73   13.45
  -9  -5   6   34.24   20.40
   9   5  -6   31.14   19.58
  -9   5   7  710.98   18.27
   9   5  -7  876.42   26.83
   9  -5  -7  720.79   17.95
  -9  -5   7  803.86   27.20
  -9   5   8    0.09   18.52
  -9  -5   8    5.94   19.69
   9   5  -8   -4.29   18.92
   9  -5  -8   29.14   18.16
   9  -5  -9  523.78   21.28
  -9   5   9  349.12   15.48
   9   5  -9  534.33   24.04
  -9  -5   9  445.02   23.85
  -9  -5  10   13.78   22.96
   9  -5 -10   11.48   21.46
   9   5 -10   -5.81   23.01
  -9   5  10    2.25   21.76
  -9  -5  11   50.30   23.43
  -9   5  11   31.28   15.87
   9  -5 -11   71.48   21.76
   9   5 -11   35.76   23.41
  -9  -5  12   -0.60   25.73
   9  -5 -12   -5.33   15.63
   9   5 -12   11.50   24.81
  -9   5  12   20.08   15.48
   9  -5 -13    9.04   25.53
  -9  -5  13    0.56   27.74
  -9   5  13   15.82   18.08
   9   5 -13   11.32   26.44
   9   5 -14   49.60   30.69
  -9   5  14   54.47   21.30
  -9  -5  14   74.88   32.33
   9  -5 -14  110.60   29.55
  -9  -6   1   69.95   17.46
  -9   6   1   80.49   16.93
   9  -6  -1   79.11   15.18
  -9  -6   1   68.53   15.14
   9  -6  -2   33.11   15.07
  -9   6   2   34.98   16.30
  -9  -6   2   24.27   15.23
  -9  -6   2   11.69   16.76
   9   6  -3   31.54   19.96
  -9  -6   3   16.14   19.93
   9  -6  -3   49.57   17.81
  -9   6   3   32.67   14.02
  -9  -6   3   24.84   17.39
   9   6  -4  137.33   20.26
  -9   6   4  102.89   14.84
  -9  -6   4  123.70   20.61
  -9  -6   4  106.29   20.28
   9  -6  -4  114.43   13.95
   9   6  -5  156.43   24.61
  -9   6   5  115.74   15.30
  -9  -6   5  146.13   22.08
  -9  -6   5  141.83   23.98
   9  -6  -5  155.53   20.15
  -9   6   6  657.75   19.74
   9   6  -6  730.36   26.18
   9  -6  -6  770.03   23.83
  -9  -6   6  717.52   27.91
   9   6  -7   15.22   18.06
  -9   6   7   23.50   19.33
  -9  -6   7    9.08   20.04
   9  -6  -7   10.55   18.71
  -9  -6   8   72.10   20.60
   9   6  -8   80.27   18.83
  -9   6   8   73.78   14.18
   9  -6  -8   88.65   18.67
   9   6  -9   41.00   22.11
  -9   6   9   40.62   22.76
   9  -6  -9   35.50   15.88
  -9  -6   9   51.73   29.12
   9  -6 -10   18.21   21.76
  -9   6  10   42.87   22.46
  -9  -6  10   49.17   23.81
   9   6 -10   52.35   21.73
   9  -6 -11   27.76   15.58
  -9   6  11    9.74   24.17
   9   6 -11   21.69   23.01
  -9  -6  11   23.89   23.77
   9   6 -12   -3.29   23.85
  -9   6  12   23.97   25.69
   9  -6 -12   16.69   18.08
  -9  -6  12   23.93   27.63
   9   6 -13    4.49   26.04
  -9  -6  13   27.53   31.42
  -9   6  13   -3.35   29.56
   9  -6 -13   17.86   20.44
   9  -7  -1   53.84   17.81
  -9  -7   1   40.34   18.25
  -9  -7   1   34.07   20.95
  -9   7   1   36.27   14.64
   9  -7  -2   68.99   18.07
  -9  -7   2   57.97   19.11
  -9  -7   2   78.10   20.98
  -9   7   2   43.74   14.96
  -9  -7   3   98.40   21.05
  -9   7   3   87.50   14.95
  -9  -7   3   95.08   20.12
   9  -7  -3  105.55   13.26
  -9  -7   4  252.04   23.45
  -9   7   4  246.70   17.13
   9  -7  -4  273.62   14.90
  -9  -7   4  260.04   23.08
  -9  -7   5  173.92   21.00
   9   7  -5  191.30   21.82
   9  -7  -5  216.74   19.24
  -9  -7   5  163.13   21.90
  -9   7   5  187.06   21.43
  -9  -7   6   -2.02   24.40
  -9   7   6  -13.68   14.44
  -9  -7   6   -6.71   22.76
   9   7  -6    0.71   18.45
   9  -7  -6    1.22   18.10
  -9  -7   7  114.50   30.37
   9   7  -7  109.05   22.37
   9  -7  -7  110.25   22.27
  -9  -7   7  100.02   21.94
  -9   7   7  150.50   23.88
  -9   7   8   25.28   23.46
   9  -7  -8   36.52   21.38
   9   7  -8   19.59   20.13
  -9  -7   8   35.02   28.86
   9   7  -9    6.17   18.44
  -9  -7   9    7.96   23.41
  -9   7   9    3.90   22.76
   9  -7  -9   10.41   21.06
   9   7 -10    0.83   20.47
  -9  -7  10   19.66   27.72
   9  -7 -10    8.96   25.21
  -9   7  10   29.50   26.61
   9  -7 -11  124.17   18.47
  -9   7  11  127.20   26.99
   9   7 -11   -3.00   20.13
  -9  -7  11  103.92   28.79
  -9  -7  12    4.47   37.85
   9  -7 -12   21.76   20.32
  -9   7  12   17.37   30.05
   9   7 -12   -5.44   23.53
   9  -8  -1    6.47   17.66
  -9  -8   1    1.23   17.99
  -9  -8   1   15.29   19.88
  -9   8   1    4.28   20.43
   9  -8  -2  320.67   20.13
  -9   8   2  274.94   22.85
  -9  -8   2  283.11   22.14
  -9  -8   2  265.65   28.00
  -9  -8   3   -0.10   25.08
   9  -8  -3   20.37   17.83
  -9  -8   3   -0.57   24.05
  -9   8   3   19.79   20.78
  -9  -8   4   -0.92   30.16
   9  -8  -4  -12.25   21.63
  -9  -8   4    2.90   28.82
  -9   8   4   -2.79   24.53
  -9   8   5   58.63   24.52
  -9  -8   5   43.40   29.34
  -9  -8   5   34.30   30.26
   9  -8  -5   69.16   21.29
   9  -8  -6  269.07   22.95
  -9  -8   6  195.83   31.88
  -9   8   6  298.76   25.71
  -9  -8   6  203.26   31.25
  -9   8   7  -12.71   24.12
  -9  -8   7    2.80   28.41
   9  -8  -7    0.23   15.13
  -9  -8   7   -7.47   28.73
  -9  -8   8  314.59   33.52
   9  -8  -8  404.21   23.75
  -9  -8   8  290.54   31.44
   9   8  -8    1.25   24.16
  -9   8   8  389.34   25.70
  -9  -8   9    2.19   29.51
   9  -8  -9   13.69   24.62
  -9   8   9   -1.58   27.53
  -9  -8   9   11.97   32.37
   9   8  -9    5.73   26.60
  -9  -8  10   19.39   28.15
  -9   8  10   36.56   19.52
   9  -8 -10   22.64   17.69
  -9  -8  10   27.49   32.00
   9   8 -10   -2.65   25.75
   9  -8 -11   -7.96   28.29
   9   8 -11    4.16   28.35
  -9  -8  11    1.63   35.34
  -9   8  11  -11.34   31.06
   9  -9  -1  163.83   16.47
  -9  -9   1  182.09   29.10
  -9   9   1  132.17   18.36
  -9  -9   1  144.30   23.56
  -9   9   2   19.67   25.25
  -9  -9   2   19.34   27.53
  -9  -9   2   17.98   28.51
   9  -9  -2   32.29   21.13
   9  -9  -3   38.12   15.09
  -9   9   3   19.32   25.42
  -9  -9   3   29.96   27.09
  -9  -9   3   18.78   28.84
  -9  -9   4   48.18   33.58
  -9  -9   4   30.96   27.82
  -9   9   4   46.49   18.20
   9  -9  -4   43.77   15.84
  -9  -9   5  163.78   31.12
  -9  -9   5  201.84   34.95
   9  -9  -5  310.81   23.23
  -9   9   5  225.19   19.52
   9  -9  -6   50.18   25.15
  -9   9   6   34.36   20.73
  -9  -9   6   17.21   37.34
  -9  -9   6   30.54   41.31
  -9   9   7  303.30   22.49
   9  -9  -7  363.53   27.64
  -9  -9   7  224.22   42.92
  -9  -9   7  202.39   40.51
  -9  -9   8   33.23   39.44
  -9  -9   8   30.50   38.31
   9  -9  -8   40.09   25.51
  -9   9   8   48.92   29.02
  -9  -9   9   62.61   37.92
   9  -9  -9  105.30   29.52
  -9   9   9   71.84   23.64
  -9  -9   9   87.61   55.82
  -9   9  10    8.32   32.38
   9 -10  -1    2.00   25.78
  -9  10   1   20.92   28.18
  -9 -10   1   13.14   32.05
  -9 -10   1   10.92   29.04
  -9  10   2   26.68   28.65
  -9 -10   2    0.40   28.33
   9 -10  -2   14.43   24.94
  -9 -10   2   -5.03   32.90
  -9  10   3   85.20   29.45
  -9 -10   3   49.77   32.77
  -9 -10   3   50.28   38.24
   9 -10  -3   70.03   18.63
  -9  10   4  -14.01   29.50
  -9 -10   4    2.53   53.55
   9 -10  -4   11.33   17.78
  -9 -10   4   -3.49   51.40
   9 -10  -5   69.24   25.61
  -9  10   5   68.00   29.52
  -9  10   6   34.85   29.50
   9 -10  -6   31.72   25.74
   9 -10  -7   36.50   29.66
  -9  10   7   35.99   33.80
   9 -11  -1   31.77   29.53
  -9  11   1   25.19   31.64
  -9 -11   1    3.89   36.62
  -9 -11   1   14.84   36.59
  -9  11   2   -9.61   22.89
  -9 -11   2   -2.08   50.22
   9 -11  -2    7.98   20.67
  -9 -11   2    1.30   49.48
  -9  11   3  -18.32   32.74
   9 -11  -3   21.65   29.13
   9 -11  -4   92.91   30.33
  -9  11   4   64.60   23.90
  -8   0   1   -2.16   11.97
   8   0  -1    4.85   12.00
   8   0  -2 1568.76   22.66
  -8   0   2 1694.92   24.28
   8   0  -3    1.94    8.52
  -8   0   3   -3.39   11.87
  -8   0   4  101.72    9.61
   8   0  -4  107.59   12.90
  -8   0   5   -0.80   12.34
   8   0  -5   -4.69    8.43
   8   0  -6 1031.02   21.30
  -8   0   6  993.29   21.83
  -8   0   7    2.66   11.13
   8   0  -7    2.36   10.45
   8   0  -8   14.99   10.50
  -8   0   8   22.89   11.06
  -8   0   9   -9.94   11.37
   8   0  -9  -15.38   15.01
  -8   0  10  251.80   20.61
   8   0 -10  272.78   19.37
  -8   0  11   -3.91   18.68
   8   0 -11   -1.49   17.33
   8   0 -12   83.06   17.95
  -8   0  12   74.23   19.24
  -8   0  13   -0.76   15.85
   8   0 -13  -15.52   21.12
   8   0 -14  102.77   15.57
  -8   0  14  103.35   22.82
   8   0 -15    1.82   24.53
  -8   0  15    6.21   26.02
  -8   0  16   17.59   21.59
   8   0 -16   28.51   28.38
   8   1  -1 2733.84   35.29
   8  -1  -1 2734.93   29.39
  -8  -1   1 2616.07   33.55
  -8   1   1 3038.24   32.15
  -8   1   2  275.22   11.17
  -8  -1   2  296.99   11.57
   8   1  -2  315.80   12.16
   8  -1  -2  309.78   11.88
   8   1  -3  692.06   16.78
  -8  -1   3  691.16   16.28
   8  -1  -3  788.95   18.36
  -8   1   3  748.35   17.69
  -8   1   4   88.94    9.67
   8   1  -4   90.40    9.71
  -8  -1   4   97.95   12.79
   8  -1  -4   93.37    9.61
   8   1  -5  793.22   16.55
  -8   1   5  748.84   15.19
  -8  -1   5  733.37   16.18
   8  -1  -5  862.64   18.18
  -8   1   6    8.54   15.18
   8  -1  -6   15.83   14.96
  -8  -1   6   12.38   15.78
   8   1  -6   18.92   14.90
  -8   1   7   14.51   10.97
   8   1  -7    5.81   15.14
   8  -1  -7    1.32   14.95
  -8  -1   7    6.52   15.89
   8  -1  -8   10.41   15.07
  -8  -1   8    8.46   11.77
  -8   1   8   21.62   15.63
   8   1  -8   25.80   14.74
  -8  -1   9  599.96   16.37
   8   1  -9  629.85   19.02
  -8   1   9  578.89   19.29
   8  -1  -9  574.79   15.33
   8   1 -10   34.10   17.75
   8  -1 -10   21.48   12.94
  -8   1  10    5.95   19.32
  -8  -1  10   34.24   19.22
  -8  -1  11  199.76   15.30
   8   1 -11  196.35   18.54
   8  -1 -11  224.93   18.79
  -8   1  11  196.65   19.93
  -8  -1  12   35.40   13.51
  -8   1  12   46.81   18.86
   8  -1 -12   27.29   17.84
   8   1 -12   41.73   12.52
   8  -1 -13  191.08   21.69
  -8   1  13  174.92   23.04
   8   1 -13  181.14   15.83
  -8  -1  13  180.82   23.32
  -8  -1  14   63.34   22.63
   8   1 -14   41.91   21.58
   8  -1 -14   54.43   15.17
  -8   1  14   33.42   16.48
   8  -1 -15  161.91   25.10
  -8   1  15  117.59   26.98
  -8  -1  15  140.18   26.99
   8   1 -15  134.63   25.52
  -8  -1  16   21.14   21.32
   8   1 -16   12.18   28.73
  -8   1  16    0.59   30.16
   8  -1 -16   19.75   27.75
   8  -2  -1   52.23   12.04
   8   2  -1   43.79   12.59
  -8  -2   1   47.59   11.92
  -8   2   1   38.52    8.63
   8   2  -2 2019.06   30.07
   8  -2  -2 2388.93   27.56
  -8   2   2 2288.41   27.34
  -8  -2   2 1896.35   27.47
   8   2  -3  112.80   14.11
   8  -2  -3  147.54   13.44
  -8  -2   3  120.06   13.66
  -8   2   3  138.09   13.20
   8   2  -4 1210.06   23.80
  -8   2   4 1202.91   20.50
   8  -2  -4 1324.21   21.31
  -8  -2   4 1097.20   22.40
   8   2  -5  174.14   12.65
  -8   2   5  153.86   11.96
   8  -2  -5  173.92   12.15
  -8  -2   5  165.37   16.69
  -8  -2   6   20.16   15.76
  -8   2   6   20.78   15.31
   8  -2  -6   35.20   15.16
   8   2  -6   24.28   15.44
   8  -2  -7  911.66   17.39
   8   2  -7  944.82   19.15
  -8   2   7  883.61   20.69
  -8  -2   7  918.91   23.00
  -8  -2   8  224.67   17.98
   8   2  -8  246.33   17.06
  -8   2   8  230.78   12.66
   8  -2  -8  242.62   16.73
  -8  -2   9  313.84   18.54
   8  -2  -9  294.95   12.97
   8   2  -9  323.11   17.50
  -8   2   9  290.30   13.30
  -8   2  10 1398.65   22.13
   8   2 -10 1403.71   23.89
   8  -2 -10 1516.70   26.06
  -8  -2  10 1454.87   29.08
  -8   2  11    3.75   13.26
   8   2 -11   -2.45   12.71
  -8  -2  11    8.37   13.55
   8  -2 -11   12.34   12.87
  -8  -2  12  695.27   19.31
   8   2 -12  772.11   23.11
  -8   2  12  692.63   22.44
   8  -2 -12  680.78   17.25
   8   2 -13   27.93   15.54
  -8   2  13   35.17   16.13
  -8  -2  13   33.80   16.15
   8  -2 -13   38.56   15.24
   8   2 -14  194.93   22.82
  -8   2  14  148.27   16.79
  -8  -2  14  152.11   23.64
   8  -2 -14  202.16   22.03
   8  -2 -15   36.79   17.58
  -8  -2  15   21.62   18.93
   8   2 -15   14.90   25.54
  -8   2  15   14.76   19.12
  -8   2  16   -5.66   21.26
  -8  -2  16   17.20   30.59
   8  -2 -16   -7.62   20.17
   8   2 -16   13.62   29.50
   8  -3  -1   59.07    8.68
   8   3  -1   40.33   12.69
  -8   3   1   48.64    8.81
  -8  -3   1   43.15   11.59
  -8  -3   1   35.61   12.37
   8  -3  -2  106.55   12.58
   8   3  -2   85.41   13.12
  -8   3   2   91.09    9.51
  -8  -3   2   85.18   12.45
   8   3  -3  488.66   17.86
  -8   3   3  500.35   16.30
   8  -3  -3  482.34   13.17
  -8  -3   3  446.71   16.76
  -8   3   4   78.65   15.61
   8  -3  -4   85.99   15.86
  -8  -3   4   48.39   16.05
   8   3  -4   35.98   12.48
  -8   3   5   67.19   15.39
   8  -3  -5   73.46   11.18
   8   3  -5   51.33   16.69
  -8  -3   5   44.30   16.26
   8  -3  -6  347.64   17.76
  -8   3   6  324.14   17.34
   8   3  -6  295.00   15.20
  -8  -3   6  292.90   18.84
   8   3  -7   52.76   16.27
   8  -3  -7   53.62   15.80
  -8  -3   7   55.91   16.55
  -8   3   7   56.93   11.12
   8   3  -8  575.06   21.21
   8  -3  -8  566.64   15.30
  -8  -3   8  561.41   21.00
  -8   3   8  566.16   18.86
   8   3  -9  167.94   18.44
  -8   3   9  148.31   17.99
   8  -3  -9  150.52   14.33
  -8  -3   9  157.80   17.52
   8  -3 -10    9.13   13.13
  -8  -3  10    5.94   13.86
  -8   3  10    8.97   13.22
   8   3 -10   22.48   18.66
  -8   3  11  439.42   21.11
   8   3 -11  433.33   16.82
   8  -3 -11  551.62   21.02
  -8  -3  11  463.74   23.07
  -8  -3  12   12.50   16.54
   8   3 -12   56.00   22.27
   8  -3 -12   47.66   21.71
  -8   3  12   36.56   15.73
  -8   3  13  237.40   23.31
   8   3 -13  244.78   17.30
   8  -3 -13  218.95   16.69
  -8  -3  13  262.56   24.20
  -8  -3  14    7.47   26.55
  -8   3  14    2.63   25.93
   8  -3 -14   33.50   25.00
   8   3 -14   -2.96   26.26
   8   3 -15   54.16   26.40
   8  -3 -15   34.21   18.01
  -8  -3  15   19.04   19.48
  -8   3  15   34.18   26.12
  -8   3  16  178.60   31.02
   8  -3 -16  189.81   29.92
   8   3 -16  218.52   31.62
  -8  -3  16  180.76   32.48
   8  -4  -1   75.79   10.82
  -8   4   1   92.69   15.78
   8   4  -1   80.94   11.92
  -8  -4   1   82.71   14.44
  -8  -4   1   73.59   15.97
  -8  -4   2  105.77   11.56
  -8  -4   2  116.36   16.14
  -8   4   2  134.58   11.90
   8  -4  -2  141.30   15.40
   8   4  -2  122.94   16.57
  -8  -4   3  263.62   17.38
   8   4  -3  254.79   17.87
   8  -4  -3  298.49   17.18
  -8   4   3  279.76   17.07
  -8   4   4   80.14   16.14
  -8  -4   4   61.92   11.71
   8   4  -4   60.81   16.74
   8  -4  -4   82.35   15.97
   8   4  -5  151.62   18.00
  -8   4   5  122.41   11.97
   8  -4  -5  112.46   12.11
  -8  -4   5  145.39   17.30
  -8   4   6   -1.01   15.79
  -8  -4   6   -3.44   16.54
   8   4  -6   -7.01   16.04
   8  -4  -6    4.00   15.69
  -8   4   7  605.85   15.99
   8  -4  -7  714.37   20.56
  -8  -4   7  646.98   22.88
   8   4  -7  570.22   19.30
  -8  -4   8    5.58   16.22
   8  -4  -8    1.76   11.29
   8   4  -8    4.80   16.02
  -8   4   8    7.79   10.99
   8   4  -9   51.20   19.85
  -8   4   9   29.91   13.57
  -8  -4   9   44.53   14.50
   8  -4  -9   53.61   13.68
   8  -4 -10   64.72   18.74
   8   4 -10   79.31   19.46
  -8  -4  10   64.43   19.87
  -8   4  10   60.01   18.61
  -8   4  11   78.61   18.76
   8  -4 -11   74.93   13.81
  -8  -4  11   53.01   14.41
   8   4 -11   74.79   19.83
   8  -4 -12  119.21   15.85
   8   4 -12  161.43   23.39
  -8  -4  12  122.82   23.82
  -8   4  12  113.05   16.16
  -8  -4  13   27.45   23.07
   8  -4 -13   22.25   15.41
   8   4 -13   18.32   23.03
  -8   4  13   14.25   15.37
  -8   4  14  110.15   18.61
   8  -4 -14  117.17   26.20
  -8  -4  14  112.21   27.64
   8   4 -14  126.03   27.57
  -8  -4  15   30.85   29.70
   8   4 -15   33.28   31.22
   8  -4 -15   62.37   20.25
  -8   4  15   11.80   21.29
  -8   5   1   15.73   11.10
  -8  -5   1    9.73   16.20
  -8  -5   1    8.14   14.00
   8  -5  -1    5.45   14.36
  -8  -5   2   86.31   15.65
   8  -5  -2   89.98   15.51
  -8  -5   2   83.15   16.68
  -8   5   2   72.92   12.14
   8   5  -2  105.44   16.65
   8   5  -3 1152.24   26.98
  -8   5   3  972.43   19.51
   8  -5  -3 1186.62   23.56
  -8  -5   3  990.26   24.99
  -8  -5   3 1050.68   25.53
  -8   5   4  264.74   18.63
   8   5  -4  251.51   18.42
  -8  -5   4  226.69   18.82
   8  -5  -4  189.87   12.67
  -8  -5   5  330.03   20.02
  -8   5   5  262.60   13.58
   8  -5  -5  297.16   13.56
   8   5  -5  345.31   19.69
  -8   5   6  386.67   18.83
  -8  -5   6  323.67   20.69
   8   5  -6  410.40   20.24
   8  -5  -6  411.09   18.64
  -8   5   7   32.04   17.42
  -8  -5   7   10.34   18.36
   8   5  -7   -1.79   17.81
   8  -5  -7   14.15   13.13
  -8   5   8  130.58   14.66
   8   5  -8  164.82   21.49
   8  -5  -8  160.99   20.04
  -8  -5   8  126.25   21.40
  -8   5   9    2.09   18.31
   8   5  -9    7.42   13.47
  -8  -5   9    5.92   19.35
   8  -5  -9    1.05   18.50
  -8  -5  10   84.85   20.18
  -8   5  10   79.86   13.60
   8   5 -10   96.46   19.71
   8  -5 -10   86.29   18.78
   8  -5 -11  226.39   22.61
   8   5 -11  224.23   24.44
  -8  -5  11  196.84   24.81
  -8   5  11  194.64   22.60
  -8   5  12  -26.07   21.96
   8  -5 -12  -16.12   21.91
   8   5 -12    4.64   22.84
  -8  -5  12    4.79   23.23
  -8   5  13   86.13   18.76
   8   5 -13   82.31   20.52
  -8  -5  13  124.12   28.40
   8  -5 -13   87.56   26.57
  -8   5  14   -0.48   17.98
  -8  -5  14    7.49   27.81
   8  -5 -14    6.01   18.41
   8   5 -14    5.60   26.66
   8   5 -15   -3.16   29.47
   8  -5 -15   19.86   29.30
  -8  -5  15   -8.18   32.49
  -8   5  15   17.16   21.00
  -8  -6   1  165.12   16.44
   8  -6  -1  137.37   12.02
  -8  -6   1  161.78   18.62
  -8   6   1  216.26   17.94
   8  -6  -2  192.34   16.82
  -8  -6   2  152.65   18.56
  -8   6   2  217.37   18.00
  -8  -6   2  163.14   17.41
  -8  -6   3  221.73   18.94
   8  -6  -3  273.73   18.23
  -8   6   3  216.99   14.84
  -8  -6   3  251.68   19.66
   8   6  -3  265.38   19.53
  -8   6   4  396.23   19.72
  -8  -6   4  308.30   21.07
   8   6  -4  355.04   20.58
   8  -6  -4  349.28   18.48
  -8  -6   4  301.87   19.91
   8   6  -5  725.59   24.39
  -8  -6   5  627.73   23.09
  -8  -6   5  600.01   25.51
   8  -6  -5  739.07   21.62
  -8   6   5  725.89   22.48
   8   6  -6   18.90   22.73
  -8   6   6   13.27   19.73
  -8  -6   6    6.49   20.05
   8  -6  -6    0.66   18.74
  -8  -6   7  420.34   25.86
  -8   6   7  393.57   17.90
   8   6  -7  542.28   27.74
   8  -6  -7  520.49   22.93
  -8  -6   8   11.44   19.95
  -8   6   8   39.60   18.79
   8  -6  -8   30.53   18.45
   8   6  -8   23.54   18.36
   8   6  -9  252.91   24.41
  -8   6   9  204.25   14.90
   8  -6  -9  229.26   19.56
  -8  -6   9  214.79   22.14
   8   6 -10    3.92   21.69
   8  -6 -10  -12.07   21.61
  -8   6  10   11.67   15.56
  -8  -6  10   -0.07   23.28
   8   6 -11   92.54   22.40
  -8  -6  11   84.45   24.39
  -8   6  11   87.72   16.24
   8  -6 -11   81.41   22.04
   8   6 -12  113.21   31.09
  -8  -6  12  194.36   29.19
   8  -6 -12  196.41   26.00
  -8   6  12  202.86   26.00
   8  -6 -13   76.92   25.99
   8   6 -13    5.32   24.03
  -8  -6  13   89.72   28.64
  -8   6  13  119.52   25.71
   8   6 -14    0.62   26.94
  -8  -6  14   44.10   32.01
   8  -6 -14   11.26   20.84
  -8   6  14   45.29   29.32
  -8  -7   1   81.92   18.78
   8  -7  -1   88.78   18.61
  -8   7   1  105.82   20.86
  -8  -7   1   83.88   21.30
  -8   7   2  125.54   15.39
  -8  -7   2  149.62   21.87
  -8  -7   2  177.87   24.65
   8  -7  -2  168.81   19.34
  -8   7   3   81.99   21.75
  -8  -7   3   93.48   21.46
   8  -7  -3  114.68   19.52
  -8  -7   3   79.09   21.12
  -8   7   4  490.68   23.84
  -8  -7   4  464.09   29.78
   8  -7  -4  482.90   21.70
  -8  -7   4  374.11   25.21
  -8  -7   5   21.26   20.01
   8  -7  -5    4.52   19.06
  -8  -7   5   17.75   25.30
   8   7  -5   23.97   20.14
  -8   7   5   -5.40   15.06
  -8  -7   6 1138.69   39.50
  -8  -7   6 1067.57   36.58
   8  -7  -6 1321.09   27.34
  -8   7   6 1267.40   28.34
   8   7  -6 1233.12   39.38
  -8  -7   7  106.99   18.92
  -8   7   7  117.49   14.47
   8  -7  -7  122.47   19.10
   8   7  -7  113.87   19.44
  -8  -7   7   93.72   20.93
   8   7  -8  225.41   22.99
   8  -7  -8  276.15   22.85
  -8  -7   8  261.77   31.97
  -8   7   8  197.95   17.93
   8  -7  -9   -8.61   21.39
  -8   7   9    8.53   15.88
   8   7  -9   -6.24   23.78
  -8  -7   9   -0.59   23.77
   8   7 -10   10.75   22.22
   8  -7 -10   64.53   21.52
  -8  -7  10   54.65   24.50
  -8   7  10   78.06   16.11
  -8   7  11   -2.17   18.49
   8  -7 -11    6.43   24.66
  -8  -7  11    5.01   27.24
   8   7 -11    2.93   24.80
   8   7 -12    3.81   20.53
   8  -7 -12   -8.97   25.53
  -8   7  12   18.97   25.92
  -8  -7  12   10.47   27.05
   8  -7 -13    0.20   29.01
  -8  -7  13    8.13   37.66
  -8   7  13   -5.13   29.46
   8   7 -13   -3.56   24.00
  -8  -8   1    7.74   23.66
  -8  -8   1    1.79   22.27
  -8   8   1    9.22   14.37
   8  -8  -1   20.61   17.62
  -8  -8   2   25.14   20.24
  -8  -8   2   31.27   19.41
   8  -8  -2   48.52   18.33
  -8   8   2   31.57   15.00
  -8  -8   3   71.98   25.09
   8  -8  -3   80.06   18.49
  -8   8   3   94.14   21.17
  -8  -8   3   65.73   25.11
  -8  -8   4   53.94   25.38
  -8  -8   4   60.74   25.01
   8  -8  -4   52.69   13.33
  -8   8   4   88.66   20.98
  -8  -8   5   82.84   25.91
   8  -8  -5  143.12   18.83
  -8  -8   5  104.30   26.40
  -8   8   5  110.02   21.31
  -8   8   6   30.30   16.93
  -8  -8   6   21.36   29.10
  -8  -8   6   20.12   29.80
   8  -8  -6   36.94   15.33
  -8  -8   7    0.92   33.06
  -8  -8   7    2.73   32.74
   8  -8  -7    9.92   21.01
  -8   8   7   -6.91   16.84
   8  -8  -8   -8.41   15.18
  -8  -8   8    4.72   27.36
  -8  -8   8    4.45   28.41
  -8   8   8   -0.99   23.31
   8   8  -8   -3.46   24.88
  -8  -8   9   86.81   29.08
  -8  -8   9   84.33   27.03
   8   8  -9    1.30   23.04
   8  -8  -9   94.65   15.58
  -8   8   9  101.87   23.91
  -8   8  10   -3.87   26.80
   8  -8 -10   -2.99   24.83
  -8  -8  10    8.07   25.67
   8   8 -10    2.15   20.42
   8  -8 -11   62.04   18.00
  -8   8  11   57.96   19.35
  -8  -8  11   51.77   26.33
   8   8 -11    1.45   24.58
   8  -8 -12  -14.48   20.52
  -8  -8  12    4.66   34.57
  -8   8  12   21.74   30.34
   8   8 -12   -5.63   27.95
   8  -9  -1   14.17   21.26
  -8   9   1    0.67   24.62
  -8  -9   1    4.35   26.88
  -8  -9   1   -2.80   26.59
   8  -9  -2  164.33   22.39
  -8   9   2   96.85   18.33
  -8  -9   2  105.94   27.72
  -8  -9   2  117.23   29.76
  -8  -9   3  137.68   31.95
  -8  -9   3  103.06   30.20
   8  -9  -3  133.18   16.41
  -8   9   3  185.70   25.99
  -8   9   4   96.19   25.80
  -8  -9   4   76.72   37.95
   8  -9  -4  114.40   22.33
  -8  -9   4   63.29   30.68
   8  -9  -5  -15.72   15.64
  -8   9   5    4.35   24.76
  -8  -9   5   -2.76   39.59
  -8  -9   5   -1.28   36.04
  -8   9   6  287.54   26.70
   8  -9  -6  245.95   17.09
   8  -9  -7   69.27   23.62
  -8   9   7   30.68   26.74
  -8   9   8   -7.01   20.05
   8  -9  -8    0.08   17.79
  -8   9   9    8.00   28.29
   8  -9  -9   17.54   17.98
   8  -9 -10   22.75   20.34
  -8   9  10   24.39   22.61
   8 -10  -1   88.84   22.37
  -8  10   1   86.38   24.79
  -8 -10   1   61.27   30.77
  -8 -10   1   72.36   33.19
  -8  10   2   17.42   24.21
  -8 -10   2   -0.95   32.24
   8 -10  -2    2.95   21.54
  -8 -10   2    1.76   29.47
  -8  10   3   26.05   24.37
   8 -10  -3   12.06   23.66
  -8  10   4   19.32   28.66
   8 -10  -4   -6.93   25.50
  -8  10   5  128.45   29.67
   8 -10  -5  158.19   26.64
  -8  10   6   75.78   29.55
   8 -10  -6   67.51   26.15
  -8  10   7  260.35   30.86
   8 -10  -7  353.48   27.95
   8 -10  -8   -4.89   20.94
  -8  10   8   15.49   33.17
   8 -11  -1   -7.53   25.85
  -8  11   1   -3.70   27.37
  -8 -11   1   -3.96   39.05
  -8 -11   1   -3.55   41.35
   8 -11  -2  -11.29   25.84
  -8  11   2    4.80   27.77
  -8  11   3  305.83   30.11
   8 -11  -3  251.52   20.57
  -8  11   4   26.55   30.65
   8 -11  -4   47.16   27.89
   8 -11  -5   13.29   29.92
  -8  11   5   -3.40   33.23
  -8  11   6   91.94   33.95
   8 -11  -6  102.67   31.06
   7   0  -1 3291.30   35.72
  -7   0   1 3318.71   34.88
  -7   0   2    2.55    9.30
   7   0  -2    1.44    9.48
  -7   0   3  685.26   18.35
   7   0  -3  745.44   19.20
  -7   0   4    3.10    9.27
   7   0  -4    2.13    9.12
   7   0  -5   64.54    9.59
  -7   0   5   67.08    9.86
   7   0  -6    6.91   11.98
  -7   0   6    4.95    8.98
  -7   0   7  903.73   18.50
   7   0  -7  912.15   17.86
   7   0  -8   -1.39   10.71
  -7   0   8    3.04   16.06
   7   0  -9 1513.18   24.47
  -7   0   9 1466.56   22.13
  -7   0  10    9.58   15.95
   7   0 -10    7.99   14.68
   7   0 -11   43.04   12.79
  -7   0  11   46.59   19.41
   7   0 -12  -12.00   12.51
  -7   0  12   25.60   18.40
  -7   0  13  150.09   14.33
   7   0 -13  165.32   13.46
   7   0 -14    4.03   20.72
  -7   0  14    1.81   22.18
  -7   0  15   46.79   24.10
   7   0 -15   27.75   23.03
  -7   0  16    4.86   26.22
   7   0 -16    5.66   24.64
  -7   0  17  212.48   31.57
   7   0 -17  237.07   29.47
  -7   1   1  218.15   14.92
   7   1  -1  235.30   15.84
  -7  -1   1  232.22   15.18
   7  -1  -1  225.68   14.91
   7  -1  -2  202.20   14.84
  -7   1   2  184.48   11.31
  -7  -1   2  168.74   11.32
   7   1  -2  181.14   14.87
  -7   1   3   18.26   13.30
   7   1  -3   18.20   13.47
  -7  -1   3   17.43   13.48
   7  -1  -3   13.56    9.42
   7   1  -4  138.75   10.85
   7  -1  -4  133.01   14.18
  -7  -1   4  135.15   14.36
  -7   1   4  125.18   10.43
   7  -1  -5  242.48   14.54
  -7  -1   5  246.42   14.83
  -7   1   5  237.64   14.54
   7   1  -5  242.88   14.50
   7  -1  -6  143.96   13.42
  -7   1   6  132.18   13.59
   7   1  -6  136.00   13.39
  -7  -1   6  111.18   14.00
  -7  -1   7 2012.49   29.61
  -7   1   7 1886.99   23.98
   7  -1  -7 2042.25   27.20
   7   1  -7 2062.75   28.58
   7  -1  -8  627.63   18.81
   7   1  -8  598.40   15.66
  -7  -1   8  638.00   20.35
  -7   1   8  573.03   15.81
  -7   1   9   87.07   16.60
   7  -1  -9   84.06   11.55
   7   1  -9  104.03   15.46
  -7  -1   9  114.93   16.76
   7   1 -10  501.32   18.03
   7  -1 -10  519.53   18.24
  -7   1  10  483.09   18.77
  -7  -1  10  481.29   15.40
  -7  -1  11   -1.84   18.85
  -7   1  11   -8.56   19.05
   7   1 -11    7.09   17.40
   7  -1 -11   -4.76   12.66
   7  -1 -12   86.77   13.01
  -7  -1  12   72.63   14.29
  -7   1  12   73.79   13.85
   7   1 -12   96.99   18.03
  -7   1  13    9.56   18.79
   7  -1 -13   16.67   17.78
  -7  -1  13   20.18   18.73
   7   1 -13   38.75   17.31
   7  -1 -14  159.57   21.44
  -7  -1  14  152.71   23.06
  -7   1  14  137.42   22.70
   7   1 -14  135.58   15.87
  -7   1  15  247.42   19.83
   7   1 -15  240.57   24.06
  -7  -1  15  250.15   27.22
   7  -1 -15  267.22   25.52
   7  -1 -16   79.81   25.26
   7   1 -16   69.60   25.27
  -7   1  16   60.96   19.13
  -7  -1  16   75.19   26.40
   7  -1 -17  -23.34   29.01
  -7  -1  17    3.41   30.85
   7   1 -17   13.80   29.08
  -7   1  17   20.78   30.61
   7   2  -1  814.01   21.69
   7  -2  -1  947.15   19.77
  -7  -2   1  744.01   20.44
  -7   2   1  905.19   19.85
   7   2  -2   49.05   13.64
  -7   2   2   59.75   13.62
  -7  -2   2   46.38    9.70
   7  -2  -2   57.89    9.87
  -7   2   3    2.25   13.21
   7   2  -3    3.67   13.12
   7  -2  -3   10.83    9.30
  -7  -2   3    8.06   12.97
  -7  -2   4   56.78   13.48
   7   2  -4   61.62   13.76
  -7   2   4   59.43   13.15
   7  -2  -4   57.84    9.71
   7   2  -5  284.03   15.54
  -7  -2   5  227.50   12.28
  -7   2   5  290.20   14.79
   7  -2  -5  302.61   15.15
   7  -2  -6  276.08   14.49
  -7  -2   6  275.77   15.51
   7   2  -6  262.71   14.96
  -7   2   6  260.08   11.32
   7   2  -7  333.39   14.09
  -7   2   7  309.44   13.37
  -7  -2   7  307.42   14.55
   7  -2  -7  310.37   13.37
  -7   2   8  124.80   16.62
  -7  -2   8   97.27   12.45
   7   2  -8  162.83   16.09
   7  -2  -8  153.65   16.33
  -7  -2   9   86.03   16.73
  -7   2   9   78.30   11.75
   7  -2  -9   89.58   15.87
   7   2  -9   75.90   15.64
  -7  -2  10  196.72   13.12
   7  -2 -10  198.23   16.59
   7   2 -10  200.72   16.32
  -7   2  10  171.24   12.60
  -7  -2  11   84.04   19.55
   7   2 -11   66.94   13.25
   7  -2 -11   91.70   18.52
  -7   2  11   79.96   19.04
  -7   2  12    8.20   18.70
   7   2 -12   19.96   17.85
   7  -2 -12   10.69   18.04
  -7  -2  12   18.53   18.66
   7   2 -13  139.40   21.83
   7  -2 -13  104.34   15.58
  -7  -2  13  124.64   22.82
  -7   2  13  130.92   22.57
   7  -2 -14   20.02   21.18
   7   2 -14   -3.47   21.44
  -7  -2  14    8.76   22.38
  -7   2  14  -11.49   22.29
   7   2 -15   55.39   25.46
  -7  -2  15   51.26   18.79
  -7   2  15   37.05   26.59
   7  -2 -15   35.63   18.14
   7   2 -16  181.27   19.29
  -7   2  16  158.65   27.39
   7  -2 -16  179.01   19.11
  -7  -2  16  187.74   27.87
  -7  -3   1  371.17   16.88
  -7  -3   1  368.57   13.81
   7  -3  -1  454.17   13.13
  -7   3   1  431.00   13.27
   7   3  -1  387.92   14.53
   7   3  -2  181.43   14.69
  -7   3   2  192.97   14.34
   7  -3  -2  193.57   14.31
  -7  -3   2  172.42   14.06
   7   3  -3   95.94   13.69
  -7   3   3   85.41   10.01
  -7  -3   3   95.27   13.37
   7  -3  -3   99.88   13.66
  -7  -3   4   19.55   12.62
  -7   3   4    4.02   12.89
   7   3  -4    6.49   12.85
   7  -3  -4   16.02   12.65
   7  -3  -5  161.63   14.00
  -7   3   5  103.39   10.07
  -7  -3   5   88.16   13.97
   7   3  -5  122.32   14.84
  -7   3   6    4.16   10.99
  -7  -3   6    4.57   11.39
   7  -3  -6   16.55   15.43
   7   3  -6   10.22   15.62
  -7  -3   7   32.17   11.78
  -7   3   7   38.91   11.40
   7  -3  -7   65.03   15.76
   7   3  -7   34.33   16.31
   7   3  -8  111.58   16.37
  -7  -3   8  100.56   16.96
   7  -3  -8   98.62   16.05
  -7   3   8   81.94   11.84
  -7  -3   9   40.05   16.20
   7  -3  -9   32.82   15.59
  -7   3   9   36.25   11.27
   7   3  -9   43.12   11.05
   7   3 -10  692.90   23.60
   7  -3 -10  681.76   22.54
  -7  -3  10  651.47   24.28
  -7   3  10  636.86   17.43
  -7  -3  11   69.26   19.60
   7  -3 -11   79.73   18.58
   7   3 -11   80.72   18.85
  -7   3  11   66.53   18.91
   7   3 -12   89.46   19.04
   7  -3 -12   97.28   18.79
  -7  -3  12   72.58   19.48
  -7   3  12  100.19   18.82
  -7  -3  13    8.67   22.56
   7  -3 -13   18.09   15.15
   7   3 -13    3.77   22.13
  -7   3  13   13.33   15.47
   7  -3 -14   47.68   21.59
   7   3 -14   20.01   22.30
  -7  -3  14   14.74   16.03
  -7   3  14   18.97   15.55
   7  -3 -15  187.56   18.83
  -7   3  15  181.94   19.53
  -7  -3  15  183.99   28.01
   7   3 -15  217.51   27.33
   7  -3 -16    7.09   20.70
  -7  -3  16    1.29   31.29
  -7   3  16  -21.76   30.38
   7   3 -16   12.29   30.76
  -7  -4   1  184.23   13.37
   7  -4  -1  176.43   10.44
   7   4  -1  199.53   14.90
  -7   4   1  222.11   14.55
  -7  -4   1  191.08   14.44
   7   4  -2   32.29   12.56
  -7  -4   2   25.79   12.72
  -7  -4   2   30.17   12.15
  -7   4   2   39.19   13.07
   7  -4  -2   31.09   12.38
   7  -4  -3  759.87   18.78
   7   4  -3  692.64   21.70
  -7  -4   3  678.92   19.93
  -7   4   3  735.37   18.48
   7   4  -4   63.66   15.97
  -7   4   4   44.03   15.97
  -7  -4   4   48.32   16.22
   7  -4  -4   54.49   15.90
  -7   4   5   41.62   11.71
   7   4  -5   51.10   16.59
  -7  -4   5   44.64   16.88
   7  -4  -5   66.42   15.87
   7  -4  -6  502.17   18.96
  -7  -4   6  459.37   20.96
   7   4  -6  384.92   16.59
  -7   4   6  463.85   18.56
  -7   4   7   54.43   11.51
  -7  -4   7   35.12   17.04
   7  -4  -7   43.08   11.36
   7   4  -7   53.72   17.08
  -7   4   8   39.47   11.38
  -7  -4   8   42.14   16.77
   7   4  -8   34.42   17.05
   7  -4  -8   54.21   16.06
  -7  -4   9   15.46   16.29
   7   4  -9   16.42   16.35
   7  -4  -9   20.54   15.52
  -7   4   9   12.43   15.56
   7  -4 -10  129.32   13.95
   7   4 -10  143.07   20.31
  -7   4  10   79.66   13.99
  -7  -4  10  113.13   20.50
  -7  -4  11  775.57   25.55
   7  -4 -11  824.15   23.25
  -7   4  11  775.89   22.65
   7   4 -11  851.47   26.29
   7   4 -12   32.92   22.66
   7  -4 -12   -7.51   20.75
  -7  -4  12   13.76   22.99
  -7   4  12   42.33   19.85
  -7   4  13   14.42   22.08
   7   4 -13   46.67   22.85
  -7  -4  13   33.11   23.25
   7  -4 -13   55.91   15.59
   7   4 -14  127.93   27.42
  -7  -4  14   97.27   27.95
   7  -4 -14  108.92   24.21
  -7   4  14   93.67   26.28
   7  -4 -15   74.54   25.78
  -7  -4  15   63.01   27.78
  -7   4  15   69.22   25.87
   7   4 -15   52.60   27.43
   7   4 -16  127.47   31.85
   7  -4 -16  103.64   30.40
  -7  -4  16  117.22   32.87
  -7   4  16  100.97   21.85
   7  -5  -1   12.59   14.73
  -7  -5   1    5.00   14.24
  -7   5   1   11.01   16.26
  -7  -5   1    9.49   16.04
   7  -5  -2  361.85   18.37
  -7  -5   2  326.17   18.62
  -7   5   2  390.09   19.27
  -7  -5   2  285.02   18.80
   7   5  -2  337.05   19.41
  -7  -5   3  349.82   19.32
  -7   5   3  460.21   20.04
  -7  -5   3  379.39   20.38
   7   5  -3  412.52   20.03
   7  -5  -3  432.56   19.10
   7   5  -4   27.05   15.84
  -7   5   4   50.87   16.45
   7  -5  -4   44.68   15.61
  -7  -5   4   36.64   16.57
  -7   5   5  612.58   16.77
   7  -5  -5  732.69   20.94
   7   5  -5  734.11   23.41
  -7  -5   5  638.95   23.76
  -7   5   6   14.62   16.11
   7  -5  -6   33.39   15.55
  -7  -5   6   24.97   16.42
   7   5  -6   23.49   16.03
   7  -5  -7  459.26   19.78
  -7  -5   7  388.17   21.34
   7   5  -7  519.70   21.73
  -7   5   7  458.22   19.19
  -7  -5   8   24.26   16.29
   7  -5  -8   33.11   10.93
  -7   5   8   18.56   11.22
   7   5  -8   35.17   16.48
   7   5  -9   11.27   19.53
   7  -5  -9   12.03   13.28
  -7   5   9   -0.88   18.55
  -7  -5   9    6.73   19.26
   7   5 -10   69.20   20.12
  -7  -5  10   70.58   19.80
  -7   5  10   69.35   18.75
   7  -5 -10   64.35   18.71
   7  -5 -11  110.99   18.95
   7   5 -11  127.90   20.05
  -7  -5  11   86.91   14.82
  -7   5  11   90.28   13.71
   7   5 -12   23.99   23.49
  -7  -5  12   32.94   23.75
  -7   5  12   38.99   15.96
   7  -5 -12   23.66   22.06
   7  -5 -13  211.38   22.63
  -7  -5  13  190.23   30.15
   7   5 -13  169.01   24.80
  -7   5  13  172.58   22.70
   7  -5 -14   74.47   25.74
  -7  -5  14   51.65   28.41
   7   5 -14   77.83   27.16
  -7   5  14   35.87   25.80
   7   5 -15  181.01   31.11
   7  -5 -15  254.62   21.98
  -7  -5  15  284.50   33.79
  -7   5  15  216.82   21.70
  -7  -6   1    3.76   14.02
   7  -6  -1    0.81   10.43
  -7   6   1    0.51   16.59
  -7  -6   1   -1.69   17.16
  -7   6   2  354.14   17.40
  -7  -6   2  391.24   21.61
   7  -6  -2  366.44   14.77
  -7  -6   2  387.32   21.14
  -7   6   3   21.39   17.12
  -7  -6   3    9.05   20.27
   7  -6  -3   13.47   11.02
  -7  -6   3    3.52   20.37
  -7   6   4  441.58   16.86
  -7  -6   4  556.07   23.13
  -7  -6   4  530.00   24.29
   7  -6  -4  642.00   20.82
   7   6  -4  651.70   24.65
  -7   6   5  106.96   17.17
  -7  -6   5   82.49   17.79
  -7  -6   5   84.20   16.78
   7   6  -5  110.83   20.44
   7  -6  -5  115.47   16.06
  -7  -6   6  196.85   23.05
  -7   6   6  135.20   13.33
   7  -6  -6  193.95   12.31
   7   6  -6  211.98   18.23
  -7  -6   7   29.85   20.22
   7  -6  -7   67.51   18.55
  -7   6   7   44.75   14.04
   7   6  -7   57.25   18.68
  -7   6   8  172.15   19.64
  -7  -6   8  152.58   21.65
   7  -6  -8  158.09   14.23
   7   6  -8  196.81   24.73
   7   6  -9  170.26   20.37
   7  -6  -9  143.10   14.52
  -7   6   9  171.90   19.34
  -7  -6   9  161.23   21.41
  -7   6  10   29.13   18.36
   7  -6 -10    9.75   18.13
  -7  -6  10   19.12   19.93
   7   6 -10   31.92   18.65
   7  -6 -11  128.70   22.14
  -7  -6  11   89.00   24.55
  -7   6  11   74.22   22.21
   7   6 -11  102.59   23.32
  -7  -6  12   12.35   24.10
  -7   6  12  -18.74   21.88
   7  -6 -12   21.37   21.58
   7   6 -12   10.52   21.96
  -7  -6  13   13.52   28.04
   7  -6 -13    6.56   25.41
   7   6 -13    1.48   24.20
  -7   6  13   12.51   17.64
   7   6 -14    1.96   23.38
  -7   6  14  259.30   27.21
  -7  -6  14  275.83   31.35
   7  -6 -14  292.87   28.76
   7  -7  -1   57.23   16.06
  -7  -7   1   56.38   15.78
  -7   7   1   75.57   17.97
  -7  -7   1   70.31   21.02
  -7   7   2   45.16   17.89
  -7  -7   2   48.46   20.32
   7  -7  -2   67.29   15.45
  -7  -7   2   60.21   21.10
  -7   7   3  339.43   15.92
  -7  -7   3  372.54   23.52
  -7  -7   3  441.01   26.03
   7  -7  -3  394.90   14.79
  -7  -7   4    2.61   16.82
  -7   7   4    3.67   11.86
   7  -7  -4   12.24   17.11
  -7  -7   4    2.93   22.64
  -7   7   5  337.21   16.99
   7  -7  -5  446.10   21.53
  -7  -7   5  317.72   28.79
  -7  -7   5  366.44   29.54
  -7  -7   6   18.99   24.72
  -7   7   6   36.06   19.86
   7   7  -6   18.27   23.79
   7  -7  -6   11.92   18.45
  -7  -7   6   26.04   23.46
   7  -7  -7  -15.21   18.30
  -7   7   7   17.53   19.01
   7   7  -7    5.98   21.71
  -7  -7   7    6.38   21.72
  -7  -7   7    6.31   24.32
  -7   7   8   25.48   18.67
  -7  -7   8    9.37   24.05
   7  -7  -8   -8.27   18.08
   7   7  -8    2.78   17.07
   7   7  -9  185.74   26.24
   7  -7  -9  210.76   22.27
  -7  -7   9  169.23   25.64
  -7   7   9  160.62   17.29
   7   7 -10   26.44   19.01
  -7  -7  10   66.81   29.39
  -7   7  10   49.61   22.15
   7  -7 -10   74.89   15.27
   7  -7 -11   17.63   21.04
  -7   7  11    9.12   21.77
  -7  -7  11    3.60   28.79
   7   7 -11   -3.56   17.83
   7   7 -12   -3.32   25.54
   7  -7 -12    3.31   25.01
  -7  -7  12   23.83   27.55
  -7   7  12   20.81   18.22
  -7  -7  13  137.28   35.43
   7   7 -13   -1.23   26.16
   7  -7 -13  155.89   18.75
  -7   7  13  136.99   26.71
  -7  -8   1   13.62   18.34
   7  -8  -1   10.11   18.12
  -7  -8   1   15.59   23.33
  -7   8   1   13.12   20.66
  -7  -8   2    5.94   19.25
  -7  -8   2    3.32   19.10
  -7   8   2    6.91   14.71
   7  -8  -2   22.93   18.05
  -7  -8   3   -4.27   24.20
  -7  -8   3    2.85   23.10
  -7   8   3    9.66   20.26
   7  -8  -3   -5.75   18.55
  -7   8   4  418.29   23.24
  -7  -8   4  181.26   28.17
  -7  -8   4  276.85   28.78
   7  -8  -4  397.49   21.23
  -7  -8   5   -0.19   27.87
  -7   8   5  -13.82   20.33
   7  -8  -5  -11.05   18.35
  -7  -8   5    2.63   27.32
  -7   8   6   46.00   20.33
  -7  -8   6   43.64   32.45
   7  -8  -6   63.49   18.50
  -7  -8   6   40.84   28.48
  -7  -8   7   -0.34   33.51
   7  -8  -7   15.65   20.97
  -7  -8   7    1.19   36.27
  -7   8   7   -8.07   23.30
   7   8  -8   24.07   30.68
  -7  -8   8  108.29   34.21
  -7  -8   8  121.77   33.53
   7  -8  -8  122.17   22.20
  -7   8   8  160.94   23.53
  -7  -8   9    0.38   29.94
  -7  -8   9    0.52   27.16
   7   8  -9   -3.85   26.81
  -7   8   9    0.28   22.71
   7  -8  -9  -13.76   21.39
   7   8 -10    2.72   24.96
   7  -8 -10   59.48   23.36
  -7  -8  10   57.41   36.49
  -7   8  10   64.82   18.83
  -7  -8  11    9.36   34.99
   7  -8 -11  -13.84   25.07
   7   8 -11    1.74   24.01
  -7   8  11  -17.90   26.55
   7   8 -12   -5.83   24.95
   7  -8 -12  124.60   27.35
  -7   8  12   97.97   22.18
  -7  -8  12  104.44   38.91
  -7   9   1   -4.91   20.62
   7  -9  -1   -0.08   18.00
  -7  -9   1   -2.68   22.64
  -7  -9   1   -2.46   18.19
  -7  -9   2  129.62   29.47
  -7   9   2  186.04   21.66
  -7  -9   2   93.43   24.33
   7  -9  -2  196.38   19.67
  -7  -9   3    2.88   28.82
  -7  -9   3    2.22   30.33
  -7   9   3    6.39   20.47
   7  -9  -3   -4.48   18.28
   7  -9  -4   81.97   22.48
  -7   9   4   84.46   24.71
  -7   9   5  551.60   27.80
   7  -9  -5  601.06   26.02
  -7   9   6   11.52   24.17
   7  -9  -6    6.79   21.75
   7  -9  -7   16.35   21.51
  -7   9   7    5.30   16.80
   7  -9  -8   11.72   23.51
  -7   9   8   37.48   23.39
  -7   9   9   50.52   27.51
   7  -9  -9   48.56   25.45
   7  -9 -10   82.73   25.74
  -7   9  10   79.74   27.64
  -7   9  11   25.35   21.87
   7  -9 -11   -8.22   29.08
   7 -10  -1  189.93   23.19
  -7  10   1  130.07   25.03
  -7 -10   1  139.67   34.30
  -7 -10   1  106.56   33.36
  -7  10   2   18.54   24.25
   7 -10  -2   29.46   21.79
  -7  10   3  168.81   25.00
   7 -10  -3  162.29   23.14
  -7  10   4  302.17   26.14
   7 -10  -4  313.97   24.33
  -7  10   5   44.47   24.77
   7 -10  -5   44.42   15.93
  -7  10   6   55.60   28.42
   7 -10  -6   21.89   18.79
  -7  10   7  -11.09   28.66
   7 -10  -7   -0.03   18.28
   7 -10  -8  -10.90   26.50
  -7  10   8    0.48   20.36
   7 -10  -9   43.21   29.70
  -7  10   9   31.21   32.22
  -7  11   1   31.98   27.55
   7 -11  -1   39.35   25.83
  -7  11   2   60.44   28.37
   7 -11  -2  107.32   26.28
  -7  11   3   46.69   28.57
   7 -11  -3  101.61   26.64
   7 -11  -4   16.32   26.36
  -7  11   4   21.76   27.87
  -7  11   5   91.76   28.79
   7 -11  -5   93.20   19.25
   7 -11  -6   53.08   30.49
  -7  11   6   13.83   33.07
   7 -11  -7   13.25   31.27
  -7  11   7    7.59   33.46
  -7  12   1   23.96   37.04
   7 -12  -1   60.30   36.67
  -7  12   2    5.19   30.40
  -6   0   1    1.74    8.99
   6   0  -1   -0.80   13.02
  -6   0   2  549.00   15.54
   6   0  -2  579.31   16.06
   6   0  -3   -1.18   14.58
  -6   0   3   -4.66   14.40
   6   0  -4  426.29   14.49
  -6   0   4  389.28   14.26
  -6   0   5    1.49   14.08
   6   0  -5   -0.56   13.57
  -6   0   6 2334.63   28.27
   6   0  -6 2416.67   29.88
  -6   0   7    1.56    9.13
   6   0  -7    4.47    8.66
   6   0  -8  657.09   19.38
  -6   0   8  630.05   16.65
   6   0  -9   13.68   10.25
  -6   0   9   -5.51   11.37
  -6   0  10   26.26   16.13
   6   0 -10   49.86   15.05
  -6   0  11   -3.69   11.34
   6   0 -11    9.68   10.28
  -6   0  12   55.97   19.11
   6   0 -12   44.58   12.74
  -6   0  13   12.86   18.30
   6   0 -13   16.42   17.48
  -6   0  14   11.70   22.13
   6   0 -14   -6.20   21.11
  -6   0  15   17.09   22.06
   6   0 -15   -6.41   15.02
   6   0 -16  236.74   25.86
  -6   0  16  256.23   27.33
  -6   0  17   22.41   21.30
   6   0 -17   14.07   28.76
  -6  -1   1   53.03    9.89
   6  -1  -1   54.26   14.08
  -6   1   1   49.14   10.00
   6   1  -1   42.39   13.85
   6  -1  -2    4.35   14.22
   6   1  -2    6.08    9.86
  -6   1   2    7.92   14.06
  -6  -1   2   -0.71    9.73
   6   1  -3   46.46   10.84
  -6   1   3   45.27   15.01
   6  -1  -3   47.82   15.05
  -6  -1   3   48.16   14.77
  -6   1   4   50.07   10.78
   6   1  -4   73.84   14.73
  -6  -1   4   64.11   15.01
   6  -1  -4   67.66   14.72
   6  -1  -5 1247.81   20.29
  -6   1   5 1114.50   19.52
  -6  -1   5 1213.16   21.84
   6   1  -5 1262.63   23.87
  -6   1   6    9.59    9.54
   6   1  -6   10.19   12.92
   6  -1  -6   14.73    9.35
  -6  -1   6   24.39   13.75
   6  -1  -7 2226.73   27.32
  -6  -1   7 2233.26   30.05
   6   1  -7 2232.60   28.88
  -6   1   7 2138.76   27.13
  -6  -1   8  105.32   17.11
  -6   1   8  113.19   16.91
   6   1  -8  115.79   15.87
   6  -1  -8  113.40   11.60
  -6  -1   9  465.65   19.02
   6   1  -9  455.60   17.99
   6  -1  -9  454.74   14.22
  -6   1   9  454.11   15.30
  -6   1  10   66.13   11.86
  -6  -1  10   72.12   11.79
   6  -1 -10   64.17   15.77
   6   1 -10   72.56   10.95
  -6   1  11   57.07   11.56
   6   1 -11   57.18   15.22
   6  -1 -11   71.47   10.94
  -6  -1  11   53.10   11.71
  -6  -1  12  127.66   19.33
   6  -1 -12  133.86   18.30
  -6   1  12  110.89   19.44
   6   1 -12  105.34   18.30
   6   1 -13   34.27   17.66
   6  -1 -13   54.79   18.00
  -6  -1  13   37.06   18.57
  -6   1  13   35.40   18.79
  -6  -1  14   92.65   22.34
  -6   1  14   69.58   22.73
   6  -1 -14   88.56   21.52
   6   1 -14   75.64   21.24
  -6  -1  15   74.92   22.51
   6  -1 -15   78.08   21.74
   6   1 -15   97.48   21.24
  -6   1  15   89.77   22.58
  -6   1  16   22.63   26.64
  -6  -1  16   16.96   26.48
   6  -1 -16   15.02   25.51
   6   1 -16   36.80   25.16
   6  -1 -17  431.84   23.20
   6   1 -17  470.83   31.40
  -6   1  17  465.69   32.55
  -6  -1  17  463.21   33.38
  -6  -2   1  153.72   11.56
   6   2  -1  145.77   15.45
   6  -2  -1  174.14   15.48
  -6   2   1  164.76   15.44
   6  -2  -2  439.73   14.66
  -6  -2   2  460.30   18.88
  -6   2   2  499.45   18.43
   6   2  -2  488.12   19.52
   6  -2  -3   42.63   10.74
  -6  -2   3   80.70   15.05
   6   2  -3   99.25   15.57
  -6   2   3   43.15   10.43
  -6   2   4   -2.68   14.25
   6  -2  -4    8.77   14.13
   6   2  -4   10.24   10.04
  -6  -2   4   12.19   14.09
   6  -2  -5  430.25   16.77
  -6  -2   5  441.27   18.27
   6   2  -5  432.49   18.18
  -6   2   5  354.36   13.00
   6   2  -6  564.35   18.12
  -6  -2   6  534.39   18.72
   6  -2  -6  510.23   14.00
  -6   2   6  538.05   17.06
  -6   2   7  402.98   16.00
  -6  -2   7  394.87   17.31
   6   2  -7  394.73   13.63
   6  -2  -7  451.71   15.93
   6  -2  -8 1804.04   23.09
  -6  -2   8 1829.85   30.30
  -6   2   8 1915.94   26.78
   6   2  -8 1950.62   29.44
  -6   2   9   14.65   15.81
   6   2  -9   10.93   15.12
  -6  -2   9   23.00   16.07
   6  -2  -9   12.32   15.44
  -6   2  10  476.34   18.78
   6   2 -10  495.48   18.65
   6  -2 -10  458.68   14.35
  -6  -2  10  479.60   19.60
  -6   2  11   30.29   13.77
  -6  -2  11   53.00   18.81
   6  -2 -11   44.26   18.24
   6   2 -11   35.43   18.21
   6  -2 -12  152.45   13.93
   6   2 -12  163.43   18.65
  -6  -2  12  148.77   19.62
  -6   2  12  192.00   19.35
   6  -2 -13   15.76   18.05
   6   2 -13   21.49   17.96
  -6   2  13   22.11   18.65
  -6  -2  13    9.73   18.60
  -6  -2  14  -11.48   15.88
   6  -2 -14    4.67   21.71
  -6   2  14   -9.45   22.35
   6   2 -14    8.02   15.11
  -6   2  15  274.95   23.63
  -6  -2  15  294.23   24.16
   6   2 -15  290.75   17.36
   6  -2 -15  293.52   22.88
  -6   2  16  367.63   27.88
   6   2 -16  364.39   20.32
  -6  -2  16  343.89   28.56
   6  -2 -16  319.31   27.21
   6  -2 -17    7.17   29.02
   6   2 -17   -2.69   21.15
  -6  -2  17    2.94   21.82
  -6   2  17    8.59   21.75
  -6  -3   1    7.18   12.85
  -6   3   1    8.38   14.22
  -6  -3   1   17.62   13.69
   6   3  -1   14.68   13.65
   6  -3  -1   12.94   13.70
   6   3  -2   43.99   13.72
  -6  -3   2   33.41   13.49
  -6   3   2   46.21   14.29
   6  -3  -2   62.47   14.07
   6   3  -3    6.06   13.37
  -6   3   3    1.37   13.75
  -6  -3   3    5.72   13.46
   6  -3  -3    3.19    9.80
  -6   3   4 1150.46   22.02
  -6  -3   4 1043.19   25.57
   6  -3  -4 1246.33   22.84
   6   3  -4 1079.42   26.26
  -6  -3   5   86.86   14.25
   6  -3  -5   93.99   10.35
  -6   3   5   85.51   13.71
   6   3  -5   88.97   14.54
   6  -3  -6 1613.38   24.66
  -6   3   6 1511.93   23.66
  -6  -3   6 1387.88   28.08
   6   3  -6 1250.03   25.54
  -6  -3   7  274.45   18.88
   6   3  -7  280.28   18.66
   6  -3  -7  290.33   17.94
  -6   3   7  264.73   17.58
  -6  -3   8  112.54   16.97
   6  -3  -8  139.55   11.95
   6   3  -8  122.63   16.69
  -6   3   8  119.28   16.64
  -6  -3   9  307.17   18.77
   6  -3  -9  308.46   17.36
  -6   3   9  293.21   17.19
   6   3  -9  317.14   18.03
   6   3 -10   70.61   15.68
  -6  -3  10   39.90   16.12
   6  -3 -10   40.40   11.40
  -6   3  10   19.14   11.50
   6  -3 -11  318.42   15.17
   6   3 -11  397.90   21.14
  -6  -3  11  371.96   21.81
  -6   3  11  345.13   20.49
   6  -3 -12   58.90   13.41
   6   3 -12   57.24   18.52
  -6  -3  12   48.46   19.36
  -6   3  12   57.58   18.81
   6  -3 -13   12.27   19.83
   6   3 -13   -8.54   20.46
  -6  -3  13   24.81   20.30
  -6   3  13    6.82   15.41
  -6  -3  14  497.83   25.76
   6  -3 -14  495.65   24.18
  -6   3  14  499.05   24.12
   6   3 -14  520.38   25.11
  -6   3  15   27.24   25.87
   6   3 -15   20.52   18.49
   6  -3 -15   20.68   25.47
  -6  -3  15   13.15   26.58
   6   3 -16   55.38   18.83
   6  -3 -16   71.51   25.93
  -6  -3  16   45.06   27.67
  -6   3  16   68.54   18.57
  -6   4   1   65.44   14.35
   6  -4  -1   70.09   13.57
   6   4  -1   67.77   14.19
  -6  -4   1   64.26   14.04
  -6  -4   1   66.61   12.68
   6   4  -2    8.51   12.67
   6  -4  -2    9.33   13.02
  -6  -4   2   10.24   12.67
  -6   4   2   11.28   13.53
  -6  -4   2   -0.07   12.52
   6  -4  -3  272.19   15.62
   6   4  -3  234.23   15.84
  -6   4   3  257.75   15.70
  -6  -4   3  240.73   16.03
  -6   4   4  594.94   15.33
  -6  -4   4  744.15   22.33
   6  -4  -4  798.06   19.67
   6   4  -4  752.75   22.13
   6  -4  -5  356.12   16.66
  -6   4   5  321.73   15.93
   6   4  -5  305.17   18.69
  -6  -4   5  300.05   17.74
  -6   4   6   59.27   11.58
   6  -4  -6   88.34   16.09
   6   4  -6   87.11   17.07
  -6  -4   6   64.98   16.96
  -6   4   7   17.05   15.78
  -6  -4   7   18.61   16.36
   6  -4  -7   10.00   11.29
   6   4  -7   17.20   16.76
  -6  -4   8   41.26   12.03
   6  -4  -8   57.70   16.11
  -6   4   8   61.50   15.72
   6   4  -8   63.38   16.64
   6  -4  -9  303.71   17.72
  -6  -4   9  248.25   18.94
  -6   4   9  236.56   13.34
   6   4  -9  299.06   19.10
  -6   4  10   70.43   19.26
   6  -4 -10   54.59   19.40
  -6  -4  10   61.89   19.76
   6   4 -10   67.57   19.47
   6   4 -11   77.96   20.20
  -6   4  11   77.66   19.11
   6  -4 -11   96.22   19.26
  -6  -4  11   94.15   20.07
   6  -4 -12    5.93   18.45
   6   4 -12   30.10   18.95
  -6  -4  12   29.60   18.85
  -6   4  12   18.98   18.15
  -6  -4  13   68.26   23.12
   6  -4 -13   57.44   15.80
   6   4 -13   67.89   23.06
  -6   4  13   67.22   21.90
   6  -4 -14   19.60   15.69
  -6  -4  14   26.89   23.39
   6   4 -14   29.42   22.81
  -6   4  14   44.43   21.71
  -6  -4  15   68.49   28.00
   6   4 -15   64.65   19.58
  -6   4  15   77.73   18.71
   6  -4 -15   78.66   18.70
  -6  -4  16    8.96   32.55
  -6   4  16   48.77   29.65
   6  -4 -16   20.48   21.24
   6   4 -16   13.77   30.96
  -6  -5   1   93.32   14.67
  -6   5   1  127.50   15.03
   6  -5  -1   95.00   10.42
  -6  -5   1  102.58   13.05
  -6   5   2  547.57   16.51
   6   5  -2  748.53   24.76
  -6  -5   2  682.61   21.71
  -6  -5   2  585.81   20.91
   6  -5  -2  769.77   20.23
   6   5  -3    2.82   12.57
  -6  -5   3    4.09   12.54
  -6  -5   3    8.45   12.73
   6  -5  -3    5.48   12.54
  -6   5   3   14.70   12.99
   6   5  -4  591.79   25.63
  -6  -5   4  477.84   23.57
  -6   5   4  600.47   21.33
   6  -5  -4  465.03   15.52
   6  -5  -5   74.91   12.03
  -6   5   5  111.94   17.29
   6   5  -5  117.83   20.54
  -6  -5   5   87.33   18.42
  -6   5   6   -5.27   16.04
  -6  -5   6   -1.62   16.76
   6   5  -6   -2.45   16.41
   6  -5  -6   -5.05   15.91
   6  -5  -7   17.86   15.56
   6   5  -7   11.69   16.43
  -6   5   7   11.56   15.67
  -6  -5   7    9.09   16.43
  -6  -5   8   -5.37   15.99
   6  -5  -8   -3.58   15.04
  -6   5   8    4.23   10.71
   6   5  -8    3.77   16.29
  -6   5   9   26.21   18.96
   6   5  -9   59.94   20.28
   6  -5  -9   68.97   18.41
  -6  -5   9   42.72   19.90
   6   5 -10    5.70   24.26
  -6   5  10   14.39   13.01
  -6  -5  10   15.27   19.52
   6  -5 -10   17.69   13.06
   6   5 -11   57.50   20.46
  -6  -5  11   63.44   20.40
   6  -5 -11   76.19   13.71
  -6   5  11   72.40   13.52
   6  -5 -12   97.41   21.82
   6   5 -12   80.55   23.68
  -6  -5  12   85.94   29.29
  -6   5  12   93.37   21.86
  -6   5  13  120.39   22.13
   6  -5 -13   97.92   16.36
  -6  -5  13  126.81   24.91
   6   5 -13  132.19   29.15
  -6   5  14  119.15   18.53
  -6  -5  14  125.28   29.14
   6   5 -14  148.12   27.52
   6  -5 -14  110.39   26.38
   6   5 -15   10.74   27.77
  -6   5  15   27.87   26.15
  -6  -5  15   38.12   29.45
   6  -5 -15   32.33   26.35
  -6   5  16   79.84   21.51
  -6  -6   1  655.56   25.35
  -6   6   1  609.56   23.04
   6  -6  -1  721.02   22.02
  -6  -6   1  587.65   24.17
  -6   6   2  183.25   15.20
  -6  -6   2  256.04   23.90
  -6  -6   2  284.56   22.99
   6  -6  -2  255.02   17.84
  -6  -6   3 1032.94   33.41
   6  -6  -3 1081.61   24.99
  -6   6   3  748.89   20.43
  -6  -6   3  848.39   28.41
  -6  -6   4  178.51   19.04
  -6   6   4  212.60   18.43
   6   6  -4  207.91   22.91
   6  -6  -4  172.48   12.61
  -6  -6   4  179.10   24.17
  -6  -6   5  612.61   30.19
  -6  -6   5  632.93   27.23
   6  -6  -5  589.54   16.57
  -6   6   5  624.00   21.86
   6   6  -5  737.21   28.62
   6  -6  -6   40.29   15.73
  -6   6   6   44.01   16.21
  -6  -6   6   36.83   20.69
   6   6  -6   49.13   15.73
  -6   6   7  243.81   13.63
  -6  -6   7  258.37   20.23
   6  -6  -7  279.61   13.51
   6   6  -7  397.00   23.30
  -6   6   8   21.08   18.42
  -6  -6   8   26.34   24.19
   6  -6  -8   22.61   18.03
   6   6  -8   15.29   18.95
   6   6  -9   20.16   19.12
   6  -6  -9   27.70   12.95
  -6   6   9    5.44   18.53
  -6  -6   9   27.68   20.08
  -6   6  10  392.43   21.11
   6  -6 -10  444.68   20.95
  -6  -6  10  476.77   29.36
   6   6 -10  355.75   23.63
  -6  -6  11  182.10   25.71
   6   6 -11  216.23   30.31
   6  -6 -11  213.61   22.63
  -6   6  11  167.57   23.33
  -6   6  12   10.79   15.09
   6  -6 -12    8.32   21.49
  -6  -6  12    0.95   23.92
   6   6 -12   -2.49   22.25
   6  -6 -13  345.64   19.56
   6   6 -13  119.75   27.08
  -6  -6  13  352.38   31.54
  -6   6  13  321.13   24.82
  -6   6  14   70.05   26.06
  -6  -6  14   79.30   29.40
   6   6 -14    7.20   23.80
   6  -6 -14   72.64   25.92
   6   6 -15   14.11   27.26
  -6  -6  15   74.55   33.55
   6  -6 -15   90.86   29.97
  -6   6  15   77.65   29.89
  -6  -7   1  134.21   18.16
  -6   7   1  158.24   18.38
   6  -7  -1  179.05   16.83
  -6  -7   1  179.20   20.31
  -6  -7   2  626.25   28.97
   6  -7  -2  764.52   21.96
  -6   7   2  745.19   24.01
  -6  -7   2  653.58   30.46
  -6  -7   3  112.09   25.42
  -6   7   3  112.38   17.87
  -6  -7   3   86.77   21.99
   6  -7  -3   95.99   11.87
  -6  -7   4  291.82   27.13
   6  -7  -4  534.49   19.97
  -6  -7   4  446.98   32.01
  -6   7   4  488.20   21.20
  -6  -7   5    8.04   24.00
   6  -7  -5   -7.44   15.50
  -6   7   5    8.33   16.33
  -6  -7   5    8.11   20.36
   6  -7  -6   58.61   18.69
  -6  -7   6   46.33   25.49
  -6   7   6   59.12   19.65
   6   7  -6   75.41   24.85
  -6  -7   6   58.13   24.69
  -6  -7   7   59.85   25.83
  -6   7   7   50.71   13.60
   6   7  -7   64.03   26.39
   6  -7  -7   93.07   18.19
  -6  -7   7   46.49   25.67
  -6  -7   8    5.19   28.42
   6  -7  -8   -4.19   18.01
  -6   7   8    4.35   13.18
   6   7  -8    3.97   20.72
  -6  -7   9   22.49   24.32
   6   7  -9   17.20   16.96
   6  -7  -9   28.31   17.79
  -6   7   9   19.89   12.98
  -6   7  10    5.34   22.10
  -6  -7  10    2.21   24.18
   6  -7 -10   11.62   15.05
   6   7 -10    7.72   24.37
  -6  -7  11   -0.61   23.84
   6   7 -11    6.33   22.78
   6  -7 -11    0.27   14.98
  -6   7  11  -21.41   21.69
  -6   7  12  373.58   20.09
  -6  -7  12  398.48   32.94
   6  -7 -12  379.32   19.68
   6   7 -12    0.97   25.87
   6  -7 -13   16.75   25.67
  -6  -7  13   20.37   27.56
   6   7 -13   -4.16   21.89
  -6   7  13   28.71   25.85
   6  -7 -14  198.12   22.32
  -6  -7  14  211.99   40.61
  -6   7  14  204.27   30.37
   6   7 -14    3.04   25.26
   6  -8  -1  320.24   20.82
  -6   8   1  291.83   23.13
  -6  -8   1  262.89   26.30
  -6  -8   1  206.72   21.68
  -6   8   2   92.75   21.06
  -6  -8   2   66.94   24.13
   6  -8  -2   82.87   19.38
  -6  -8   2   65.41   24.81
   6  -8  -3  188.85   14.89
  -6  -8   3  218.55   36.45
  -6   8   3  247.64   22.21
  -6  -8   3  126.54   31.24
   6  -8  -4   10.24   18.26
  -6   8   4   16.59   20.16
  -6  -8   4    3.74   42.59
  -6  -8   4    7.06   39.92
  -6   8   5    7.86   13.73
   6  -8  -5   22.66   18.11
   6  -8  -6   -4.06   18.12
  -6   8   6   13.81   13.49
   6  -8  -7   79.31   18.34
  -6   8   7   50.99   14.01
  -6   8   8   61.92   16.33
  -6  -8   8   58.01   47.62
   6  -8  -8   63.50   15.40
  -6  -8   9   -0.42   33.98
   6  -8  -9  -16.80   21.50
  -6  -8   9   -0.10   34.06
  -6   8   9    1.90   22.18
   6   8  -9    0.58   31.37
   6   8 -10   -1.14   24.66
   6  -8 -10  109.00   15.53
  -6   8  10  149.48   16.01
  -6  -8  10  118.24   32.41
   6   8 -11   -0.31   27.56
  -6   8  11  149.21   26.91
  -6  -8  11  141.21   32.89
   6  -8 -11  167.25   25.55
   6   8 -12   -6.14   27.45
  -6   8  12   -9.57   18.58
   6  -8 -12  -12.90   25.15
  -6  -8  12    0.15   29.80
   6  -8 -13  201.38   21.53
   6   8 -13    6.30   27.27
  -6  -8  13  161.61   37.75
  -6   8  13  205.15   22.16
   6  -9  -1  163.56   19.56
  -6  -9   1  126.53   28.82
  -6  -9   1   91.10   25.28
  -6   9   1  115.23   21.40
  -6  -9   2  289.04   38.84
  -6  -9   2  362.27   43.29
   6  -9  -2  671.85   24.42
  -6   9   2  644.98   25.23
   6  -9  -3   17.22   18.68
  -6   9   3   27.31   19.98
  -6   9   4  278.92   21.83
   6  -9  -4  301.72   20.78
   6  -9  -5   74.22   18.73
  -6   9   5   63.05   20.33
   6  -9  -6  -12.32   21.92
  -6   9   6   -1.27   16.70
   6  -9  -7   24.95   21.75
  -6   9   7   12.62   23.48
   6  -9  -8   23.03   21.90
  -6   9   8   14.66   16.48
   6  -9  -9   13.85   25.02
  -6   9   9   15.19   26.62
  -6   9  10   -5.32   27.10
   6  -9 -10   18.16   17.67
   6  -9 -11   16.31   25.52
  -6   9  11   21.31   19.33
  -6   9  12  173.98   22.71
   6  -9 -12  156.78   30.44
  -6 -10   1    4.72   40.40
  -6 -10   1    3.96   39.93
   6 -10  -1   13.39   22.05
  -6  10   1    6.50   29.19
   6 -10  -2   12.55   21.75
  -6  10   2   -0.58   23.68
   6 -10  -3  267.35   24.28
  -6  10   3  242.07   25.80
  -6  10   4   26.20   24.60
   6 -10  -4   47.35   22.65
   6 -10  -5   33.40   22.39
  -6  10   5   32.03   23.95
  -6  10   6    8.85   23.99
   6 -10  -6   -1.13   22.43
   6 -10  -7  179.68   27.16
  -6  10   7  116.33   20.67
  -6  10   8   -8.22   27.81
   6 -10  -8   -1.58   18.58
   6 -10  -9   -2.16   18.87
  -6  10   9   -3.90   28.15
  -6  10  10  136.62   32.73
   6 -10 -10  123.93   30.80
   6 -11  -1  237.01   27.58
  -6  11   1  185.18   28.90
   6 -11  -2   25.82   26.40
  -6  11   2   29.31   33.62
  -6  11   3  -15.74   27.44
   6 -11  -3   -7.75   26.03
  -6  11   4  158.60   28.65
   6 -11  -4  158.15   27.53
   6 -11  -5   13.34   26.73
  -6  11   5   28.46   19.48
   6 -11  -6   49.25   26.93
  -6  11   6   55.85   28.24
   6 -11  -7   29.11   30.92
  -6  11   7   26.45   32.70
   6 -11  -8   -3.43   22.06
  -6  11   8    3.77   23.00
   6 -12  -1  134.53   29.94
  -6  12   1  100.49   36.89
   6 -12  -2   -0.29   29.62
  -6  12   2    4.84   30.03
  -6  12   3   21.79   37.18
   6 -12  -3   26.12   29.58
  -6  12   4   24.26   31.26
   6 -12  -4   42.49   30.20
   5   0  -1 1886.14   27.96
  -5   0   1 1853.40   27.33
   5   0  -2    1.86   12.93
  -5   0   2    2.34    9.23
  -5   0   3 1982.46   28.59
   5   0  -3 2205.36   31.78
   5   0  -4   11.06   14.56
  -5   0   4   -0.73   10.64
  -5   0   5 5919.41   54.84
   5   0  -5 5971.35   54.27
   5   0  -6    1.65    9.88
  -5   0   6    9.58   14.91
  -5   0   7  765.32   19.75
   5   0  -7  790.78   19.06
   5   0  -8   -3.71    8.74
  -5   0   8   -0.50   12.99
   5   0  -9  103.27   11.66
  -5   0   9  101.13   16.51
   5   0 -10   -8.92   15.06
  -5   0  10    2.23   16.07
   5   0 -11  133.06   15.74
  -5   0  11  123.83   12.11
   5   0 -12    8.38   12.69
  -5   0  12   -9.13   19.07
   5   0 -13   74.71   12.75
  -5   0  13   95.53   18.98
   5   0 -14    4.93   17.45
  -5   0  14    9.57   18.41
  -5   0  15  873.29   26.68
   5   0 -15  785.76   20.48
   5   0 -16   10.25   17.42
  -5   0  16   13.12   26.08
   5   0 -17  615.08   28.11
  -5   0  17  542.67   22.34
  -5  -1   1  424.66   16.75
  -5   1   1  378.69   13.68
   5   1  -1  421.07   17.06
   5  -1  -1  451.01   16.97
  -5  -1   2   33.51   13.39
  -5   1   2   33.13    9.95
   5  -1  -2   41.29   13.61
   5   1  -2   34.95    9.61
   5  -1  -3  506.54   18.63
  -5   1   3  469.35   15.27
  -5  -1   3  487.44   19.01
   5   1  -3  494.70   18.93
   5  -1  -4  209.07   12.97
  -5  -1   4  214.45   17.35
   5   1  -4  227.12   16.80
  -5   1   4  202.73   12.83
  -5   1   5 3832.05   40.06
   5  -1  -5 4019.49   40.93
   5   1  -5 3847.13   41.57
  -5  -1   5 3741.17   42.01
   5  -1  -6 3395.34   35.94
  -5   1   6 3251.50   35.39
  -5  -1   6 3188.44   38.41
   5   1  -6 3175.34   35.67
  -5   1   7   -1.76    9.80
   5  -1  -7   -3.88   13.20
   5   1  -7    4.81    9.07
  -5  -1   7   13.64   13.68
  -5  -1   8 1425.35   24.68
   5  -1  -8 1391.82   20.46
  -5   1   8 1396.16   23.00
   5   1  -8 1354.21   21.40
  -5   1   9  104.79   12.22
   5   1  -9   86.42   15.70
   5  -1  -9  108.21   11.58
  -5  -1   9  108.63   12.10
  -5   1  10   28.89   11.25
  -5  -1  10   18.96   16.00
   5   1 -10   23.84   10.73
   5  -1 -10   30.96   11.00
   5  -1 -11   71.14   11.40
   5   1 -11   58.73   11.30
  -5  -1  11   72.72   16.19
  -5   1  11   76.35   16.08
  -5   1  12   18.95   13.66
   5  -1 -12   41.48   17.80
   5   1 -12   17.46   17.83
  -5  -1  12    6.78   18.79
   5  -1 -13  256.89   14.23
  -5   1  13  221.02   15.05
  -5  -1  13  237.57   14.86
   5   1 -13  256.14   14.02
  -5  -1  14  199.13   16.81
   5   1 -14  215.93   20.44
   5  -1 -14  208.13   16.28
  -5   1  14  193.53   16.88
  -5  -1  15   16.35   15.57
   5   1 -15   34.36   20.96
   5  -1 -15    4.53   21.32
  -5   1  15    0.45   15.77
   5   1 -16  466.99   20.28
  -5  -1  16  484.58   28.57
  -5   1  16  501.80   28.53
   5  -1 -16  452.44   27.48
   5  -1 -17   25.42   17.62
   5   1 -17    4.44   27.47
  -5  -1  17   12.63   28.91
  -5   1  17   -6.27   18.98
   5   2  -1    9.73   12.77
  -5   2   1   10.32   13.57
  -5  -2   1    9.27    8.86
   5  -2  -1   14.37   13.44
   5   2  -2  242.21   16.77
  -5   2   2  168.79   15.83
  -5  -2   2  238.17   16.21
   5  -2  -2  201.91   15.87
  -5   2   3  135.59   16.45
   5  -2  -3  147.88   16.76
  -5  -2   3  122.26   16.44
   5   2  -3  123.42   16.83
  -5  -2   4 1449.87   29.34
   5   2  -4 1542.46   29.54
  -5   2   4 1455.57   23.09
   5  -2  -4 1622.68   27.03
  -5   2   5 4448.40   42.40
  -5  -2   5 3946.79   45.88
   5   2  -5 4803.46   52.96
   5  -2  -5 4857.34   44.83
  -5   2   6   97.80   10.79
  -5  -2   6   89.19   11.24
   5   2  -6   93.40   14.16
   5  -2  -6   97.36   14.59
   5  -2  -7 1048.89   18.01
  -5   2   7 1193.45   19.42
  -5  -2   7 1195.65   24.68
   5   2  -7 1207.15   23.43
   5   2  -8  134.59   16.38
   5  -2  -8  124.85   16.78
  -5  -2   8  130.79   17.37
  -5   2   8  129.57   17.06
  -5  -2   9   28.03   15.95
   5  -2  -9   30.29   11.02
   5   2  -9   24.28   15.19
  -5   2   9   32.94   16.19
   5  -2 -10  215.33   16.58
   5   2 -10  212.64   16.49
  -5  -2  10  190.75   13.21
  -5   2  10  210.61   16.84
   5  -2 -11  260.76   12.86
   5   2 -11  297.96   13.43
  -5   2  11  318.84   17.89
  -5  -2  11  291.44   14.43
  -5   2  12   49.28   13.77
  -5  -2  12   49.90   18.94
   5  -2 -12   55.86   18.70
   5   2 -12   53.72   13.06
   5  -2 -13   38.48   12.71
   5   2 -13   20.70   18.32
  -5  -2  13   46.57   18.37
  -5   2  13   33.35   13.26
   5  -2 -14  195.09   16.29
   5   2 -14  204.60   22.56
  -5  -2  14  206.37   17.29
  -5   2  14  199.57   23.26
   5  -2 -15  267.41   23.01
   5   2 -15  271.71   23.23
  -5  -2  15  253.49   17.69
  -5   2  15  279.20   23.40
   5   2 -16   25.50   25.74
   5  -2 -16   46.38   25.20
  -5  -2  16   31.76   26.79
  -5   2  16   31.77   18.84
   5  -2 -17   47.27   21.31
   5   2 -17   79.91   21.80
  -5  -2  17   98.58   22.59
  -5   2  17  112.63   31.09
   5   3  -1  175.95   16.34
   5  -3  -1  175.74   12.57
  -5  -3   1  167.04   15.09
  -5  -3   1  161.19   16.00
  -5   3   1  154.22   12.60
   5   3  -2  115.00   15.74
   5  -3  -2  125.69   12.02
  -5  -3   2  115.74   15.61
  -5   3   2  109.24   12.15
  -5   3   3  344.59   17.80
   5   3  -3  363.77   18.74
   5  -3  -3  356.83   17.75
  -5  -3   3  347.08   18.84
  -5   3   4  229.24   12.82
  -5  -3   4  206.43   17.65
   5  -3  -4  291.53   16.94
   5   3  -4  196.47   14.93
  -5   3   5   81.97   14.83
  -5  -3   5   68.85   15.06
   5  -3  -5   94.86   15.01
   5   3  -5   85.14   15.98
  -5   3   6  461.11   13.94
   5  -3  -6  541.77   17.79
   5   3  -6  494.14   19.54
  -5  -3   6  453.61   19.39
  -5   3   7  721.38   18.12
   5  -3  -7  640.62   14.86
   5   3  -7  637.96   19.22
  -5  -3   7  708.73   20.91
   5  -3  -8 1096.15   22.38
  -5  -3   8 1031.21   25.66
  -5   3   8 1020.58   22.38
   5   3  -8 1019.33   24.25
  -5  -3   9   75.64   12.26
  -5   3   9   86.09   16.11
   5   3  -9   88.77   16.36
   5  -3  -9   70.94   11.81
  -5   3  10  172.21   12.60
   5   3 -10  182.74   16.88
   5  -3 -10  166.32   12.36
  -5  -3  10  173.19   16.97
   5  -3 -11   15.15   13.05
   5   3 -11    4.75   17.18
  -5  -3  11   10.85   18.50
  -5   3  11    1.86   13.49
  -5  -3  12   63.98   14.22
   5   3 -12  109.00   18.69
  -5   3  12   83.87   13.85
   5  -3 -12   92.02   18.88
  -5  -3  13  153.35   20.04
   5  -3 -13  172.62   19.33
  -5   3  13  123.63   14.54
   5   3 -13  184.30   19.47
   5  -3 -14  149.38   22.40
   5   3 -14  159.99   22.79
  -5  -3  14  154.88   23.33
  -5   3  14  133.12   16.58
  -5  -3  15   39.13   23.17
  -5   3  15   15.50   22.94
   5  -3 -15   35.50   22.03
   5   3 -15   24.12   22.51
   5  -3 -16  164.00   18.85
   5   3 -16  182.73   27.30
  -5   3  16  154.72   19.97
  -5  -3  16  171.35   20.66
   5  -3 -17   25.72   29.79
  -5  -3  17   15.15   32.15
   5   3 -17   39.32   30.20
  -5   3  17  -12.08   31.24
  -5  -4   1  235.55   16.18
   5  -4  -1  293.26   17.27
   5   4  -1  259.51   18.03
  -5   4   1  290.28   17.80
  -5  -4   1  225.02   17.56
   5   4  -2  578.98   21.27
   5  -4  -2  693.93   20.21
  -5   4   2  520.81   16.20
  -5  -4   2  591.56   20.86
  -5  -4   2  518.87   20.46
  -5  -4   3  313.75   21.10
   5   4  -3  295.56   17.30
  -5   4   3  331.63   17.17
   5  -4  -3  282.05   13.25
   5   4  -4 1071.38   27.53
   5  -4  -4  864.06   18.02
  -5  -4   4  830.68   25.52
  -5   4   4 1043.55   22.46
   5   4  -5   51.47   15.89
   5  -4  -5  124.63   15.14
  -5   4   5  117.61   14.61
  -5  -4   5   86.71   15.29
   5  -4  -6  159.90   10.95
  -5   4   6  140.33   10.66
  -5  -4   6  150.07   15.44
   5   4  -6  165.28   16.30
  -5   4   7  473.79   19.47
  -5  -4   7  402.25   21.30
   5  -4  -7  514.19   20.00
   5   4  -7  442.16   22.94
  -5   4   8  369.19   14.57
   5   4  -8  494.60   21.96
   5  -4  -8  482.38   19.18
  -5  -4   8  458.25   21.11
   5   4  -9  809.53   24.39
  -5  -4   9  771.86   24.36
   5  -4  -9  670.27   16.42
  -5   4   9  768.14   21.26
   5  -4 -10  254.33   17.54
  -5  -4  10  222.94   18.47
  -5   4  10  222.92   13.19
   5   4 -10  257.78   18.87
   5  -4 -11   19.22   13.08
   5   4 -11    8.70   19.19
  -5  -4  11   -2.84   13.64
  -5   4  11   13.47   13.09
   5  -4 -12  257.11   19.91
   5   4 -12  209.60   15.74
  -5  -4  12  255.74   21.94
  -5   4  12  236.86   14.90
  -5  -4  13  105.60   23.81
   5   4 -13  106.08   22.84
  -5   4  13   77.06   22.14
   5  -4 -13   77.35   16.05
  -5  -4  14  483.84   27.48
  -5   4  14  353.72   18.11
   5  -4 -14  443.30   18.19
   5   4 -14  507.95   26.17
   5   4 -15  192.74   28.02
   5  -4 -15  179.56   19.33
  -5  -4  15  222.28   29.17
  -5   4  15  190.05   26.66
   5   4 -16   26.37   26.64
   5  -4 -16   28.00   26.00
  -5   4  16  -41.03   26.66
  -5  -4  16    7.80   28.32
   5  -5  -1  363.77   13.49
  -5  -5   1  391.28   17.82
  -5  -5   1  356.85   19.74
  -5   5   1  391.10   18.52
  -5  -5   2  133.07   15.17
   5  -5  -2  118.82   10.54
  -5   5   2  113.51   11.56
  -5  -5   2  134.16   18.87
   5  -5  -3 1553.36   26.93
   5   5  -3 1460.68   34.58
  -5  -5   3 1257.70   31.91
  -5  -5   3 1009.57   29.74
  -5   5   3 1283.10   25.35
   5   5  -4  382.53   19.09
  -5   5   4  310.17   14.67
  -5  -5   4  264.89   20.31
   5  -5  -4  398.50   17.83
   5   5  -5 1230.64   33.86
  -5  -5   5  763.09   28.94
   5  -5  -5 1179.60   25.45
  -5   5   5 1118.62   25.16
  -5   5   6   -0.88   16.23
   5   5  -6   -0.42   20.52
  -5  -5   6   -0.21   20.18
   5  -5  -6    2.28   11.16
  -5   5   7   49.78   16.61
   5  -5  -7   66.11   16.23
   5   5  -7   57.53   17.88
  -5  -5   7   62.35   21.34
  -5   5   8  444.71   15.41
  -5  -5   8  553.89   26.26
   5  -5  -8  559.28   20.04
   5   5  -8  549.13   25.21
   5   5  -9   -1.67   16.46
  -5   5   9   -5.28   10.94
  -5  -5   9    1.54   19.97
   5  -5  -9   10.00   10.73
  -5  -5  10    2.15   19.81
  -5   5  10    6.54   18.55
   5  -5 -10   26.88   18.64
   5   5 -10   13.20   20.06
   5   5 -11  292.17   22.07
  -5  -5  11  276.00   22.35
   5  -5 -11  278.30   14.97
  -5   5  11  259.97   14.86
   5  -5 -12  232.76   19.34
   5   5 -12  192.05   21.25
  -5  -5  12  212.51   21.91
  -5   5  12  186.18   14.54
   5  -5 -13  313.37   17.52
  -5  -5  13  305.24   26.74
   5   5 -13  345.78   26.33
  -5   5  13  331.31   23.65
   5   5 -14   11.88   23.05
  -5  -5  14   24.13   24.50
  -5   5  14    9.91   15.49
   5  -5 -14    9.09   15.78
  -5  -5  15  179.40   30.42
  -5   5  15  186.38   26.27
   5  -5 -15  181.69   19.38
   5   5 -15  158.60   27.84
  -5  -5  16   10.55   33.83
   5  -5 -16   21.77   21.01
   5   5 -16   -0.49   30.01
  -5   5  16   33.98   29.65
  -5  -6   1   -0.67   17.81
  -5   6   1   -0.47   16.92
   5  -6  -1    0.57   15.66
  -5  -6   1    0.28   16.48
  -5   6   2 1602.67   30.55
  -5  -6   2  992.69   31.47
  -5  -6   2 1202.55   33.74
   5  -6  -2 1707.50   29.49
  -5   6   3 1148.50   26.28
  -5  -6   3  937.96   34.77
   5  -6  -3  811.05   18.90
  -5  -6   3  831.79   34.59
   5  -6  -4  516.92   15.99
  -5   6   4  569.19   21.08
  -5  -6   4  564.69   29.62
  -5  -6   4  394.81   28.25
   5   6  -5   46.55   19.88
  -5   6   5   16.26   16.74
  -5  -6   5   33.59   21.36
  -5  -6   5   46.72   19.71
   5  -6  -5   26.52   11.76
  -5  -6   6    6.43   20.00
  -5   6   6    4.75   15.60
   5  -6  -6    2.99   15.30
   5   6  -6    7.85   18.51
  -5   6   7   78.42   11.72
  -5  -6   7   72.04   17.97
   5   6  -7  112.92   20.67
   5  -6  -7   88.98   11.53
   5  -6  -8   -6.48   10.75
   5   6  -8    0.88   15.90
  -5   6   8  -14.51   11.04
  -5  -6   8   -1.15   16.64
  -5  -6   9  101.86   25.32
   5   6  -9   75.50   20.36
  -5   6   9   70.68   13.47
   5  -6  -9  114.51   18.38
  -5   6  10  118.93   13.58
   5  -6 -10  149.94   13.80
  -5  -6  10  143.34   21.82
   5   6 -10  115.62   20.52
  -5   6  11   27.17   17.62
   5  -6 -11   27.22   18.04
  -5  -6  11   18.08   20.15
   5   6 -11   14.25   23.50
  -5  -6  12   37.51   24.62
   5  -6 -12   50.92   21.86
   5   6 -12   43.28   23.30
  -5   6  12   29.78   21.61
   5  -6 -13  -15.68   22.01
  -5   6  13   23.28   21.47
  -5  -6  13   13.34   24.58
   5   6 -13   -1.39   27.59
  -5  -6  14   32.18   28.67
  -5   6  14   13.03   18.05
   5   6 -14   12.83   24.69
   5  -6 -14   14.52   18.53
  -5  -6  15   17.61   40.21
   5  -6 -15    7.54   21.10
   5   6 -15    4.00   27.28
  -5   6  15   22.41   29.19
  -5   7   1  894.76   22.31
  -5  -7   1 1544.30   38.03
  -5  -7   1 1297.68   36.49
   5  -7  -1 1412.70   27.86
  -5  -7   2    1.82   19.92
  -5   7   2    5.34   16.84
   5  -7  -2    2.09   15.68
  -5  -7   2    4.76   19.16
  -5  -7   3  303.03   29.51
   5  -7  -3  430.95   19.28
  -5  -7   3  215.58   28.80
  -5   7   3  262.97   14.75
  -5  -7   4   27.28   29.69
  -5  -7   4   37.87   28.86
   5  -7  -4   48.60   15.99
  -5   7   4   22.56   16.87
  -5   7   5  161.43   17.05
  -5  -7   5  124.62   32.66
   5  -7  -5  174.18   16.63
  -5  -7   5  105.70   32.19
  -5  -7   6    1.33   26.07
   5  -7  -6  -14.10   15.19
  -5  -7   6    2.23   25.71
  -5   7   6   -0.60   15.66
  -5  -7   7    4.46   27.95
   5  -7  -7    0.52   12.92
   5   7  -7    2.14   28.57
  -5   7   7    5.85   18.54
  -5  -7   7    2.62   28.80
   5  -7  -8  486.37   20.79
  -5  -7   8  423.84   34.44
   5   7  -8  373.99   30.28
  -5   7   8  422.35   21.05
   5   7  -9  116.02   22.58
   5  -7  -9  106.61   13.76
  -5   7   9  127.96   18.87
  -5  -7   9  125.80   26.09
  -5  -7  10    3.01   23.84
   5   7 -10   -1.15   17.27
  -5   7  10   -6.59   12.72
   5  -7 -10   -4.99   12.62
  -5  -7  11  263.44   26.98
   5  -7 -11  258.08   16.42
  -5   7  11  310.37   22.90
   5   7 -11  117.95   26.35
   5   7 -12   -3.85   23.23
   5  -7 -12   23.97   21.51
  -5  -7  12    9.13   23.47
  -5   7  12   14.44   15.19
   5   7 -13    9.21   26.75
  -5   7  13   18.10   17.92
   5  -7 -13   13.79   18.01
  -5  -7  13   11.46   26.80
   5   7 -14    4.36   28.90
   5  -7 -14   16.10   27.75
  -5   7  14   11.84   27.56
  -5  -7  14    0.04   29.30
   5  -8  -1    7.07   15.14
  -5  -8   1    1.69   18.50
  -5   8   1   13.10   16.78
  -5  -8   1    4.59   22.89
  -5   8   2 1060.78   26.52
   5  -8  -2 1076.36   25.61
  -5  -8   2  623.47   41.59
  -5  -8   2  626.56   40.70
   5  -8  -3    7.82   15.33
  -5   8   3    4.58   16.47
  -5   8   4   -2.85   13.79
   5  -8  -4   -3.80   13.04
   5  -8  -5   28.84   13.24
  -5   8   5   53.63   19.46
   5  -8  -6   23.69   18.37
  -5   8   6   19.67   13.43
   5  -8  -7    3.65   17.87
  -5   8   7   -9.66   18.91
  -5   8   8   25.29   18.75
   5  -8  -8    8.90   12.86
  -5   8   9   93.70   22.29
   5  -8  -9  104.64   21.72
   5   8 -10    9.14   27.54
   5  -8 -10  197.33   16.21
  -5   8  10  288.63   22.96
  -5  -8  10  188.37   42.97
  -5  -8  11   -0.97   34.27
  -5   8  11   19.65   23.77
   5   8 -11    0.98   23.36
   5  -8 -11    4.77   15.16
  -5   8  12  311.36   26.87
   5  -8 -12  248.18   19.77
  -5  -8  12  237.28   40.40
   5   8 -12   -3.13   23.80
   5  -8 -13   -7.74   26.96
  -5  -8  13   -1.15   39.20
  -5   8  13    6.72   20.76
   5   8 -13   -0.42   27.81
  -5   9   1  455.66   24.58
  -5  -9   1  358.00   34.48
   5  -9  -1  616.14   24.18
  -5  -9   1  367.90   39.46
   5  -9  -2  150.65   19.88
  -5   9   2  121.92   21.22
  -5   9   3  126.26   20.72
   5  -9  -3  166.05   20.50
   5  -9  -4   -2.94   18.63
  -5   9   4    5.77   19.38
  -5   9   5   75.01   20.29
   5  -9  -5  103.41   19.14
  -5   9   6    9.47   19.30
   5  -9  -6   12.98   18.37
  -5   9   7   21.07   16.59
   5  -9  -7   40.22   21.97
   5  -9  -8  145.67   22.61
  -5   9   8  141.04   23.34
  -5   9   9  171.11   23.75
   5  -9  -9  169.01   22.85
   5  -9 -10   57.50   25.69
  -5   9  10   66.23   19.00
   5  -9 -11  360.21   20.64
  -5   9  11  430.81   21.40
   5  -9 -12   -0.07   29.24
  -5   9  12  -14.87   21.89
  -5  10   1   45.33   23.69
   5 -10  -1   77.20   27.35
  -5  10   2  309.13   26.43
   5 -10  -2  456.71   25.99
  -5  10   3  240.73   25.45
   5 -10  -3  295.93   24.36
   5 -10  -4   11.28   15.88
  -5  10   4   28.75   23.44
  -5  10   5    4.10   23.41
   5 -10  -5   17.94   22.29
   5 -10  -6   30.36   22.48
  -5  10   6   15.06   23.61
  -5  10   7    8.32   16.80
   5 -10  -7    7.45   22.76
   5 -10  -8   15.78   26.17
  -5  10   8   10.03   27.20
   5 -10  -9  140.16   27.47
  -5  10   9  114.96   20.15
   5 -10 -10  154.51   22.20
  -5  10  10  251.68   32.13
   5 -11  -1  354.51   30.34
  -5  11   1  238.86   25.67
  -5  11   2   23.40   23.36
   5 -11  -2   24.93   22.54
  -5  11   3   58.45   23.65
   5 -11  -3   84.33   25.17
   5 -11  -4  121.54   27.32
  -5  11   4   94.40   27.91
   5 -11  -5   12.57   26.60
  -5  11   5   22.94   27.69
   5 -11  -6   44.60   26.80
  -5  11   6   17.42   27.89
   5 -11  -7    0.59   27.13
  -5  11   7    7.05   27.85
  -5  11   8   31.99   31.96
   5 -11  -8   25.57   31.24
   5 -12  -1   28.63   31.69
  -5  12   1   19.39   25.40
  -5  12   2   23.50   26.49
   5 -12  -2   30.02   26.05
   5 -12  -3   40.90   28.09
  -5  12   3   29.73   30.31
  -5  12   4   78.51   31.48
   5 -12  -4   98.93   31.15
   5 -12  -5   16.26   30.77
  -5  12   5   32.48   31.47
  -4   0   1    4.57   10.89
   4   0  -1    0.63    7.70
  -4   0   2  725.59   20.29
   4   0  -2  753.96   20.75
  -4   0   3    3.46    8.07
   4   0  -3    2.01   10.91
   4   0  -4 9416.53   80.44
  -4   0   4 9347.96   80.71
  -4   0   5   12.26   15.88
   4   0  -5    8.93   10.79
  -4   0   6 8475.55   69.30
   4   0  -6 8544.88   71.70
  -4   0   7    4.33   10.03
   4   0  -7   -6.81   13.70
   4   0  -8  177.16   14.14
  -4   0   8  176.55   11.38
   4   0  -9    4.17   15.24
  -4   0   9   -4.75   16.08
  -4   0  10  161.64   12.65
   4   0 -10  168.69   16.30
   4   0 -11    3.76   10.66
  -4   0  11   16.41   15.59
   4   0 -12   23.40   10.91
  -4   0  12   17.92   15.60
   4   0 -13  -11.20   12.74
  -4   0  13   -0.52   18.34
  -4   0  14  361.05   20.85
   4   0 -14  385.36   15.44
  -4   0  15   18.44   15.50
   4   0 -15    0.04   21.12
  -4   0  16   45.82   24.52
   4   0 -16   35.13   15.33
   4   0 -17    9.61   25.01
  -4   0  17   -8.22   18.60
   4   1  -1   88.14    9.58
  -4   1   1   65.33   12.07
  -4  -1   1   79.49    9.19
   4  -1  -1   68.09   11.86
   4  -1  -2  260.71   12.30
  -4   1   2  268.61   12.56
  -4  -1   2  277.27   15.17
   4   1  -2  287.01   15.34
   4   1  -3  185.67   15.83
  -4   1   3  102.51   11.59
  -4  -1   3  171.51   16.26
   4  -1  -3   97.67   11.31
  -4   1   4   81.14   15.33
  -4  -1   4   94.85   15.57
   4   1  -4   90.53   14.47
   4  -1  -4   96.19   15.07
  -4  -1   5 2886.92   39.12
   4   1  -5 2832.98   37.66
   4  -1  -5 2696.19   32.51
  -4   1   5 2606.28   31.98
  -4  -1   6  434.70   19.55
  -4   1   6  414.09   15.03
   4  -1  -6  442.10   18.39
   4   1  -6  416.24   15.17
  -4  -1   7 1429.16   23.79
  -4   1   7 1570.18   25.17
   4  -1  -7 1601.00   24.95
   4   1  -7 1587.39   26.27
  -4   1   8  116.84   14.25
   4   1  -8  102.96   10.03
  -4  -1   8  108.36   10.86
   4  -1  -8  124.02   13.91
  -4   1   9   66.08   11.96
   4  -1  -9   74.77   11.29
   4   1  -9   64.11   11.12
  -4  -1   9   69.51   16.22
   4  -1 -10  203.43   16.49
   4   1 -10  183.59   12.54
  -4  -1  10  203.85   17.04
  -4   1  10  201.84   17.14
  -4  -1  11  170.66   16.34
   4  -1 -11  150.07   16.00
   4   1 -11  159.38   15.74
  -4   1  11  142.54   12.69
   4   1 -12   40.87   15.05
   4  -1 -12   23.23   15.25
  -4  -1  12   30.76   11.08
  -4   1  12   29.85   11.20
   4  -1 -13  420.33   20.33
  -4  -1  13  379.90   15.94
  -4   1  13  391.71   21.25
   4   1 -13  412.66   20.20
   4   1 -14    4.24   12.68
   4  -1 -14    7.04   17.92
  -4  -1  14    2.13   12.94
  -4   1  14    5.86   18.44
   4   1 -15  565.08   24.61
  -4  -1  15  559.59   25.44
  -4   1  15  451.49   18.69
   4  -1 -15  581.81   18.95
  -4  -1  16    9.83   18.57
  -4   1  16    2.23   24.60
   4   1 -16   -5.02   17.39
   4  -1 -16   -1.39   23.64
   4  -1 -17   68.51   26.17
   4   1 -17  111.06   25.41
  -4  -1  17   91.99   27.12
  -4   1  17  109.17   19.58
   4   2  -1  370.33   16.67
  -4  -2   1  356.05   16.33
   4  -2  -1  404.30   13.95
  -4   2   1  427.77   16.36
  -4   2   2 1632.13   26.81
  -4  -2   2 1538.24   30.99
   4   2  -2 1566.56   30.78
   4  -2  -2 1911.60   30.74
  -4  -2   3 3905.41   52.60
   4  -2  -3 4216.90   46.37
  -4   2   3 3824.29   43.69
   4   2  -3 4038.92   53.21
  -4   2   4  665.71   20.96
   4  -2  -4  684.40   18.09
  -4  -2   4  584.76   22.37
   4   2  -4  748.19   23.39
  -4   2   5  589.70   20.68
  -4  -2   5  485.23   21.30
   4   2  -5  595.78   21.41
   4  -2  -5  637.43   20.80
   4  -2  -6 2102.29   26.77
  -4  -2   6 1903.18   30.84
   4   2  -6 2561.97   36.65
  -4   2   6 1942.19   26.29
  -4  -2   7 1091.71   24.17
  -4   2   7 1019.30   18.90
   4  -2  -7 1144.55   21.80
   4   2  -7 1098.13   23.25
   4   2  -8  949.54   21.37
   4  -2  -8  963.83   19.64
  -4  -2   8  881.68   21.65
  -4   2   8  936.17   19.68
  -4   2   9   13.59   11.48
   4  -2  -9   30.18   10.93
   4   2  -9   36.19   14.92
  -4  -2   9   27.67   15.81
   4   2 -10   85.47   15.44
  -4   2  10   77.60   16.31
   4  -2 -10   76.27   15.95
  -4  -2  10   71.52   15.97
   4  -2 -11  165.24   16.05
   4   2 -11  154.24   12.03
  -4  -2  11  154.41   12.27
  -4   2  11  166.72   16.68
   4   2 -12   18.73   17.79
  -4   2  12   15.80   19.04
  -4  -2  12   14.76   18.47
   4  -2 -12   16.60   18.30
   4  -2 -13  139.64   18.81
   4   2 -13  131.93   18.55
  -4  -2  13  117.48   19.42
  -4   2  13  144.69   19.35
   4  -2 -14  611.16   21.52
   4   2 -14  608.40   22.11
  -4   2  14  531.63   17.12
  -4  -2  14  570.68   18.41
   4  -2 -15   17.34   15.54
   4   2 -15   13.32   21.43
  -4  -2  15   12.30   22.53
  -4   2  15   12.26   22.43
   4   2 -16  487.53   27.88
  -4  -2  16  464.66   22.05
  -4   2  16  445.79   21.07
   4  -2 -16  492.62   27.49
   4  -2 -17   23.46   25.83
   4   2 -17    1.22   25.74
  -4   2  17   -2.23   27.24
  -4  -2  17   25.32   27.12
  -4  -3   1   20.69   13.72
   4   3  -1   26.07   13.89
  -4  -3   1   32.79   13.52
   4  -3  -1   32.49   10.58
  -4   3   1   51.00   11.10
   4   3  -2   29.95   13.79
  -4  -3   2   47.11   15.11
  -4   3   2   78.67   15.73
   4  -3  -2   32.99   10.80
  -4  -3   3  103.77   17.19
  -4   3   3  130.42   16.56
   4   3  -3  105.88   17.10
   4  -3  -3  129.66   16.95
  -4   3   4  208.89   13.50
  -4  -3   4  237.00   19.07
   4  -3  -4  228.21   13.40
   4   3  -4  270.80   20.57
  -4  -3   5 1076.30   27.77
  -4   3   5 1184.63   21.66
   4   3  -5 1259.46   30.12
   4  -3  -5 1452.94   26.33
  -4   3   6  151.50   15.44
   4  -3  -6  124.76   15.26
   4   3  -6  147.64   15.80
  -4  -3   6  118.11   16.06
   4  -3  -7  427.43   13.48
   4   3  -7  390.24   14.95
  -4   3   7  392.20   13.44
  -4  -3   7  493.07   19.06
  -4  -3   8  254.49   18.44
   4  -3  -8  181.96   12.66
   4   3  -8  226.74   17.69
  -4   3   8  171.00   12.84
   4   3  -9  137.07   16.47
  -4  -3   9  140.06   16.87
  -4   3   9  138.26   16.79
   4  -3  -9  155.31   16.53
   4  -3 -10  337.22   18.07
   4   3 -10  354.86   18.74
  -4   3  10  323.18   13.79
  -4  -3  10  359.27   18.81
   4   3 -11  108.40   15.87
  -4  -3  11   86.19   16.53
  -4   3  11   80.90   12.12
   4  -3 -11  104.41   16.04
   4  -3 -12 1072.33   19.64
  -4  -3  12 1057.50   23.50
  -4   3  12 1088.49   24.62
   4   3 -12 1176.59   27.21
   4   3 -13  205.81   19.59
  -4   3  13  193.32   19.77
  -4  -3  13  175.03   15.21
   4  -3 -13  192.24   14.53
   4   3 -14   98.43   22.24
  -4  -3  14  107.24   23.29
  -4   3  14   91.26   16.17
   4  -3 -14   88.03   22.36
  -4  -3  15  160.87   24.40
   4   3 -15  159.71   23.21
  -4   3  15  187.71   23.28
   4  -3 -15  148.62   23.14
   4  -3 -16   64.90   18.86
  -4   3  16   78.15   19.17
  -4  -3  16   95.05   28.12
   4   3 -16   81.26   19.02
   4   3 -17  352.23   32.14
  -4   3  17  265.79   23.37
   4  -3 -17  356.32   31.10
  -4  -3  17  302.78   25.31
  -4  -4   1    6.57   19.87
  -4  -4   1   11.92   13.44
   4  -4  -1   12.65   10.75
  -4   4   1   14.15   16.01
  -4  -4   2  494.70   22.83
  -4   4   2  469.47   16.91
  -4  -4   2  445.83   21.67
   4   4  -2  518.16   22.69
   4  -4  -2  654.22   21.93
   4   4  -3  271.90   18.90
  -4   4   3  390.63   19.06
  -4  -4   3  298.62   20.79
   4  -4  -3  461.11   19.61
   4  -4  -4  158.40   16.49
  -4   4   4  174.38   16.08
  -4  -4   4  120.37   17.47
   4   4  -4  152.48   21.43
  -4   4   5   10.85   13.50
   4  -4  -5   24.93   13.46
  -4  -4   5   17.31   13.81
   4   4  -5   17.55   14.29
  -4   4   6  259.00   12.08
   4  -4  -6  290.02   12.12
  -4  -4   6  238.77   16.83
   4   4  -6  303.03   18.74
  -4   4   7 1290.75   22.27
  -4  -4   7 1010.85   29.05
   4  -4  -7 1715.36   28.05
   4   4  -7 1446.20   33.05
   4  -4  -8  177.66   12.82
  -4  -4   8  173.32   18.18
  -4   4   8  210.87   17.22
   4   4  -8  181.73   18.13
   4  -4  -9  699.10   20.74
   4   4  -9  715.60   23.26
  -4  -4   9  623.76   23.28
  -4   4   9  662.69   20.27
  -4  -4  10   22.78   16.43
  -4   4  10   24.99   15.68
   4   4 -10   23.98   16.27
   4  -4 -10   29.90   15.82
  -4   4  11    4.91   18.75
   4  -4 -11   21.05   13.39
  -4  -4  11   18.92   19.66
   4   4 -11   30.18   19.16
  -4   4  12   99.79   18.96
  -4  -4  12  103.22   20.08
   4  -4 -12   92.63   13.89
   4   4 -12   74.73   14.20
   4   4 -13  327.05   21.12
   4  -4 -13  256.82   14.84
  -4  -4  13  292.25   22.44
  -4   4  13  278.11   14.88
   4  -4 -14   22.39   16.10
  -4  -4  14   40.99   23.96
   4   4 -14   41.34   22.81
  -4   4  14   27.50   22.38
  -4  -4  15   25.32   26.02
   4   4 -15   12.31   24.91
  -4   4  15   -1.15   18.63
   4  -4 -15    8.52   24.24
  -4  -4  16  196.69   30.41
   4  -4 -16  192.91   27.24
   4   4 -16  211.94   28.20
  -4   4  16  171.18   19.98
  -4   4  17   30.88   30.84
   4   4 -17    5.93   22.03
  -4  -4  17    2.61   33.64
   4  -4 -17   10.76   30.14
  -4   5   1    8.25   14.88
  -4  -5   1   14.84   12.59
   4  -5  -1   18.42   13.76
  -4  -5   1   16.64   18.30
  -4   5   2  714.41   22.76
  -4  -5   2  666.34   29.05
  -4  -5   2  623.24   28.34
   4  -5  -2  728.16   21.21
  -4   5   3  247.05   14.05
  -4  -5   3  302.68   22.71
   4   5  -3  369.53   23.85
   4  -5  -3  388.21   17.96
  -4  -5   3  256.64   23.66
  -4  -5   4   44.21   19.15
   4  -5  -4   48.85   14.02
  -4   5   4   53.24   10.99
   4   5  -4   60.02   18.67
  -4  -5   5   53.26   17.07
  -4   5   5   53.24   13.39
   4  -5  -5   71.17   13.27
   4   5  -5   70.87   17.20
   4   5  -6  250.63   22.11
   4  -5  -6  329.00   18.25
  -4  -5   6  274.69   24.09
  -4   5   6  304.41   18.25
   4  -5  -7  837.16   18.21
   4   5  -7  777.41   29.73
  -4  -5   7  695.51   26.31
  -4   5   7  760.39   17.85
   4   5  -8  611.79   29.34
   4  -5  -8  785.34   21.53
  -4  -5   8  578.58   24.97
  -4   5   8  502.36   16.06
   4  -5  -9  190.29   13.14
   4   5  -9  157.82   20.20
  -4  -5   9  173.13   18.80
  -4   5   9  148.00   12.53
   4  -5 -10  107.28   13.40
  -4   5  10   78.00   13.58
   4   5 -10   88.44   20.40
  -4  -5  10  103.09   20.76
  -4  -5  11   31.39   20.20
   4  -5 -11   37.42   18.58
   4   5 -11   26.67   19.94
  -4   5  11   15.78   18.59
   4  -5 -12  203.90   14.27
  -4  -5  12  202.72   22.10
   4   5 -12  202.04   21.21
  -4   5  12  173.52   19.00
   4   5 -13   18.90   22.86
  -4  -5  13   -3.15   24.40
   4  -5 -13   -6.68   15.40
  -4   5  13    2.36   21.63
  -4  -5  14   28.05   25.19
   4   5 -14   45.85   22.94
  -4   5  14   29.18   15.75
   4  -5 -14   35.83   15.64
   4  -5 -15    8.05   25.76
  -4  -5  15   10.18   28.96
   4   5 -15    7.42   26.81
  -4   5  15   -5.77   26.05
   4  -5 -16   23.26   29.90
  -4   5  16   -9.55   29.78
   4   5 -16   -7.27   30.43
  -4  -5  16   13.16   33.68
  -4  -6   1  755.72   28.28
  -4  -6   1  785.63   29.16
  -4   6   1  820.26   24.75
   4  -6  -1  811.43   21.94
  -4  -6   2   27.60   18.67
  -4   6   2   22.66   13.67
   4  -6  -2   36.00   13.09
  -4  -6   2   24.79   18.99
  -4  -6   3  473.12   34.04
  -4  -6   3  366.69   37.47
  -4   6   3  483.36   22.94
   4  -6  -3  605.85   21.34
  -4  -6   4   -0.47   25.64
  -4   6   4    5.03   16.08
  -4  -6   4    2.42   26.12
   4  -6  -4   -9.16   15.62
  -4   6   5  298.02   18.34
   4   6  -5  312.90   29.34
  -4  -6   5  267.15   31.82
  -4  -6   5  268.56   28.34
   4  -6  -5  349.60   18.31
   4   6  -6  128.28   23.71
   4  -6  -6  114.76   16.44
  -4  -6   6   96.72   25.13
  -4   6   6   73.95   11.83
  -4   6   7   -1.99   15.62
   4   6  -7   -7.22   19.81
  -4  -6   7   -4.07   23.50
   4  -6  -7   -3.84   10.69
   4   6  -8  588.72   29.14
   4  -6  -8  586.47   15.88
  -4  -6   8  593.67   26.40
  -4   6   8  646.35   19.98
  -4  -6   9  641.24   32.50
   4  -6  -9  640.19   21.93
   4   6  -9  474.57   26.55
  -4   6   9  489.24   16.44
   4  -6 -10    6.22   17.97
   4   6 -10    1.22   19.65
  -4  -6  10    0.80   20.40
  -4   6  10   26.40   17.61
  -4  -6  11  157.49   22.05
   4   6 -11  177.00   25.44
  -4   6  11  140.22   18.77
   4  -6 -11  144.93   13.80
   4  -6 -12   17.70   21.39
   4   6 -12   16.36   22.58
  -4  -6  12    4.37   23.99
  -4   6  12   18.82   21.09
   4   6 -13  185.11   29.43
  -4   6  13  196.26   22.29
  -4  -6  13  190.26   26.69
   4  -6 -13  179.05   22.73
  -4  -6  14    0.31   29.01
   4  -6 -14    0.82   25.52
   4   6 -14   12.13   30.91
  -4   6  14    3.87   17.90
  -4  -6  15  181.89   30.62
   4  -6 -15  163.02   26.48
   4   6 -15    8.18   24.25
  -4   6  15  122.55   19.79
  -4  -7   1   31.12   21.10
  -4  -7   1   23.77   23.54
  -4   7   1   20.98   17.02
   4  -7  -1   15.73   11.39
  -4   7   2 1163.89   27.50
  -4  -7   2  621.55   41.77
   4  -7  -2 1252.17   27.01
  -4  -7   2  773.95   47.66
  -4   7   3  281.67   18.27
   4  -7  -3  275.56   17.96
  -4   7   4  301.47   14.65
   4  -7  -4  468.03   19.43
   4  -7  -5   25.93   15.48
  -4   7   5   20.29   15.74
   4  -7  -6    0.75   15.18
  -4   7   6   -3.37   15.48
   4  -7  -7    1.22   10.77
  -4   7   7    4.99   10.78
   4   7  -8   33.91   25.24
  -4  -7   8   34.29   28.28
   4  -7  -8   52.39   18.39
  -4   7   8   33.54   18.64
   4   7  -9   14.89   21.92
  -4   7   9    5.13   18.26
   4  -7  -9    8.38   18.25
  -4  -7   9   17.71   23.70
   4  -7 -10  472.46   20.55
  -4   7  10  434.94   20.40
   4   7 -10  387.66   28.45
  -4  -7  10  392.22   30.20
   4   7 -11   71.23   26.78
   4  -7 -11  112.84   15.75
  -4   7  11  112.28   15.81
  -4  -7  11  105.79   24.48
  -4  -7  12  114.67   25.09
   4  -7 -12  129.12   22.05
  -4   7  12  118.32   15.61
   4   7 -12   11.46   19.75
   4  -7 -13    5.94   17.72
  -4   7  13   11.00   24.94
   4   7 -13   -0.92   22.65
  -4  -7  13   -0.29   26.97
   4  -7 -14   30.44   17.83
  -4   7  14   26.10   25.59
  -4  -7  14    6.95   26.78
   4   7 -14   13.80   27.86
   4   7 -15   -4.47   26.69
  -4  -7  15  -11.18   37.33
   4  -7 -15    4.80   20.88
   4  -8  -1  149.75   17.03
  -4  -8   1  102.91   24.28
  -4   8   1  137.10   18.14
  -4  -8   1   93.59   28.69
  -4   8   2   18.11   16.00
   4  -8  -2   17.57   15.74
   4  -8  -3   85.63   16.33
  -4   8   3  100.09   17.05
  -4   8   4   90.62   16.75
   4  -8  -4   96.63   16.26
   4  -8  -5   20.52   18.49
  -4   8   5   17.90   13.17
   4  -8  -6   89.68   18.65
  -4   8   6   64.97   19.35
   4  -8  -7    0.38   18.15
  -4   8   7   -0.82   13.10
   4  -8  -8   13.77   18.34
  -4   8   8    9.48   18.41
   4  -8  -9  573.76   19.55
  -4   8   9  634.45   24.13
  -4  -8  10    0.07   50.42
  -4   8  10    7.30   15.17
   4   8 -10    0.31   47.89
   4  -8 -10    1.14   15.21
  -4  -8  11   70.56   32.73
   4   8 -11    4.28   25.95
  -4   8  11   83.11   15.94
   4  -8 -11   85.34   15.68
   4   8 -12   -0.60   28.00
  -4  -8  12    0.91   35.05
   4  -8 -12  -12.00   25.26
  -4   8  12  -11.74   18.12
  -4  -8  13    1.23   34.36
   4  -8 -13    5.29   17.95
  -4   8  13    3.39   18.21
   4   8 -13    0.62   25.14
  -4  -8  14   14.30   33.26
  -4   8  14    9.54   20.77
   4   8 -14    0.95   29.32
   4  -8 -14    7.21   20.99
  -4   9   1   -4.50   19.90
   4  -9  -1   -5.12   18.83
   4  -9  -2   67.68   19.27
  -4   9   2   52.40   19.79
  -4   9   3  133.78   20.15
   4  -9  -3  117.16   19.92
   4  -9  -4    9.40   18.81
  -4   9   4    9.56   19.17
  -4   9   5   -5.57   13.66
   4  -9  -5   -8.61   18.97
   4  -9  -6    6.18   18.28
  -4   9   6   -7.17   18.87
   4  -9  -7   34.07   22.25
  -4   9   7   32.26   22.87
   4  -9  -8  209.56   23.15
  -4   9   8  206.44   23.74
  -4   9   9   51.43   23.04
   4  -9  -9   53.01   22.18
  -4   9  10  377.43   28.20
   4  -9 -10  405.47   27.44
  -4   9  11   52.34   18.77
   4  -9 -11   62.23   26.10
   4  -9 -12   33.99   27.73
  -4   9  12   16.44   21.72
   4 -10  -1  156.08   20.19
  -4  10   1   96.64   20.74
   4 -10  -2   15.32   23.23
  -4  10   2   22.72   19.39
   4 -10  -3  193.18   22.77
  -4  10   3  155.38   22.85
   4 -10  -4   32.88   22.77
  -4  10   4   23.59   23.16
   4 -10  -5  151.72   23.60
  -4  10   5  137.68   24.22
   4 -10  -6    1.37   22.68
  -4  10   6  -12.64   23.21
   4 -10  -7  -26.81   23.00
  -4  10   7   -0.93   16.31
   4 -10  -8   -3.39   26.51
  -4  10   8    2.80   27.21
   4 -10  -9  161.29   27.07
  -4  10   9  126.45   28.03
   4 -10 -10   18.42   26.43
  -4  10  10    2.35   19.53
  -4  10  11   74.27   32.03
   4 -10 -11   61.78   21.99
  -4  11   1   -3.89   22.51
   4 -11  -1   -0.40   22.07
  -4  11   2  261.59   25.46
   4 -11  -2  289.27   25.14
  -4  11   3  110.71   24.02
   4 -11  -3  167.92   29.22
  -4  11   4   82.09   23.78
   4 -11  -4   76.65   24.00
  -4  11   5    2.26   27.07
   4 -11  -5   13.19   26.70
   4 -11  -6   -0.96   19.25
  -4  11   6   11.95   27.75
   4 -11  -7   87.58   28.25
  -4  11   7   98.96   28.28
  -4  11   8  -11.10   30.14
   4 -11  -8   12.98   29.16
  -4  11   9   -5.60   32.65
   4 -11  -9   -0.68   22.58
  -4  12   1   15.56   24.78
   4 -12  -1   43.83   25.47
   4 -12  -2   56.84   26.63
  -4  12   2   55.34   26.34
   4 -12  -3  184.20   28.23
  -4  12   3  134.35   28.38
  -4  12   4   10.79   27.64
   4 -12  -4   32.65   26.99
  -4  12   5   26.29   31.28
   4 -12  -5   15.05   31.16
  -4  12   6   54.45   32.47
   4 -12  -6   70.03   31.58
   3   0  -1 6472.10   74.68
  -3   0   1 6202.89   71.56
  -3   0   2    0.22   13.60
   3   0  -2    2.42   13.48
  -3   0   3 3177.01   43.78
   3   0  -3 3212.33   43.91
  -3   0   4   -2.15   11.86
   3   0  -4    1.03    7.92
   3   0  -5 7466.63   69.31
  -3   0   5 7376.02   67.08
  -3   0   6    4.84   16.47
   3   0  -6    8.43   11.01
   3   0  -7  718.02   20.04
  -3   0   7  682.27   17.45
   3   0  -8   -3.98    9.41
  -3   0   8    1.80    9.67
   3   0  -9  706.47   15.51
  -3   0   9  684.71   15.75
   3   0 -10    3.87   15.11
  -3   0  10  -11.75   15.66
   3   0 -11   15.44   14.91
  -3   0  11   20.74   15.72
  -3   0  12   15.73   15.30
   3   0 -12   -4.68   15.00
   3   0 -13  688.69   17.82
  -3   0  13  712.33   18.97
   3   0 -14    3.07   17.72
  -3   0  14   -8.50   18.33
   3   0 -15  165.35   16.22
  -3   0  15  155.81   23.13
   3   0 -16   -4.17   15.13
  -3   0  16   13.44   15.71
   3   0 -17   95.64   17.51
  -3   0  17   51.90   27.08
  -3   0  18  -11.69   30.98
   3   0 -18   10.66   20.55
  -3  -1   1 1314.13   30.73
   3   1  -1 1341.47   31.48
  -3   1   1 1328.07   29.87
   3  -1  -1 1274.58   27.52
  -3  -1   2  883.60   26.00
   3   1  -2  936.27   26.46
  -3   1   2  885.00   24.06
   3  -1  -2  918.31   22.69
   3  -1  -3 1275.89   26.37
  -3   1   3 1236.81   26.07
  -3  -1   3 1239.89   29.07
   3   1  -3 1240.92   28.02
  -3   1   4 3408.29   40.31
  -3  -1   4 3356.60   45.64
   3   1  -4 3409.68   45.07
   3  -1  -4 3479.20   40.83
  -3  -1   5  824.94   20.93
   3   1  -5  846.95   20.42
  -3   1   5  833.26   19.46
   3  -1  -5  890.46   22.26
  -3  -1   6 3734.24   45.07
   3   1  -6 3654.32   44.95
  -3   1   6 3694.14   40.30
   3  -1  -6 3799.55   40.98
  -3   1   7  283.56   17.15
   3  -1  -7  310.29   13.41
   3   1  -7  273.54   13.17
  -3  -1   7  290.28   13.55
   3  -1  -8  528.89   17.20
   3   1  -8  477.14   14.48
  -3  -1   8  494.93   17.63
  -3   1   8  489.62   17.47
   3  -1  -9  490.64   13.43
  -3  -1   9  492.06   16.82
   3   1  -9  487.71   14.02
  -3   1   9  462.54   13.77
   3   1 -10   53.46   15.48
  -3  -1  10   44.65   11.35
  -3   1  10   66.27   16.14
   3  -1 -10   39.41   15.69
   3   1 -11  332.59   17.38
   3  -1 -11  334.60   17.28
  -3  -1  11  316.67   14.05
  -3   1  11  320.03   17.95
   3  -1 -12  350.73   17.38
   3   1 -12  336.51   17.20
  -3  -1  12  317.24   17.82
  -3   1  12  287.02   13.57
   3  -1 -13   27.58   18.01
   3   1 -13   44.97   17.92
  -3  -1  13   47.48   18.52
  -3   1  13   34.77   13.47
   3  -1 -14  359.28   20.64
   3   1 -14  369.19   15.20
  -3  -1  14  336.45   16.28
  -3   1  14  339.84   21.17
   3  -1 -15    5.51   15.02
  -3  -1  15   -0.23   22.36
  -3   1  15    0.31   22.28
   3   1 -15    2.40   21.29
  -3   1  16   34.65   16.05
  -3  -1  16   35.42   22.49
   3   1 -16   22.93   21.35
   3  -1 -16    6.42   21.99
  -3  -1  17    8.61   18.89
   3  -1 -17  -13.50   25.68
   3   1 -17   20.22   25.03
  -3   1  17   20.40   18.53
  -3  -1  18  107.22   23.26
   3   1 -18  139.11   30.04
   3  -1 -18  149.06   29.76
  -3   1  18  115.56   31.91
   3   2  -1   56.03   10.15
  -3   2   1  118.16   11.07
   3  -2  -1  107.77   10.92
  -3  -2   1  150.72   14.80
  -3   2   2 1882.56   32.46
   3  -2  -2 2028.10   34.04
  -3  -2   2 1753.87   39.16
   3   2  -2 1860.19   40.03
  -3  -2   3 1023.52   27.89
   3  -2  -3 1078.87   23.50
  -3   2   3 1002.34   22.82
   3   2  -3 1045.64   27.43
  -3   2   4  729.55   21.16
  -3  -2   4  625.66   23.18
   3  -2  -4  777.70   21.82
   3   2  -4  747.05   23.46
   3  -2  -5  697.62   21.32
   3   2  -5  657.99   22.28
  -3   2   5  668.22   21.11
  -3  -2   5  669.83   23.45
  -3   2   6   12.79   15.65
   3   2  -6   12.56   10.41
   3  -2  -6   10.01   15.44
  -3  -2   6    7.48   10.72
   3  -2  -7   -5.33   14.09
   3   2  -7   -2.98   13.53
  -3  -2   7    8.63   13.69
  -3   2   7   -2.85   10.06
   3  -2  -8   24.67    9.37
   3   2  -8   19.75   12.79
  -3   2   8   25.68   13.42
  -3  -2   8   23.06    9.46
   3  -2  -9  205.86   12.82
   3   2  -9  237.08   16.76
  -3  -2   9  206.29   17.17
  -3   2   9  218.56   12.84
   3  -2 -10  176.58   16.37
   3   2 -10  152.05   12.16
  -3  -2  10  162.11   16.54
  -3   2  10  149.42   12.57
   3  -2 -11  685.86   19.75
   3   2 -11  664.05   19.94
  -3  -2  11  625.80   20.67
  -3   2  11  639.44   16.19
   3  -2 -12   84.58   15.84
   3   2 -12  113.85   15.43
  -3  -2  12   98.06   11.83
  -3   2  12   89.46   16.30
   3  -2 -13   45.59   13.25
   3   2 -13   53.47   13.10
  -3  -2  13   45.21   19.14
  -3   2  13   55.56   19.26
   3  -2 -14   -6.21   18.11
   3   2 -14    5.19   17.63
  -3  -2  14  -10.13   13.44
  -3   2  14  -27.77   19.02
   3  -2 -15   38.35   16.87
   3   2 -15   77.06   15.66
  -3  -2  15   67.88   23.08
  -3   2  15   75.44   16.24
   3  -2 -16   13.59   18.07
  -3  -2  16   -1.98   24.99
   3   2 -16   16.57   23.17
  -3   2  16   -3.31   26.40
   3  -2 -17    3.70   26.44
   3   2 -17   38.00   25.54
  -3   2  17   30.08   27.21
  -3  -2  17   38.83   27.27
   3   3  -1  156.94   16.89
   3  -3  -1  128.85   12.01
  -3  -3   1  129.74   16.28
  -3  -3   1  141.49   14.91
  -3   3   1  119.27   12.09
   3   3  -2   -0.05   12.58
  -3   3   2    7.73   14.43
   3  -3  -2    2.12    9.99
  -3  -3   2    2.47   16.98
  -3   3   3  139.25   16.40
  -3  -3   3  108.48   17.33
   3   3  -3  145.90   18.90
   3  -3  -3  169.35   16.88
  -3  -3   4   17.66   16.17
   3  -3  -4   31.61   11.25
   3   3  -4   19.49   15.89
  -3   3   4   20.40   11.19
  -3  -3   5  191.51   17.88
   3  -3  -5  208.55   13.14
   3   3  -5  216.49   18.03
  -3   3   5  208.79   16.74
  -3  -3   6  865.93   25.68
   3   3  -6  984.51   25.59
   3  -3  -6  930.42   18.52
  -3   3   6  979.24   22.31
   3   3  -7  560.60   19.53
  -3  -3   7  481.13   19.08
   3  -3  -7  516.65   14.43
  -3   3   7  539.83   17.59
  -3   3   8  281.67   15.28
  -3  -3   8  261.29   16.02
   3  -3  -8  251.37   11.39
   3   3  -8  275.27   15.55
  -3  -3   9  298.85   17.93
  -3   3   9  280.49   17.49
   3   3  -9  300.52   17.71
   3  -3  -9  282.47   13.47
   3  -3 -10   27.08   15.68
   3   3 -10   23.14   15.58
  -3  -3  10   31.80   15.81
  -3   3  10   15.74   15.96
   3   3 -11  175.72   16.99
  -3  -3  11  174.80   17.71
   3  -3 -11  176.41   16.85
  -3   3  11  150.18   12.24
   3  -3 -12   24.79   18.59
   3   3 -12   23.68   18.70
  -3   3  12   43.26   18.69
  -3  -3  12   30.41   19.05
   3  -3 -13   35.35   18.50
   3   3 -13   28.43   17.93
  -3  -3  13   22.94   19.27
  -3   3  13   19.24   13.36
   3  -3 -14  206.36   16.71
  -3   3  14  235.48   23.63
  -3  -3  14  222.98   18.07
   3   3 -14  196.20   16.65
  -3  -3  15  112.62   23.86
   3   3 -15  116.73   22.53
  -3   3  15  142.62   22.95
   3  -3 -15   93.34   22.83
  -3   3  16  246.99   20.31
   3  -3 -16  234.80   27.40
  -3  -3  16  292.24   29.44
   3   3 -16  301.20   27.39
  -3  -3  17  -23.44   30.49
  -3   3  17  -18.13   19.51
   3  -3 -17   -3.97   18.72
   3   3 -17   -4.53   28.33
  -3  -4   1  192.14   18.82
  -3   4   1  262.11   18.91
  -3  -4   1  193.63   20.65
   3  -4  -1  253.88   18.87
  -3   4   2  355.36   16.09
  -3  -4   2  432.61   27.73
  -3  -4   2  429.39   26.99
   3   4  -2  538.82   29.27
   3  -4  -2  525.67   21.23
  -3   4   3   34.20   15.77
  -3  -4   3   26.44   19.96
   3   4  -3   31.10   18.12
   3  -4  -3   38.76   16.04
  -3   4   4   16.34   10.33
  -3  -4   4   11.39   18.19
   3  -4  -4   12.39   10.79
   3   4  -4   14.26   15.28
  -3   4   5  594.64   19.76
   3  -4  -5  606.28   19.25
   3   4  -5  595.16   28.24
  -3  -4   5  415.73   22.28
   3  -4  -6  358.75   16.81
  -3   4   6  350.91   17.38
   3   4  -6  327.11   20.63
  -3  -4   6  282.21   18.64
   3   4  -7 1181.81   28.37
  -3  -4   7 1361.64   30.62
   3  -4  -7 1561.55   24.89
  -3   4   7 1178.20   19.81
   3  -4  -8  421.04   14.69
   3   4  -8  396.35   20.13
  -3   4   8  442.00   18.40
  -3  -4   8  411.50   20.33
   3  -4  -9  332.55   17.45
   3   4  -9  203.90   13.98
  -3  -4   9  285.48   19.53
  -3   4   9  302.87   17.92
   3  -4 -10  444.38   18.99
   3   4 -10  525.05   20.94
  -3  -4  10  404.74   21.06
  -3   4  10  387.78   14.34
   3  -4 -11  295.03   18.98
  -3  -4  11  296.89   19.41
   3   4 -11  365.50   18.56
  -3   4  11  303.04   17.46
  -3   4  12   50.73   13.13
   3  -4 -12   56.88   18.67
   3   4 -12   49.74   18.95
  -3  -4  12   42.23   20.00
  -3  -4  13  104.66   20.97
   3   4 -13  101.43   19.62
  -3   4  13   97.40   19.67
   3  -4 -13   93.98   19.63
  -3  -4  14   42.06   24.04
   3  -4 -14   35.22   16.22
   3   4 -14   58.41   22.61
  -3   4  14   19.30   15.92
  -3  -4  15  376.00   26.92
   3  -4 -15  351.98   24.30
   3   4 -15  390.27   25.15
  -3   4  15  353.59   17.94
   3  -4 -16   22.17   18.38
   3   4 -16   29.44   26.33
  -3   4  16    9.63   19.07
  -3  -4  16   18.35   20.63
  -3   4  17   55.29   31.00
  -3  -4  17   37.27   24.02
   3   4 -17   29.75   31.17
   3  -4 -17   51.68   21.65
  -3  -5   1  616.08   27.56
  -3   5   1  566.65   23.34
  -3  -5   1  578.68   28.29
   3  -5  -1  608.05   21.41
  -3   5   2  520.95   20.41
  -3  -5   2  463.16   33.31
   3  -5  -2  575.65   20.50
  -3  -5   2  359.74   29.92
  -3  -5   3  168.37   29.69
  -3  -5   3  253.51   31.36
  -3   5   3  279.02   17.29
   3  -5  -3  237.02   13.13
  -3   5   4    4.07   13.21
   3   5  -4    5.51   18.01
   3  -5  -4    6.45    9.37
  -3  -5   4    6.29   21.10
   3  -5  -5    6.88   12.79
  -3  -5   5    1.10   18.41
  -3   5   5    8.36   12.59
   3   5  -5   -2.48   16.56
   3  -5  -6  845.62   20.32
   3   5  -6  681.76   31.93
  -3  -5   6  637.37   27.43
  -3   5   6  748.74   20.03
   3  -5  -7  280.53   17.77
  -3  -5   7  246.55   24.40
   3   5  -7  177.90   21.87
  -3   5   7  212.06   13.08
   3  -5  -8  163.38   12.68
  -3  -5   8  217.73   19.54
  -3   5   8  202.57   12.20
   3   5  -8  186.47   19.42
  -3  -5   9  109.96   19.25
   3   5  -9  127.10   18.49
  -3   5   9  111.62   16.88
   3  -5  -9   94.48   12.22
   3  -5 -10  195.60   17.14
  -3  -5  10  172.71   19.16
   3   5 -10  176.66   19.08
  -3   5  10  169.47   17.01
  -3  -5  11  531.39   25.03
   3   5 -11  416.89   23.33
   3  -5 -11  463.47   16.14
  -3   5  11  475.32   21.02
  -3  -5  12   30.31   20.34
   3  -5 -12   36.60   18.25
   3   5 -12   17.37   19.20
  -3   5  12   37.50   12.83
   3  -5 -13   69.01   15.52
  -3   5  13   37.13   16.02
  -3  -5  13   59.34   24.92
   3   5 -13   54.48   23.46
  -3  -5  14   81.66   25.70
   3  -5 -14   77.04   22.67
   3   5 -14  109.57   23.07
  -3   5  14   56.61   22.45
  -3  -5  15   -0.19   29.28
   3  -5 -15   22.82   25.94
   3   5 -15   -6.92   26.96
  -3   5  15    5.81   25.93
   3   5 -16   86.82   27.08
  -3   5  16   61.00   28.91
   3  -5 -16   72.27   19.46
  -3  -5  16   89.17   30.60
  -3  -6   1  445.75   27.79
  -3   6   1  529.40   19.99
  -3  -6   1  447.29   25.03
   3  -6  -1  615.21   20.38
  -3  -6   2  200.87   36.97
  -3   6   2  305.38   16.63
   3  -6  -2  355.85   16.98
  -3   6   3    3.25    8.91
   3  -6  -3    5.98   12.62
  -3   6   4   72.01   14.39
   3  -6  -4   98.94   16.22
   3  -6  -5  135.40   16.94
  -3   6   5  135.09   16.51
  -3  -6   6    5.34   25.57
  -3   6   6    0.37   15.20
   3  -6  -6    6.57   15.11
   3   6  -6    4.24   23.60
  -3  -6   7   38.02   20.88
   3  -6  -7   34.85   15.61
  -3   6   7   24.08   11.05
   3   6  -7   43.98   23.73
   3  -6  -8 1260.43   20.93
   3   6  -8 1256.02   38.78
  -3   6   8 1312.72   21.24
  -3  -6   8 1450.01   41.36
  -3   6   9   42.71   15.53
   3  -6  -9   48.09   10.96
   3   6  -9   31.04   16.89
  -3  -6   9   34.17   17.60
  -3   6  10  223.54   19.83
   3   6 -10  213.30   27.93
   3  -6 -10  217.86   14.87
  -3  -6  10  228.44   27.12
  -3  -6  11   13.60   24.65
   3  -6 -11   21.56   18.05
   3   6 -11   17.19   19.44
  -3   6  11   14.37   12.60
   3  -6 -12   30.28   22.10
  -3   6  12   40.71   15.32
  -3  -6  12   36.80   23.95
   3   6 -12   26.18   23.88
   3  -6 -13   -6.60   21.94
   3   6 -13    7.56   22.98
  -3   6  13    9.67   15.33
  -3  -6  13    7.36   24.29
   3   6 -14   -2.90   31.68
   3  -6 -14  -16.33   25.69
  -3   6  14   -5.82   18.11
  -3  -6  14    7.69   28.62
   3   6 -15   -5.08   24.83
  -3   6  15   -1.81   18.67
   3  -6 -15   23.77   18.50
  -3  -6  15   18.09   28.89
   3  -6 -16   22.28   30.30
  -3   6  16    3.93   21.15
   3   6 -16   -4.11   28.20
  -3  -6  16   -1.38   33.26
  -3   7   1  389.88   21.06
   3  -7  -1  446.02   21.19
  -3  -7   1  266.22   30.18
  -3  -7   1  381.55   29.56
  -3   7   2   41.65   11.74
   3  -7  -2   57.44   16.48
   3  -7  -3   -1.78   11.05
  -3   7   3    2.55   15.29
   3  -7  -4   73.64   11.64
  -3   7   4   70.13   16.08
   3  -7  -5   42.94   15.50
  -3   7   5   36.16   15.75
   3  -7  -6  137.08   16.30
  -3   7   6  131.33   16.25
   3  -7  -7  582.75   16.34
  -3   7   7  668.75   20.57
  -3  -7   8    8.54   31.46
   3   7  -8   11.06   33.27
  -3   7   8   -2.44   18.33
   3  -7  -8  -11.15   18.66
  -3  -7   9  277.70   32.40
   3   7  -9  191.17   26.48
   3  -7  -9  302.15   19.91
  -3   7   9  328.18   19.92
   3  -7 -10    8.66   17.71
  -3  -7  10    2.96   23.26
  -3   7  10    6.66   17.79
   3   7 -10   -5.59   22.79
  -3  -7  11    2.58   27.84
   3   7 -11    8.09   26.59
  -3   7  11   -1.72   21.35
   3  -7 -11   11.80   21.37
   3  -7 -12   44.53   21.32
  -3   7  12   41.46   21.19
  -3  -7  12   31.04   28.22
   3   7 -12   18.25   25.13
   3  -7 -13   18.39   25.31
   3   7 -13   -0.68   26.68
  -3   7  13   -4.41   25.31
  -3  -7  13   19.68   26.29
   3  -7 -14    7.29   25.44
  -3   7  14   19.59   25.34
  -3  -7  14    1.69   32.36
   3   7 -14   -1.75   23.17
   3  -7 -15   34.35   29.93
  -3   7  15   47.37   29.95
  -3  -7  15   22.78   37.13
   3   7 -15  -10.54   33.07
  -3   8   1    3.97   16.35
  -3  -8   1   11.99   30.63
  -3  -8   1    7.87   30.44
   3  -8  -1   11.20   15.82
   3  -8  -2   25.66   15.81
  -3   8   2   17.49   15.98
  -3   8   3  187.16   17.59
   3  -8  -3  104.58   12.66
   3  -8  -4  132.31   16.54
  -3   8   4   96.90   12.24
   3  -8  -5   44.61   15.85
  -3   8   5   43.90   15.89
  -3   8   6   -6.00   18.57
   3  -8  -6   -6.24   18.60
   3  -8  -7   97.47   13.56
  -3   8   7   98.25   19.07
   3  -8  -8  402.95   16.53
  -3   8   8  513.15   21.71
   3  -8  -9    4.58   17.92
  -3   8   9   -6.47   18.17
   3  -8 -10  264.38   23.34
  -3   8  10  256.30   22.77
  -3  -8  11    3.92   31.30
   3  -8 -11   -7.14   15.36
  -3   8  11    6.56   21.50
   3   8 -11    0.44   29.33
   3   8 -11   -1.15   26.80
  -3  -8  12   47.76   36.50
   3   8 -12    1.56   28.88
   3  -8 -12   82.23   24.88
  -3   8  12   55.37   25.64
   3  -8 -13   -4.98   25.17
  -3   8  13   -1.40   18.28
   3   8 -13   -0.36   25.60
  -3  -8  13   -1.15   24.62
   3  -8 -14   77.01   29.49
  -3   8  14   53.54   21.67
   3   8 -14   -4.63   30.33
  -3  -8  14   63.62   28.39
   3  -9  -1  129.52   20.04
  -3   9   1  107.71   20.59
   3  -9  -2   30.39   23.67
  -3   9   2   17.46   19.13
   3  -9  -3  227.71   21.03
  -3   9   3  173.74   20.66
   3  -9  -4   69.66   19.48
  -3   9   4   55.79   19.65
  -3   9   5   15.07   18.91
   3  -9  -5   21.84   18.76
  -3   9   6  174.30   20.08
   3  -9  -6  169.87   20.06
   3  -9  -7  127.62   14.43
  -3   9   7  150.53   14.47
   3  -9  -8    3.66   15.78
  -3   9   8   11.31   22.43
  -3   9   9  362.53   24.48
   3  -9  -9  369.65   24.96
   3  -9 -10    8.62   22.13
  -3   9  10   17.28   15.79
   3  -9 -11  185.95   26.90
  -3   9  11  195.79   26.99
   3  -9 -12   -5.62   18.45
  -3   9  12   13.57   26.14
  -3   9  13  -12.86   21.69
   3  -9 -13    0.28   20.84
  -3  10   1  113.49   24.51
   3 -10  -1  106.25   19.89
  -3  10   2   24.04   19.37
   3 -10  -2   32.64   18.96
   3 -10  -3   23.18   19.06
  -3  10   3   26.79   19.20
   3 -10  -4   -9.93   20.91
  -3  10   4    9.27   21.08
  -3  10   5   55.96   23.26
   3 -10  -5   73.45   23.02
   3 -10  -6   36.33   22.83
  -3  10   6   24.49   16.48
   3 -10  -7  120.36   23.78
  -3  10   7  116.18   23.86
   3 -10  -8  292.00   24.59
  -3  10   8  235.41   25.00
   3 -10  -9   44.70   27.20
  -3  10   9   50.26   27.63
   3 -10 -10   27.46   26.75
  -3  10  10    5.07   27.37
   3 -10 -11   -3.47   30.46
  -3  10  11    1.79   22.26
  -3  11   1   71.08   23.51
   3 -11  -1   84.77   23.20
  -3  11   2  148.13   24.14
   3 -11  -2  226.99   29.54
   3 -11  -3   -7.91   22.91
  -3  11   3    9.28   22.62
   3 -11  -4   87.15   28.87
  -3  11   4   86.86   23.62
  -3  11   5  -19.96   25.63
   3 -11  -5    7.20   25.11
  -3  11   6  216.04   29.03
   3 -11  -6  184.03   28.30
  -3  11   7   47.58   20.11
   3 -11  -7   76.13   28.19
  -3  11   8   15.56   27.94
   3 -11  -8    3.96   19.34
  -3  11   9   -6.20   32.71
   3 -11  -9   -8.74   31.89
   3 -12  -1  163.01   32.68
  -3  12   1   63.37   29.85
  -3  12   2   82.72   32.27
   3 -12  -2   95.21   27.22
  -3  12   3  108.10   33.58
   3 -12  -3  113.21   27.27
  -3  12   4    5.36   32.98
   3 -12  -4   -9.01   26.82
  -3  12   5   67.67   30.01
   3 -12  -5   66.77   29.49
  -3  12   6    6.75   31.64
   3 -12  -6    4.81   31.46
  -2   0   1    2.61   15.85
   2   0  -1    1.44   10.99
  -2   0   2 8202.30   93.10
   2   0  -2 8365.17   94.54
  -2   0   3    8.48   14.40
   2   0  -3    7.52   14.02
  -2   0   4 2986.64   41.89
   2   0  -4 3054.62   42.62
  -2   0   5    5.85   10.38
   2   0  -5    6.48   14.15
  -2   0   6 3828.82   42.51
   2   0  -6 4195.00   46.27
   2   0  -7    5.00   10.38
  -2   0   7    4.19   15.05
   2   0  -8  113.30   14.42
  -2   0   8   91.27   11.00
   2   0  -9    5.35    8.63
  -2   0   9    2.90    8.94
   2   0 -10  908.45   21.13
  -2   0  10  863.71   18.34
   2   0 -11   -2.24   15.35
  -2   0  11    8.43   15.50
   2   0 -12  793.20   20.36
  -2   0  12  769.01   17.40
  -2   0  13   12.14   12.82
   2   0 -13    7.24   12.59
  -2   0  14   91.59   18.45
   2   0 -14   91.92   12.99
  -2   0  15   10.33   21.89
   2   0 -15    0.83   14.96
   2   0 -16   11.69   15.21
  -2   0  16   16.17   22.34
  -2   0  17   -2.42   26.58
   2   0 -17  -10.93   18.04
   2   0 -18   34.44   29.00
  -2   0  18   36.69   30.62
  -2   1   1    8.24   11.64
   2  -1  -1   10.30   16.22
  -2  -1   1   14.02   15.46
   2   1  -1   12.23   15.00
  -2   1   2   24.75   11.59
  -2  -1   2   12.45   11.51
   2  -1  -2   30.20   16.08
   2   1  -2   21.02   15.67
  -2  -1   3 3825.71   57.22
   2   1  -3 3817.93   56.21
  -2   1   3 3473.71   46.55
   2  -1  -3 3860.67   50.66
  -2  -1   4  148.61   14.64
   2  -1  -4  132.52   10.83
   2   1  -4  133.03   11.20
  -2   1   4  137.64   13.95
   2  -1  -5  234.78   16.38
  -2  -1   5  216.03   16.87
   2   1  -5  196.99   16.29
  -2   1   5  211.16   16.78
  -2   1   6   64.54   16.20
   2   1  -6   69.34   15.75
   2  -1  -6   53.73   15.93
  -2  -1   6   66.24   11.93
  -2   1   7 1147.15   23.50
   2   1  -7 1152.82   24.35
  -2  -1   7 1111.03   24.38
   2  -1  -7 1135.00   20.55
   2  -1  -8   87.15   14.30
  -2  -1   8   78.05   10.51
   2   1  -8   95.13   10.35
  -2   1   8   82.16   10.71
   2   1  -9  193.02   14.18
  -2  -1   9  191.16   11.30
  -2   1   9  182.98   11.11
   2  -1  -9  210.34   14.17
   2   1 -10  126.60   15.80
  -2  -1  10  112.67   16.22
   2  -1 -10  131.86   16.00
  -2   1  10  101.06   16.63
   2  -1 -11 1719.20   22.78
  -2  -1  11 2057.79   30.97
  -2   1  11 2112.39   28.81
   2   1 -11 1994.63   26.98
   2  -1 -12   72.29   15.61
   2   1 -12   76.36   15.18
  -2  -1  12   57.04   16.12
  -2   1  12   63.51   16.02
   2  -1 -13  115.82   13.68
   2   1 -13  121.66   18.29
  -2  -1  13  119.68   14.19
  -2   1  13  102.80   14.07
   2  -1 -14  174.69   13.98
   2   1 -14  167.71   18.78
  -2   1  14  162.83   14.36
  -2  -1  14  157.67   14.58
   2   1 -15   16.98   21.10
  -2  -1  15   15.08   21.92
  -2   1  15   23.30   22.00
   2  -1 -15  -11.45   21.51
   2  -1 -16    6.92   15.39
  -2  -1  16    8.59   22.49
  -2   1  16    3.68   22.67
   2   1 -16   -8.05   21.44
  -2   1  17   52.26   27.13
  -2  -1  17   76.20   26.73
   2  -1 -17   50.12   18.73
   2   1 -17   79.40   25.16
   2  -1 -18   -4.73   20.86
  -2   1  18   -4.43   31.18
   2   1 -18   -1.45   29.20
  -2  -1  18   -2.48   31.31
  -2  -2   1  825.21   33.70
  -2   2   1  644.12   22.07
   2  -2  -1  896.16   27.65
   2   2  -1  826.73   32.62
   2  -2  -2   79.37   14.90
  -2   2   2   77.27   14.47
   2   2  -2   67.77   17.54
  -2  -2   2   25.43   13.95
  -2  -2   3   37.63   13.32
   2  -2  -3   63.19   12.96
   2   2  -3   30.34   12.39
  -2   2   3   60.71   13.02
  -2   2   4  220.47   13.35
   2  -2  -4  364.28   18.04
   2   2  -4  246.72   17.95
  -2  -2   4  283.16   19.15
  -2  -2   5  330.14   19.19
   2  -2  -5  399.99   18.21
   2   2  -5  367.91   19.07
  -2   2   5  394.28   18.59
   2   2  -6 1021.32   25.69
   2  -2  -6  964.28   19.72
  -2  -2   6  987.29   25.63
  -2   2   6  988.38   23.58
  -2  -2   7  107.74   15.04
   2  -2  -7  117.40   11.26
   2   2  -7  121.50   14.96
  -2   2   7  113.50   15.27
   2  -2  -8  250.82   15.26
   2   2  -8  258.55   15.30
  -2  -2   8  230.12   12.07
  -2   2   8  254.66   15.39
   2   2  -9  166.14   10.60
  -2  -2   9  174.03   11.16
  -2   2   9  186.48   14.27
   2  -2  -9  151.52   10.35
  -2  -2  10   11.96   15.49
   2   2 -10    2.31   10.60
  -2   2  10    9.90   11.02
   2  -2 -10   -0.53   10.98
   2   2 -11   14.72   14.99
  -2   2  11    2.77   16.12
   2  -2 -11   13.43   15.79
  -2  -2  11   10.78   11.15
   2  -2 -12  871.39   17.32
   2   2 -12 1089.47   23.14
  -2  -2  12  933.39   20.36
  -2   2  12  900.68   18.19
   2  -2 -13   25.62   18.61
   2   2 -13   15.62   17.89
  -2  -2  13    7.40   18.99
  -2   2  13   16.29   19.13
   2  -2 -14  198.78   19.46
   2   2 -14  210.72   19.09
  -2  -2  14  206.83   19.95
  -2   2  14  207.56   19.84
   2  -2 -15   20.97   15.33
  -2  -2  15   16.55   22.46
   2   2 -15    9.79   21.37
  -2   2  15    4.45   22.53
  -2  -2  16   70.02   23.38
   2  -2 -16   94.43   15.96
   2   2 -16   99.27   21.88
  -2   2  16   69.56   23.06
  -2  -2  17    3.73   27.43
   2   2 -17    6.31   25.38
  -2   2  17   -1.38   27.48
   2  -2 -17    2.70   18.77
  -2   2  18  -12.57   31.83
   2   2 -18   18.29   29.77
  -2  -3   1  110.15   17.70
  -2  -3   1   61.91   17.24
  -2   3   1  158.49   14.82
   2  -3  -1   80.07   13.52
   2   3  -2  532.09   29.60
  -2   3   2  902.44   24.78
   2  -3  -2  825.41   24.37
  -2  -3   2  443.35   29.16
  -2  -3   3   24.92   15.11
   2  -3  -3   42.63   15.04
   2   3  -3   39.42   18.86
  -2   3   3   51.37   14.99
   2  -3  -4   18.88   15.70
  -2   3   4   -0.25   10.74
   2   3  -4   44.17   18.70
  -2  -3   4    7.57   15.10
   2   3  -5  354.07   20.66
  -2   3   5  384.14   18.96
   2  -3  -5  412.70   19.22
  -2  -3   5  315.98   20.19
   2  -3  -6  111.51   15.51
   2   3  -6   80.62   15.09
  -2  -3   6  106.93   18.44
  -2   3   6  110.09   15.46
   2  -3  -7   44.73   14.11
  -2  -3   7   47.33   13.74
   2   3  -7   36.41   13.64
  -2   3   7   53.83   10.03
   2  -3  -8  219.57   14.80
   2   3  -8  234.75   15.22
  -2  -3   8  232.29   15.64
  -2   3   8  212.68   11.45
  -2   3   9  355.60   18.01
   2   3  -9  380.92   18.52
  -2  -3   9  340.84   15.14
   2  -3  -9  382.17   14.17
   2  -3 -10 1818.48   22.74
   2   3 -10 1579.75   26.10
  -2  -3  10 1858.76   31.91
  -2   3  10 1556.79   21.67
   2  -3 -11   69.08   16.15
   2   3 -11   65.66   11.64
  -2  -3  11   76.84   16.92
  -2   3  11   41.14   16.32
   2  -3 -12  124.15   19.65
   2   3 -12  132.46   18.91
  -2  -3  12  122.49   20.09
  -2   3  12  111.59   14.12
   2  -3 -13  114.20   19.43
   2   3 -13   95.18   13.76
  -2  -3  13  133.99   20.08
  -2   3  13  104.87   14.31
  -2  -3  14  157.98   20.47
   2   3 -14  153.95   19.26
  -2   3  14  106.12   14.53
   2  -3 -14  158.69   14.14
   2   3 -15   88.81   22.04
  -2   3  15   61.81   16.37
  -2  -3  15   69.93   23.83
   2  -3 -15   71.29   16.12
  -2  -3  16  -14.45   28.21
   2   3 -16   -8.25   25.59
  -2   3  16  -23.18   26.90
   2  -3 -16  -15.79   26.31
  -2  -3  17    9.13   28.75
   2   3 -17   13.33   18.77
   2  -3 -17    8.11   26.75
  -2   3  17   49.13   27.25
  -2   4   1  664.57   24.02
  -2  -4   1  550.82   34.49
   2  -4  -1  631.89   23.18
  -2  -4   1  560.75   34.59
  -2  -4   2  574.82   49.43
   2  -4  -2  853.54   25.39
  -2   4   2  568.92   18.41
  -2  -4   2  726.52   51.43
   2   4  -3   74.22   24.97
   2  -4  -3   99.84   16.90
  -2   4   3   68.70   11.71
  -2  -4   3   48.81   23.43
   2  -4  -4   63.97   15.85
  -2   4   4   57.80   15.29
  -2  -4   4   47.54   21.97
   2   4  -4   39.36   20.53
   2   4  -5  849.30   33.22
   2  -4  -5  974.71   22.85
  -2  -4   5  585.11   25.93
  -2   4   5  916.06   22.76
   2  -4  -6  265.43   16.35
   2   4  -6  284.56   21.73
  -2  -4   6  238.63   20.63
  -2   4   6  201.62   12.06
   2  -4  -7   99.60   10.44
  -2  -4   7  103.21   17.37
   2   4  -7  106.20   14.64
  -2   4   7   84.73    9.98
   2   4  -8  145.34   17.42
  -2  -4   8  160.60   17.77
  -2   4   8  149.57   16.63
   2  -4  -8  135.90   12.20
   2   4  -9 1145.58   27.18
   2  -4  -9 1483.32   25.52
  -2  -4   9 1529.10   32.00
  -2   4   9 1456.48   25.83
   2  -4 -10  376.07   17.80
  -2  -4  10  354.59   20.08
  -2   4  10  366.09   17.74
   2   4 -10  370.14   18.89
   2  -4 -11   90.73   15.81
   2   4 -11   62.22   11.70
  -2  -4  11   89.44   17.29
  -2   4  11   72.04   11.48
  -2  -4  12   57.10   14.52
   2  -4 -12   61.94   13.36
   2   4 -12   50.70   19.10
  -2   4  12   50.51   13.51
   2   4 -13  238.95   20.70
  -2   4  13  169.18   14.46
   2  -4 -13  239.77   19.98
  -2  -4  13  241.77   21.67
   2   4 -14  132.47   22.72
   2  -4 -14  105.72   16.55
  -2   4  14  104.90   22.92
  -2  -4  14  112.81   24.98
   2  -4 -15   -9.86   22.68
  -2  -4  15    7.38   24.38
   2   4 -15    1.48   15.68
  -2   4  15   -9.52   22.60
  -2  -4  16   14.93   20.80
   2  -4 -16    2.07   26.61
   2   4 -16   18.35   26.46
  -2   4  16    7.28   26.75
   2  -4 -17   49.25   30.80
  -2   4  17   39.15   31.24
   2   4 -17   48.45   21.72
  -2  -4  17   23.40   34.14
  -2  -5   1   76.01   20.92
   2  -5  -1   81.84   16.35
  -2   5   1   76.09   15.98
  -2  -5   1   48.67   22.16
  -2   5   2    1.76   14.27
   2  -5  -2    8.29   14.89
   2  -5  -3   36.47   10.89
  -2   5   3   37.47   14.38
  -2   5   4  221.27   16.75
   2  -5  -4  232.76   17.29
  -2  -5   5  259.67   26.29
   2   5  -5  197.69   27.59
  -2   5   5  225.13   11.68
   2  -5  -5  217.19   12.20
   2   5  -6  374.23   27.68
   2  -5  -6  390.07   14.25
  -2   5   6  446.90   13.83
  -2  -5   6  445.54   25.04
  -2  -5   7   66.61   17.43
   2   5  -7  156.54   22.84
   2  -5  -7  104.53   16.56
  -2   5   7  106.07   16.65
   2  -5  -8  157.16   17.07
   2   5  -8  170.34   19.16
  -2   5   8  107.65   12.57
  -2  -5   8  137.00   18.58
  -2  -5   9  155.50   22.35
   2  -5  -9  164.19   16.70
   2   5  -9  146.57   18.65
  -2   5   9  160.35   16.92
  -2  -5  10   56.26   17.51
   2  -5 -10   51.23   15.75
   2   5 -10   39.56   16.52
  -2   5  10   68.28   15.53
  -2  -5  11   50.87   20.65
   2   5 -11   63.93   19.65
   2  -5 -11   53.87   18.99
  -2   5  11   37.83   13.51
  -2  -5  12   90.23   25.83
   2  -5 -12  105.78   18.90
  -2   5  12   83.74   13.71
   2   5 -12   88.14   19.56
  -2  -5  13  110.19   25.19
   2  -5 -13   91.19   16.24
   2   5 -13   90.76   21.02
  -2   5  13   99.46   20.52
   2  -5 -14   88.22   22.21
   2   5 -14   60.62   23.38
  -2   5  14   73.81   22.30
  -2  -5  14   81.09   25.04
  -2  -5  15  142.64   30.78
   2  -5 -15  161.67   19.32
  -2   5  15  109.91   26.98
   2   5 -15  125.98   19.80
   2  -5 -16   -4.62   18.80
   2   5 -16   -3.63   26.76
  -2   5  16   -3.78   26.47
  -2  -5  16   -1.34   29.57
  -2   6   1   61.80   16.19
  -2  -6   1   47.08   27.08
  -2  -6   1  100.37   24.96
   2  -6  -1   93.37   15.18
   2  -6  -2   87.35   14.36
  -2   6   2   99.69   13.98
   2  -6  -3  279.82   13.21
  -2   6   3  343.90   16.26
   2  -6  -4   90.79   13.70
  -2   6   4   73.91    9.48
   2  -6  -5   12.23   11.88
  -2   6   5   21.24   16.27
   2  -6  -6  116.03   16.47
  -2  -6   6  100.40   35.74
   2   6  -6   98.31   37.11
   2   6  -6  105.01   33.89
  -2   6   6  117.14   16.61
   2  -6  -7  156.85   16.34
  -2  -6   7  142.82   26.30
   2   6  -7  104.18   26.68
  -2   6   7  134.69   16.46
   2  -6  -8  158.31   16.56
   2   6  -8  103.51   22.68
  -2  -6   8  132.15   25.85
  -2   6   8  129.83   12.00
   2   6  -9  211.55   24.94
   2  -6  -9  207.77   12.90
  -2   6   9  195.33   12.99
  -2  -6   9  244.20   24.22
   2  -6 -10   91.99   18.35
  -2   6  10   53.98   13.35
   2   6 -10   62.88   24.96
  -2  -6  10   70.16   20.38
   2  -6 -11    2.09   18.24
   2   6 -11    0.42   19.32
  -2   6  11   -6.16   12.78
  -2  -6  11   -0.38   24.06
   2   6 -12   -1.03   19.32
   2  -6 -12   25.56   18.28
  -2   6  12   15.34   12.86
  -2  -6  12   11.94   19.88
   2  -6 -13    4.58   21.94
  -2  -6  13    6.16   29.37
   2   6 -13   12.56   22.67
  -2   6  13   10.35   21.66
   2  -6 -14   97.95   16.33
   2   6 -14   75.05   23.22
  -2  -6  14  109.81   25.42
  -2   6  14  101.92   24.38
  -2   6  15  113.84   26.97
  -2  -6  15  133.50   30.38
   2   6 -15   43.82   24.84
   2  -6 -15  138.67   26.91
   2  -6 -16   26.93   30.14
  -2   6  16   -3.67   30.23
   2   6 -16    3.98   27.91
  -2  -6  16   24.87   40.39
   2  -7  -1   10.56   19.17
  -2  -7   1    3.26   26.07
  -2  -7   1   -1.37   29.97
  -2   7   1    2.92   15.45
   2  -7  -2   79.83   16.23
  -2   7   2   68.59   15.80
   2  -7  -3   -4.80   15.74
  -2   7   3    6.01   15.19
   2  -7  -4  228.20   17.51
  -2   7   4  190.94   16.89
   2  -7  -5   54.10   15.63
  -2   7   5   34.14   11.15
   2  -7  -6  114.44   16.19
  -2   7   6   82.47   11.51
  -2   7   7   31.21   11.35
   2  -7  -7   47.92   15.97
   2   7  -8  706.11   51.02
   2  -7  -8  943.39   24.58
  -2  -7   8  725.52   49.59
  -2   7   8  781.12   19.23
   2   7  -8  793.76   51.52
   2  -7  -9   69.26   18.50
  -2   7   9   52.64   18.18
   2   7  -9   45.05   27.49
  -2  -7   9   47.82   28.13
   2  -7 -10   70.57   13.68
  -2   7  10   91.05   18.83
  -2  -7  10   79.68   24.62
   2   7 -10   66.48   24.79
  -2  -7  11   14.24   26.20
   2  -7 -11   31.00   19.75
  -2   7  11   25.35   19.66
   2   7 -11   15.49   24.78
   2  -7 -12   30.95   21.59
  -2  -7  12   25.94   27.77
  -2   7  12   30.53   14.90
   2   7 -12   21.71   26.23
   2  -7 -13    8.98   21.89
  -2  -7  13   11.04   27.25
  -2   7  13    3.97   15.60
   2   7 -13   -8.16   20.18
  -2  -7  14   12.69   26.02
   2  -7 -14   14.44   18.04
  -2   7  14   -8.29   25.90
   2   7 -14    6.06   28.87
  -2  -7  15   13.88   29.58
   2  -7 -15   12.40   29.69
  -2   7  15   22.39   29.79
   2   7 -15   -9.37   27.25
  -2   8   1   20.79   19.32
   2  -8  -1   17.13   19.32
   2  -8  -2   15.28   16.17
  -2   8   2   33.00   19.25
   2  -8  -3   -3.84   15.78
  -2   8   3    1.60   15.52
   2  -8  -4   19.91   15.74
  -2   8   4   17.19   15.68
   2  -8  -5  270.09   17.91
  -2   8   5  279.19   17.33
   2  -8  -6   33.33   13.69
  -2   8   6   43.64   13.32
   2  -8  -7  997.40   21.88
  -2   8   7 1296.63   27.95
   2  -8  -8   57.38   18.90
  -2   8   8   58.30   18.70
   2  -8  -9   20.51   18.33
  -2   8   9   24.25   12.91
   2  -8 -10   75.68   21.72
  -2   8  10   68.89   21.59
   2   8 -11    0.44   29.64
  -2  -8  11    6.28   30.86
   2  -8 -11   19.29   15.03
  -2   8  11    7.32   15.32
   2   8 -11   -0.80   25.18
   2   8 -12    8.85   33.31
  -2   8  12   43.16   23.93
   2   8 -12    0.51   28.91
   2  -8 -12   15.63   18.29
  -2  -8  12   23.52   31.21
   2   8 -13   -1.87   27.78
   2  -8 -13   21.75   18.24
  -2  -8  13   19.68   30.44
  -2   8  13   28.29   25.85
   2   8 -13   -1.68   26.62
  -2   8  14    0.78   20.88
  -2  -8  14   10.60   33.28
   2   8 -14   -9.69   31.18
   2  -8 -14    6.99   20.67
   2   8 -14    1.06   30.77
   2  -9  -1   39.52   19.42
  -2   9   1   26.51   19.66
   2  -9  -2   34.03   23.26
  -2   9   2    9.04   13.54
   2  -9  -3    5.78   18.89
  -2   9   3    5.24   18.90
   2  -9  -4   21.29   19.25
  -2   9   4   19.70   18.73
  -2   9   5  161.50   19.76
   2  -9  -5  152.61   19.93
  -2   9   6  349.43   21.64
   2  -9  -6  420.86   21.76
   2  -9  -7   -1.83   18.83
  -2   9   7    3.27   18.68
   2  -9  -8  502.36   25.65
  -2   9   8  343.95   18.57
  -2   9   9   20.55   21.91
   2  -9  -9   -5.98   22.40
   2  -9 -10   27.44   22.06
  -2   9  10   21.36   16.09
   2  -9 -11   52.21   18.45
  -2   9  11   67.10   26.44
   2  -9 -12   -1.87   25.76
  -2   9  12   39.83   25.87
  -2   9  13   51.41   30.05
   2  -9 -13   -1.48   29.61
   2 -10  -1   -3.89   18.97
  -2  10   1    1.80   18.73
  -2  10   2   45.99   23.55
   2 -10  -2   34.22   19.45
  -2  10   3   58.09   19.76
   2 -10  -3   47.57   19.36
  -2  10   4   74.67   19.92
   2 -10  -4   93.94   19.90
  -2  10   5   16.90   23.03
   2 -10  -5    1.24   23.22
   2 -10  -6   64.45   23.31
  -2  10   6   57.23   23.21
   2 -10  -7   74.88   17.14
  -2  10   7   79.34   17.33
   2 -10  -8   72.50   23.60
  -2  10   8   71.94   23.98
  -2  10   9   68.83   27.73
   2 -10  -9   95.40   27.40
  -2  10  10   73.40   27.52
   2 -10 -10  102.93   27.05
  -2  10  11   16.43   31.65
   2 -10 -11   32.47   21.82
  -2  11   1   34.56   22.82
   2 -11  -1   45.60   27.41
  -2  11   2    0.20   27.68
   2 -11  -2    1.38   22.51
  -2  11   3    5.46   27.98
   2 -11  -3   13.60   22.53
  -2  11   4   20.03   23.14
   2 -11  -4   15.29   23.33
  -2  11   5  224.17   25.36
   2 -11  -5  285.57   25.85
  -2  11   6   57.29   27.96
   2 -11  -6   75.57   27.92
  -2  11   7   11.45   27.78
   2 -11  -7   13.63   27.65
  -2  11   8   52.16   28.48
   2 -11  -8   41.22   20.36
  -2  11   9  104.04   33.03
   2 -11  -9   96.70   32.66
  -2  12   1   18.63   29.06
   2 -12  -1   64.39   36.09
  -2  12   2   -4.33   30.81
   2 -12  -2    2.88   31.61
  -2  12   3   11.50   26.10
   2 -12  -3   17.14   32.03
  -2  12   4   90.85   27.64
   2 -12  -4   78.18   33.49
  -2  12   5   91.20   28.86
   2 -12  -5  121.79   28.33
  -2  12   6  109.47   32.69
   2 -12  -6  118.69   32.95
  -2  12   7   14.11   22.73
   2 -12  -7   28.28   32.04
   2 -13  -1  132.71   41.97
  -2  13   1    6.24   32.13
   1   0  -2    3.29   16.56
  -1   0   2    2.41   17.32
   1   0  -3  511.99   23.21
  -1   0   3  501.90   23.65
   1   0  -4   -1.40   12.35
  -1   0   4   -2.72    8.94
   1   0  -5  248.54   14.47
  -1   0   5  239.37   15.01
   1   0  -6    1.76   10.09
  -1   0   6    1.17   14.89
   1   0  -7  649.34   17.22
  -1   0   7  642.55   20.65
   1   0  -8    2.82   13.54
  -1   0   8    0.44   13.75
   1   0  -9  843.36   16.85
  -1   0   9  802.54   19.84
   1   0 -10    2.91   10.72
  -1   0  10    5.33   15.40
  -1   0  11 2944.96   35.98
   1   0 -11 2719.60   30.98
  -1   0  12   -1.38   15.68
   1   0 -12    4.19   10.67
  -1   0  13    7.95   18.40
   1   0 -13    4.29   12.70
  -1   0  14   -3.65   18.46
   1   0 -14   -4.76   17.87
  -1   0  15   59.14   22.67
   1   0 -15   68.04   21.72
  -1   0  16    5.04   15.60
   1   0 -16   21.55   14.99
  -1   0  17  -19.71   18.98
   1   0 -17   13.68   25.09
  -1   0  18    3.29   21.91
   1   0 -18  -12.19   29.33
  -1   1   1  189.53   20.75
   1  -1  -1  186.00   20.91
  -1  -1   1  132.75   22.09
   1   1  -1  187.25   25.91
  -1  -1   2 3791.83   72.69
  -1   1   2 4116.08   62.51
   1   1  -2 3551.28   69.58
   1  -1  -2 3279.63   53.04
   1   1  -3 2076.11   43.77
  -1  -1   3 2074.47   43.93
   1  -1  -3 2135.73   38.63
  -1   1   3 1790.90   33.83
   1  -1  -4  446.38   17.99
   1   1  -4  443.09   19.22
  -1  -1   4  410.89   17.12
  -1   1   4  433.11   18.15
  -1   1   5 1714.19   27.40
   1  -1  -5 1887.99   30.27
  -1  -1   5 1813.17   32.75
   1   1  -5 1829.77   32.30
   1   1  -6    5.37   10.40
   1  -1  -6    8.35   10.54
  -1  -1   6    6.50   14.91
  -1   1   6    9.34   15.28
   1   1  -7  643.30   17.45
  -1  -1   7  638.86   20.80
   1  -1  -7  584.28   16.10
  -1   1   7  571.63   16.32
   1   1  -8  192.96   15.11
  -1   1   8  196.08   15.29
   1  -1  -8  191.45   11.62
  -1  -1   8  174.09   15.15
   1   1  -9  830.29   17.40
   1  -1  -9  884.50   19.34
  -1  -1   9  831.25   18.06
  -1   1   9  754.45   16.25
   1  -1 -10 1336.90   23.74
   1   1 -10 1260.96   21.23
  -1  -1  10 1194.79   21.70
  -1   1  10 1367.37   24.58
   1   1 -11   46.19   10.99
   1  -1 -11   36.05   15.96
  -1  -1  11   38.33   11.76
  -1   1  11   49.31   15.96
   1   1 -12  814.16   18.43
  -1  -1  12  858.03   22.56
  -1   1  12  909.81   22.15
   1  -1 -12  929.93   21.75
   1   1 -13   -2.10   17.70
  -1  -1  13    6.73   18.59
  -1   1  13   -5.12   18.63
   1  -1 -13   -3.74   18.31
  -1  -1  14   11.68   18.46
  -1   1  14   -0.08   18.80
   1  -1 -14   -1.50   18.45
   1   1 -14    7.23   17.69
  -1  -1  15    3.87   15.66
  -1   1  15   19.30   15.55
   1   1 -15    1.36   15.13
   1  -1 -15   -2.46   21.66
  -1   1  16   -4.80   16.15
   1   1 -16    2.11   21.23
  -1  -1  16   14.34   15.77
   1  -1 -16   14.42   15.31
  -1  -1  17   17.34   26.92
  -1   1  17   57.13   26.49
   1   1 -17   55.61   25.41
   1  -1 -17   85.60   25.77
   1   1 -18   70.78   21.26
  -1  -1  18   81.78   31.43
   1  -1 -18   50.72   30.16
  -1   1  18   54.59   31.55
  -1   2   1 4828.20   72.09
   1  -2  -1 4179.99   65.16
  -1  -2   2  379.06   32.20
   1  -2  -2  422.25   21.18
  -1   2   2  354.68   17.32
   1   2  -2  324.89   28.49
   1  -2  -3   12.68   12.50
   1   2  -3   11.63   12.34
  -1  -2   3   15.69   12.34
  -1   2   3   13.73    8.98
   1   2  -4   94.98   13.22
  -1   2   4  124.97   13.17
  -1  -2   4  113.87   13.86
   1  -2  -4  127.54   10.34
  -1  -2   5  263.92   18.12
   1   2  -5  269.58   17.51
  -1   2   5  262.12   17.12
   1  -2  -5  271.41   16.61
   1  -2  -6  406.21   18.61
  -1  -2   6  374.09   19.46
   1   2  -6  389.58   19.21
  -1   2   6  390.84   18.94
   1   2  -7  181.26   12.32
  -1  -2   7  180.94   16.23
  -1   2   7  209.58   16.11
   1  -2  -7  207.60   16.03
   1   2  -8  336.52   16.21
   1  -2  -8  342.29   16.14
  -1  -2   8  355.09   16.81
  -1   2   8  311.10   12.90
  -1   2   9 1254.68   21.74
   1  -2  -9 1264.64   21.65
  -1  -2   9 1177.08   23.78
   1   2  -9 1194.98   20.74
   1   2 -10  276.57   17.03
  -1  -2  10  257.16   13.88
  -1   2  10  268.23   17.44
   1  -2 -10  264.67   16.99
   1  -2 -11 1543.91   21.66
   1   2 -11 1558.24   26.74
  -1   2  11 1538.04   25.32
  -1  -2  11 1511.30   27.85
   1  -2 -12  222.88   13.18
  -1  -2  12  245.85   18.24
  -1   2  12  241.55   18.04
   1   2 -12  253.54   17.52
  -1  -2  13    3.14   18.89
  -1   2  13  -11.21   19.26
   1  -2 -13  -16.58   13.43
   1   2 -13   13.69   12.53
  -1  -2  14   41.12   13.80
   1  -2 -14   57.01   13.28
  -1   2  14   38.05   19.07
   1   2 -14   53.19   17.67
   1   2 -15   19.14   20.94
   1  -2 -15    6.40   15.81
  -1   2  15   17.08   22.71
  -1  -2  15    8.80   22.71
  -1  -2  16   -3.33   23.19
   1   2 -16    1.91   15.05
  -1   2  16  -14.55   16.42
   1  -2 -16   -6.85   22.34
  -1  -2  17   19.98   27.24
   1  -2 -17   -3.74   26.29
  -1   2  17  -10.95   19.12
   1   2 -17    4.08   25.36
  -1  -2  18  103.42   22.86
   1   2 -18   76.51   21.85
  -1   2  18   88.58   31.71
   1  -2 -18   89.59   21.93
   1  -3  -1  707.53   24.88
  -1   3   1  662.57   23.82
  -1   3   2   -1.08   11.54
   1  -3  -2    2.34   11.66
   1  -3  -3 4937.91   55.89
  -1  -3   3 5151.63   96.58
   1   3  -3 3794.16   77.86
  -1   3   3 5340.40   61.87
   1  -3  -4   15.59   14.51
  -1   3   4   13.52   14.49
   1   3  -4    8.94   17.47
  -1  -3   4    9.57   17.82
   1  -3  -5  344.55   18.44
   1   3  -5  370.87   23.22
  -1  -3   5  316.88   20.26
  -1   3   5  354.33   18.50
   1   3  -6   18.75   14.51
  -1  -3   6   18.16   14.99
   1  -3  -6   18.34   14.99
  -1   3   6   18.95   10.70
  -1  -3   7  182.63   15.88
   1  -3  -7  202.18   11.78
  -1   3   7  191.86   15.18
   1   3  -7  188.15   15.48
   1   3  -8  799.64   20.83
  -1  -3   8  759.15   21.54
   1  -3  -8  781.60   16.00
  -1   3   8  699.18   15.87
   1   3  -9 1262.41   26.17
   1  -3  -9 1185.26   22.95
  -1  -3   9 1257.10   27.63
  -1   3   9 1272.22   23.79
   1  -3 -10  521.73   18.94
  -1  -3  10  423.42   21.15
  -1   3  10  456.49   19.30
   1   3 -10  457.29   19.05
   1   3 -11   49.16   15.10
  -1  -3  11   47.67   16.23
  -1   3  11   40.69   15.97
   1  -3 -11   41.40   15.85
   1  -3 -12 1217.90   20.99
  -1   3  12 1046.84   20.21
   1   3 -12 1222.28   26.93
  -1  -3  12 1185.88   28.61
   1  -3 -13  713.42   17.84
  -1  -3  13  740.57   25.34
  -1   3  13  637.19   17.81
   1   3 -13  750.78   23.62
  -1   3  14  163.19   14.51
  -1  -3  14  162.26   20.74
   1  -3 -14  193.13   14.11
   1   3 -14  162.70   19.03
  -1  -3  15  -12.21   23.72
   1   3 -15   -2.21   15.40
  -1   3  15   -1.71   16.08
   1  -3 -15    7.31   15.68
  -1  -3  16  -13.96   28.13
   1   3 -16    3.63   25.43
  -1   3  16  -14.47   26.96
   1  -3 -16    5.71   18.64
   1  -3 -17   39.87   27.52
  -1   3  17   31.86   27.99
   1   3 -17   72.83   26.71
  -1  -3  17   67.25   20.89
  -1   4   1  512.00   21.74
  -1  -4   1  635.68   49.83
  -1  -4   1  322.06   38.53
   1   4  -1  533.21   47.15
   1  -4  -1  310.42   16.66
   1  -4  -2 1100.88   27.60
  -1   4   2 1077.94   27.72
   1  -4  -3  131.96   16.78
  -1   4   3  135.91   16.66
   1  -4  -4  958.20   24.04
   1   4  -4  653.81   36.12
  -1   4   4  843.34   23.03
  -1  -4   4  842.16   41.01
  -1  -4   5  661.16   29.45
   1   4  -5  430.72   23.09
   1  -4  -5  757.72   21.00
  -1   4   5  675.29   20.57
   1  -4  -6  441.14   17.45
   1   4  -6  360.77   20.29
  -1   4   6  342.15   13.56
  -1  -4   6  402.02   23.25
   1   4  -7   67.83   13.91
  -1   4   7   78.79   13.55
  -1  -4   7   70.90   17.03
   1  -4  -7   75.48   13.33
  -1  -4   8 1354.96   31.38
  -1   4   8 1293.54   24.28
   1  -4  -8 1363.20   23.99
   1   4  -8 1292.13   28.91
  -1  -4   9    4.20   16.53
   1  -4  -9    3.82   15.77
   1   4  -9   10.80   15.19
  -1   4   9    7.69   15.85
  -1  -4  10  205.22   19.52
   1  -4 -10  188.58   16.87
   1   4 -10  229.29   20.85
  -1   4  10  162.31   17.23
  -1  -4  11  456.78   22.03
   1  -4 -11  410.50   14.27
  -1   4  11  434.43   18.97
   1   4 -11  487.58   19.82
  -1  -4  12  120.04   20.97
   1  -4 -12  135.69   19.26
  -1   4  12  128.04   19.60
   1   4 -12  132.12   19.36
   1   4 -13  341.33   20.75
   1  -4 -13  309.12   20.45
  -1   4  13  230.91   15.07
  -1  -4  13  283.88   17.84
   1   4 -14   38.94   22.30
  -1   4  14   42.00   15.82
   1  -4 -14   39.07   15.97
  -1  -4  14   22.56   24.54
   1  -4 -15   33.49   16.12
   1   4 -15   19.21   22.40
  -1   4  15   27.96   16.18
  -1  -4  15   22.21   24.62
   1   4 -16   15.26   26.60
  -1   4  16   34.06   26.94
  -1  -4  16   30.75   20.98
   1  -4 -16   20.60   18.98
  -1   4  17   69.98   31.40
   1   4 -17   42.05   31.13
  -1  -4  17   76.92   34.05
   1  -4 -17   42.57   22.35
   1  -5  -1  126.50   17.43
  -1  -5   1   99.71   30.31
  -1   5   1  133.51   16.83
   1   5  -1  136.89   32.53
  -1   5   2 2177.67   39.86
   1  -5  -2 2217.29   40.00
   1  -5  -3  826.85   23.97
  -1   5   3  752.25   22.70
   1  -5  -4  407.78   15.71
  -1   5   4  420.13   14.68
   1  -5  -5   10.01   13.26
  -1  -5   5   15.64   22.04
  -1   5   5   14.04   12.99
   1   5  -5    7.39   22.34
   1  -5  -6    7.39    9.09
   1   5  -6    5.69   16.18
  -1  -5   6    7.40   16.44
  -1   5   6    9.48   12.45
   1   5  -7  407.59   25.58
  -1   5   7  395.26   18.78
  -1  -5   7  364.16   22.46
   1  -5  -7  351.38   14.95
   1  -5  -8  372.97   17.88
   1   5  -8  350.01   24.15
  -1   5   8  348.29   17.77
  -1  -5   8  315.21   24.31
   1   5  -9  977.95   28.01
  -1   5   9  935.51   22.42
  -1  -5   9  918.19   27.98
   1  -5  -9 1027.51   22.34
   1   5 -10   10.68   15.93
  -1   5  10   -8.95   15.71
   1  -5 -10    2.19   15.37
  -1  -5  10   -0.90   16.77
   1   5 -11   12.70   18.97
   1  -5 -11   16.13   12.97
  -1   5  11   -4.87   13.36
  -1  -5  11   18.54   19.99
   1  -5 -12    9.30   18.55
   1   5 -12   -5.87   18.66
  -1   5  12   -2.51   13.32
  -1  -5  12    3.86   19.92
   1  -5 -13   67.30   13.80
   1   5 -13   86.99   19.73
  -1   5  13   70.45   20.73
  -1  -5  13   85.64   21.36
   1  -5 -14   26.00   22.67
   1   5 -14   58.26   22.82
  -1   5  14   36.20   22.44
  -1  -5  14   36.18   24.81
   1  -5 -15  118.81   27.34
   1   5 -15  153.19   27.06
  -1   5  15  138.00   19.13
  -1  -5  15  121.41   30.29
   1  -5 -16  132.47   27.89
  -1   5  16  168.99   19.80
   1   5 -16  161.72   27.31
  -1  -5  16  143.63   31.11
   1  -6  -1  191.72   20.44
  -1  -6   1  114.18   29.19
  -1   6   1  144.26   16.07
   1   6  -1  146.93   29.91
   1  -6  -2   10.16   13.36
  -1   6   2    7.65   12.84
   1  -6  -3   46.89   13.47
  -1   6   3   31.63    9.16
   1  -6  -4  640.91   19.26
  -1   6   4  444.88   14.22
   1  -6  -5   17.16   11.29
  -1   6   5   27.33   11.04
   1   6  -6  424.49   39.58
   1  -6  -6  474.55   19.17
   1   6  -6  289.87   39.29
  -1   6   6  460.26   19.03
   1   6  -7  208.19   26.47
   1  -6  -7  157.73   12.65
   1   6  -7  115.82   24.38
  -1  -6   7  177.21   26.60
  -1   6   7  198.67   16.98
   1  -6  -8  333.44   17.85
   1   6  -8  237.57   25.52
  -1   6   8  324.46   17.87
  -1  -6   8  301.62   25.36
   1  -6  -9  164.36   12.77
  -1  -6   9  182.43   22.62
   1   6  -9  125.11   20.12
  -1   6   9  188.36   12.52
   1   6 -10   -3.49   23.96
   1  -6 -10    3.04   12.66
  -1  -6  10    0.81   19.50
  -1   6  10   -1.06   18.11
   1  -6 -11   49.97   13.33
   1   6 -11   27.37   20.04
  -1  -6  11   44.47   19.97
  -1   6  11   41.77   13.23
   1  -6 -12   54.75   19.16
   1   6 -12   58.85   20.46
  -1   6  12   50.02   18.62
  -1  -6  12   49.86   20.42
   1   6 -13   23.69   22.74
  -1   6  13    9.14   21.95
  -1  -6  13   10.50   23.84
   1  -6 -13    0.79   15.98
   1  -6 -14  143.36   22.87
   1   6 -14  108.76   23.56
  -1   6  14  107.75   16.65
  -1  -6  14  128.40   25.05
   1  -6 -15    1.24   18.68
  -1   6  15    2.70   18.60
   1   6 -15   13.83   24.87
  -1  -6  15    6.94   28.01
  -1   6  16   22.88   31.41
   1   6 -16    3.93   28.04
  -1  -6  16   82.32   33.28
   1  -6 -16   91.11   22.24
  -1  -7   1   -3.60   30.98
   1   7  -1   -1.17   26.24
  -1   7   1    2.46   15.39
   1  -7  -1   -0.28   15.70
  -1  -7   1   -1.12   29.18
   1  -7  -2   62.30   19.91
  -1   7   2   52.09   15.57
   1  -7  -3   51.32   16.27
  -1   7   3   48.79   11.42
   1  -7  -4   17.13   15.61
  -1   7   4   23.19   15.11
   1  -7  -5 1281.08   26.37
  -1   7   5 1138.96   24.75
   1  -7  -6   34.74   15.69
  -1   7   6   32.57   15.51
   1  -7  -7  322.17   17.51
  -1   7   7  315.76   17.80
   1   7  -8  187.57   28.71
   1  -7  -8  224.87   19.24
  -1   7   8  169.85   12.79
   1   7  -8  122.01   27.22
   1  -7  -9    4.63   17.90
   1   7  -9    1.15   27.61
  -1   7   9   -3.22   18.06
   1   7  -9    4.74   26.39
  -1  -7   9   -1.71   26.83
   1   7 -10   67.06   27.35
   1  -7 -10   66.38   18.68
   1   7 -10   45.03   24.28
  -1   7  10   50.97   13.33
  -1  -7  10   48.89   23.79
  -1  -7  11   18.93   23.05
   1  -7 -11   31.25   18.08
  -1   7  11   18.69   18.00
   1   7 -11    6.80   19.37
   1  -7 -12    8.45   21.49
   1   7 -12   -3.99   21.84
  -1   7  12   -0.26   15.17
  -1  -7  12    4.37   22.31
   1  -7 -13  164.20   16.34
  -1   7  13  138.92   22.64
   1   7 -13    4.06   25.31
  -1  -7  13  135.89   24.21
  -1  -7  14   31.66   26.04
   1  -7 -14   36.28   26.36
   1   7 -14   -2.23   28.80
  -1   7  14   40.26   18.52
  -1  -7  15  208.98   32.21
   1  -7 -15  236.70   22.66
  -1   7  15  258.34   31.47
   1   7 -15    7.91   27.02
  -1   8   1   63.49   16.12
   1  -8  -1   49.42   16.61
   1  -8  -2    5.71   15.48
  -1   8   2    4.34   15.30
   1  -8  -3    7.78   16.02
  -1   8   3   11.63   15.42
  -1   8   4   15.49   10.76
   1  -8  -4    6.97   15.88
   1  -8  -5   -6.13   15.72
  -1   8   5   12.46   10.52
  -1   8   6  672.67   19.13
   1  -8  -6  861.54   25.23
   1  -8  -7   31.90   19.29
  -1   8   7   32.58   13.51
   1  -8  -8  254.27   20.60
  -1   8   8  250.57   20.02
   1  -8  -9  -10.03   13.05
  -1   8   9   -5.75   18.24
   1  -8 -10   44.09   21.77
  -1   8  10   14.03   15.74
   1   8 -10   21.79   35.31
   1   8 -10   10.75   34.89
   1  -8 -11   25.27   15.28
  -1   8  11    9.44   21.85
   1   8 -11    9.91   32.97
   1   8 -11   -0.85   23.34
   1   8 -12   16.64   26.23
   1  -8 -12   32.23   15.19
  -1   8  12   43.98   23.91
   1   8 -12   -1.60   23.27
  -1  -8  12   24.62   27.99
  -1  -8  13   -5.53   30.08
  -1   8  13  -11.90   18.59
   1  -8 -13   -2.57   25.63
   1   8 -13    3.34   27.99
   1   8 -13   -6.92   27.85
  -1   8  14  214.32   31.24
   1  -8 -14  229.14   30.54
   1   8 -14  -13.34   31.97
   1   8 -14    1.82   25.30
  -1  -8  14  193.63   31.48
  -1   9   1    7.79   18.75
   1  -9  -1   -0.99   19.52
   1  -9  -2   13.48   23.53
  -1   9   2   21.82   22.99
  -1   9   3   48.79   19.14
   1  -9  -3   60.04   19.78
   1  -9  -4    5.54   19.20
  -1   9   4   16.25   18.79
   1  -9  -5  234.44   21.18
  -1   9   5  271.88   20.89
  -1   9   6   14.08   18.94
   1  -9  -6    6.43   19.30
   1  -9  -7  442.94   22.25
  -1   9   7  337.13   16.50
   1  -9  -8   -3.41   22.61
  -1   9   8    8.04   15.71
   1  -9  -9   97.23   16.71
  -1   9   9  112.13   16.82
   1  -9 -10   13.03   22.23
  -1   9  10    7.53   15.83
  -1   9  11   19.78   26.52
   1  -9 -11   21.89   18.31
  -1   9  12   17.25   26.60
   1  -9 -12   10.94   18.29
  -1   9  13    1.90   30.62
   1  -9 -13   34.38   20.75
   1   9 -13   -2.57   40.38
   1   9 -13   -1.53   47.43
  -1  10   1    1.54   18.98
   1 -10  -1   12.44   23.12
  -1  10   2    9.63   18.85
   1 -10  -2   19.41   23.15
  -1  10   3    3.48   18.79
   1 -10  -3    1.56   19.14
  -1  10   4  131.36   20.58
   1 -10  -4  133.50   20.31
  -1  10   5   88.33   23.75
   1 -10  -5   94.64   24.09
  -1  10   6  335.01   25.77
   1 -10  -6  360.50   26.49
  -1  10   7   45.03   23.33
   1 -10  -7   34.83   24.02
  -1  10   8   80.71   17.12
   1 -10  -8   58.10   17.11
  -1  10   9   -0.45   27.78
   1 -10  -9   25.92   27.20
  -1  10  10   10.02   27.54
   1 -10 -10   21.04   18.79
  -1  10  11   25.36   31.53
   1 -10 -11    8.84   30.45
  -1  11   1   10.78   32.00
   1 -11  -1    1.07   27.33
   1 -11  -2   92.04   28.80
  -1  11   2   66.21   23.45
  -1  11   3   38.67   23.29
   1 -11  -3   44.88   23.26
  -1  11   4  153.15   24.83
   1 -11  -4  139.71   24.46
  -1  11   5   38.81   23.88
   1 -11  -5   33.46   24.00
  -1  11   6   37.36   28.05
   1 -11  -6   55.60   28.15
  -1  11   7    7.02   27.80
   1 -11  -7    0.77   19.79
  -1  11   8  115.37   28.90
   1 -11  -8   62.57   20.47
  -1  11   9   36.12   32.29
   1 -11  -9   19.93   32.35
   1 -12  -1  100.82   36.83
  -1  12   1   10.28   29.66
   1 -12  -2   -2.02   31.50
  -1  12   2   -2.83   24.86
  -1  12   3   68.51   32.82
   1 -12  -3   89.28   33.22
  -1  12   4   28.32   32.82
   1 -12  -4   26.00   32.81
  -1  12   5   41.34   27.81
   1 -12  -5   54.10   27.73
  -1  12   6   45.24   31.86
   1 -12  -6   46.45   31.91
   1 -12  -7   32.47   32.31
  -1  12   7    8.04   32.33
  -1  13   1    0.07   18.40
  -1  13   1   -1.92   52.50
   1 -13  -1    2.82   60.82
   1 -13  -2   18.75   34.87
  -1  13   2    0.68   32.90
   0   0  -2  998.17   32.66
   0   0   2 1151.07   35.31
   0   0   3    0.30   15.82
   0   0  -3    0.83   15.73
   0   0  -4   48.37   10.17
   0   0   4   52.74   10.29
   0   0   5   -0.21   11.35
   0   0  -5    1.71   10.97
   0   0   6   57.86   15.52
   0   0  -6   98.71   15.32
   0   0   7    5.73   15.10
   0   0  -7   11.72   14.98
   0   0  -8 2089.69   29.20
   0   0   8 1834.84   28.42
   0   0   9    2.87   12.83
   0   0  -9    3.08    8.83
   0   0 -10  663.64   19.72
   0   0  10  593.93   19.86
   0   0  11    3.88   15.58
   0   0 -11    8.79   10.79
   0   0 -12   17.86   15.78
   0   0  12   22.22   15.93
   0   0 -13    5.52   17.92
   0   0  13  -11.57   18.60
   0   0 -14   -8.30   18.08
   0   0  14   12.54   18.34
   0   0  15    8.32   22.27
   0   0 -15   -0.28   21.67
   0   0  16   38.89   16.15
   0   0 -16   29.68   15.78
   0   0  17   19.51   26.41
   0   0 -17   -1.49   25.36
   0   0 -18  238.02   30.58
   0   0  18  213.32   32.29
   0   1   1 3504.03   71.53
   0  -1  -1 3520.99   71.65
   0  -1  -2  104.82   18.69
   0  -1   2  126.74   21.41
   0   1  -2  115.43   20.34
   0   1   2  117.09   19.17
   0  -1  -3 2015.81   37.74
   0  -1   3 2374.37   47.56
   0   1   3 1887.40   35.34
   0   1  -3 2214.33   45.04
   0  -1   4  106.06   14.65
   0   1   4   41.28    9.66
   0   1  -4  115.37   14.30
   0  -1  -4  115.68   13.85
   0  -1   5  363.16   18.75
   0   1   5  372.16   15.18
   0   1  -5  369.55   18.11
   0  -1  -5  384.57   17.96
   0   1  -6  122.67   15.67
   0  -1   6  114.50   16.25
   0   1   6  119.52   16.12
   0  -1  -6  130.49   16.09
   0  -1   7   31.90   15.39
   0   1   7    7.85   10.81
   0  -1  -7   44.92   15.32
   0   1  -7   38.38   15.14
   0   1  -8  271.07   12.66
   0  -1   8  272.03   16.19
   0   1   8  264.04   12.50
   0  -1  -8  274.82   12.62
   0  -1   9 2029.03   28.58
   0   1   9 2229.55   29.27
   0   1  -9 2447.45   31.53
   0  -1  -9 2133.80   26.43
   0  -1  10    9.05   11.02
   0   1 -10   12.38   14.80
   0   1  10    5.07   11.02
   0  -1 -10   10.84   15.34
   0  -1 -11  544.66   15.39
   0  -1  11  612.14   20.70
   0   1  11  580.52   19.89
   0   1 -11  599.89   16.16
   0   1 -12  338.52   17.23
   0   1  12  346.72   18.24
   0  -1 -12  358.74   17.73
   0  -1  12  307.87   14.16
   0  -1  13  113.62   19.42
   0   1  13  137.66   13.62
   0   1 -13  109.08   18.49
   0  -1 -13  112.44   19.07
   0  -1 -14   -7.32   13.03
   0  -1  14    5.01   13.10
   0   1  14   -1.59   18.75
   0   1 -14   -4.75   12.46
   0   1 -15   14.07   21.20
   0  -1  15   27.65   22.28
   0  -1 -15   12.33   22.00
   0   1  15   21.75   15.62
   0  -1  16    5.28   15.92
   0   1  16   19.88   22.51
   0  -1 -16   13.92   15.44
   0   1 -16   -4.70   15.26
   0  -1  17  135.48   27.56
   0   1 -17  144.59   26.11
   0  -1 -17  178.21   26.79
   0   1  17  145.73   27.75
   0   1  18    1.25   21.94
   0   1 -18  -15.73   29.46
   0  -1 -18  -12.44   29.99
   0  -1  18   16.42   21.77
   0   2   0 1291.71   50.26
   0  -2   0 1724.93   59.08
   0  -2  -1 1023.31   34.86
   0   2   1 1184.21   37.29
   0  -2   2  116.45   24.25
   0   2  -2  109.76   22.24
   0  -2  -2  112.94   16.26
   0   2   2   97.65   12.75
   0  -2   3 3275.92   64.00
   0   2  -3 3505.17   63.72
   0   2   3 2843.82   42.88
   0  -2  -3 2948.95   43.68
   0  -2   4  395.96   21.09
   0   2   4  290.19   15.73
   0   2  -4  544.82   21.25
   0  -2  -4  300.70   13.23
   0  -2   5  170.49   17.12
   0   2   5   75.41   15.13
   0   2  -5  135.01   15.45
   0  -2  -5   73.42   15.11
   0  -2   6   -1.34   11.01
   0  -2  -6   -1.98   11.01
   0   2   6  -10.74   15.60
   0   2  -6   -3.88   14.89
   0  -2   7   57.91   15.17
   0  -2  -7   55.29   15.14
   0   2   7   46.56   10.87
   0   2  -7   61.04   14.36
   0  -2   8  117.15   14.77
   0   2   8   64.20   13.89
   0   2  -8   94.92   14.07
   0  -2  -8  111.41   14.39
   0  -2   9  210.44   15.12
   0  -2  -9  232.63   14.92
   0   2   9  234.77   14.72
   0   2  -9  228.16   11.54
   0  -2  10 1615.41   28.66
   0   2  10 1436.28   21.49
   0  -2 -10 1707.79   25.76
   0   2 -10 1698.14   27.66
   0  -2 -11   15.82   11.05
   0   2  11    9.89   16.11
   0   2 -11   11.44   14.90
   0  -2  11   26.27   15.55
   0   2 -12  628.19   16.51
   0  -2 -12  670.32   19.96
   0   2  12  639.68   20.32
   0  -2  12  613.12   17.91
   0   2  13   -5.23   13.86
   0   2 -13    9.30   17.62
   0  -2  13   -6.37   19.29
   0  -2 -13   -9.43   18.83
   0  -2 -14    3.95   13.07
   0   2  14    9.37   18.74
   0   2 -14   10.84   17.40
   0  -2  14   19.52   18.74
   0   2  15   15.82   16.06
   0  -2 -15  -10.20   22.44
   0   2 -15   14.06   15.14
   0  -2  15    3.67   16.28
   0   2 -16   -5.68   21.66
   0   2  16   -4.56   22.94
   0  -2 -16  -12.97   22.67
   0  -2  16   -0.99   23.28
   0   2  17   84.72   28.02
   0   2 -17  129.92   26.25
   0  -2  17  135.56   28.15
   0  -2 -17  131.76   27.20
   0   2 -18  148.19   30.72
   0  -2  18  154.54   33.33
   0  -2 -18  115.67   31.69
   0   2  18  129.17   23.23
   0  -3   0    0.22   15.48
   0   3   0    1.17   11.83
   0  -3   1 1027.53   53.83
   0   3  -1  867.06   50.53
   0  -3  -1 1246.85   34.24
   0   3   1 1306.52   36.62
   0  -3  -2  623.48   21.75
   0   3   2  833.65   25.69
   0  -3  -3  953.46   24.44
   0   3  -3 1028.51   39.66
   0   3   3  970.37   24.77
   0  -3   3  970.14   39.18
   0  -3  -4 1253.89   24.20
   0  -3   4 1433.68   38.44
   0   3  -4 1182.29   32.72
   0   3   4 1563.64   28.55
   0  -3   5 1397.36   35.51
   0  -3  -5 1327.27   26.39
   0   3   5 1300.17   26.47
   0   3  -5 1447.54   32.84
   0  -3   6  453.92   22.79
   0   3   6  692.45   21.26
   0  -3  -6  589.42   19.85
   0   3  -6  596.42   21.77
   0  -3   7  383.89   19.29
   0   3   7  346.04   13.47
   0  -3  -7  344.74   13.10
   0   3  -7  383.45   17.49
   0  -3  -8 1759.76   24.92
   0   3   8 1691.46   25.11
   0  -3   8 1646.12   30.59
   0   3  -8 1754.93   29.06
   0   3  -9  880.15   19.70
   0  -3   9 1032.62   26.55
   0  -3  -9 1001.77   21.90
   0   3   9  939.14   18.12
   0  -3 -10   -7.24   15.75
   0  -3  10    2.43   16.03
   0   3 -10    0.90   14.47
   0   3  10   -2.91   15.89
   0  -3  11  168.33   17.97
   0  -3 -11  173.57   16.70
   0   3  11  162.26   17.43
   0   3 -11  172.76   16.49
   0  -3  12   57.62   20.18
   0   3 -12   51.08   18.34
   0  -3 -12   47.90   19.68
   0   3  12   56.71   13.57
   0   3 -13  372.69   20.59
   0   3  13  380.46   21.17
   0  -3 -13  401.25   20.91
   0  -3  13  367.65   22.25
   0  -3 -14  172.93   14.81
   0   3 -14  183.08   18.99
   0   3  14  170.52   14.68
   0  -3  14  171.76   21.21
   0   3 -15   16.13   15.02
   0   3  15    7.89   22.77
   0  -3 -15   -4.35   22.74
   0  -3  15   13.03   17.06
   0   3  16  197.08   20.22
   0   3 -16  237.25   26.53
   0  -3  16  208.19   29.43
   0  -3 -16  228.43   27.58
   0  -3 -17   60.37   19.30
   0   3 -17   62.89   26.54
   0  -3  17   59.59   29.20
   0   3  17   77.74   27.19
   0   4   0  627.66   26.91
   0  -4   0  566.55   27.46
   0  -4   1  776.48   39.73
   0  -4  -1 1337.02   36.26
   0   4   1  989.55   28.38
   0   4  -1  854.84   43.04
   0   4   2  440.11   20.58
   0  -4  -2  451.99   20.93
   0  -4  -3  874.81   22.44
   0   4   3 1365.51   29.31
   0   4  -3  802.83   43.59
   0   4  -3 1023.73   54.26
   0  -4  -4 1015.76   21.97
   0   4  -4 1218.52   40.60
   0  -4   4 1062.46   38.17
   0   4   4 1188.74   25.97
   0   4  -4  858.53   34.28
   0  -4  -5   56.04   10.97
   0  -4   5   68.95   20.03
   0   4   5   74.09   15.22
   0   4  -5   65.08   18.40
   0  -4  -6  381.25   16.63
   0   4  -6  297.71   17.76
   0   4   6  341.82   16.30
   0  -4   6  308.19   19.79
   0  -4  -7  458.46   13.86
   0   4  -7  603.75   20.61
   0   4   7  479.62   14.35
   0  -4   7  602.17   24.56
   0   4  -8  209.21   17.40
   0  -4  -8  173.87   12.19
   0   4   8  165.34   16.76
   0  -4   8   96.42   18.34
   0   4  -9   14.43   14.86
   0  -4   9    7.96   16.21
   0   4   9    0.11   11.25
   0  -4  -9    9.91   15.44
   0   4  10 1301.75   23.51
   0   4 -10 1224.50   26.38
   0  -4 -10 1344.81   23.25
   0  -4  10 1226.37   25.88
   0   4 -11  322.31   17.99
   0  -4 -11  293.12   17.39
   0   4  11  273.22   18.19
   0  -4  11  277.40   19.82
   0  -4 -12  478.39   16.37
   0   4  12  424.26   16.69
   0   4 -12  451.81   17.21
   0  -4  12  492.59   24.60
   0  -4 -13  459.57   21.37
   0   4  13  428.03   21.69
   0   4 -13  480.94   21.67
   0  -4  13  447.41   24.11
   0   4 -14   50.53   21.93
   0   4  14   42.69   16.41
   0  -4  14   39.41   17.65
   0  -4 -14   56.30   23.12
   0   4  15  187.89   23.82
   0   4 -15  211.74   23.23
   0  -4  15  191.91   19.42
   0  -4 -15  188.86   23.84
   0   4  16  124.33   20.22
   0   4 -16  157.32   27.02
   0  -4 -16  181.37   27.74
   0  -4  16  153.42   21.93
   0   4 -17   36.40   31.02
   0  -4  17   66.75   34.43
   0  -4 -17   48.18   22.44
   0   4  17   68.88   31.38
   0  -5   0   -2.51   19.19
   0   5   0   -4.70   17.71
   0  -5  -1  276.41   20.94
   0  -5   1  324.99   29.35
   0   5  -1  334.05   29.68
   0   5   1  307.31   19.91
   0  -5  -2 3608.84   54.83
   0   5   2 4027.08   53.99
   0   5   3 1277.53   28.25
   0  -5  -3 1350.41   29.63
   0   5  -4  705.28   46.38
   0   5   4  974.17   23.61
   0   5  -4  649.24   46.87
   0  -5  -4  949.58   23.54
   0   5  -5   12.30   18.16
   0   5  -5    9.54   16.10
   0   5   5   16.57   13.03
   0  -5   5   11.25   18.18
   0  -5  -5    7.54    9.22
   0   5  -6  424.50   23.60
   0  -5  -6  523.63   14.63
   0   5   6  522.95   14.72
   0  -5   6  541.41   25.52
   0   5  -6  634.54   26.81
   0  -5  -7  222.98   13.14
   0  -5   7  256.49   20.19
   0   5   7  234.18   13.23
   0   5  -7  301.42   22.92
   0   5  -8    2.81   14.94
   0  -5  -8    2.55   10.96
   0  -5   8    1.44   15.85
   0   5   8   -5.11   15.15
   0  -5  -9   52.62   15.60
   0   5  -9   39.17   16.21
   0   5   9   48.76   15.84
   0  -5   9   53.67   20.54
   0   5 -10   85.50   19.47
   0  -5 -10   71.69   15.80
   0   5  10   34.63   16.07
   0  -5  10   69.96   17.11
   0   5 -11   55.21   19.23
   0  -5 -11   67.00   18.48
   0   5  11   37.81   19.03
   0  -5  11   63.07   20.56
   0   5  12  146.54   20.16
   0  -5  12  191.27   22.22
   0   5 -12  201.96   20.36
   0  -5 -12  210.25   14.53
   0   5 -13  285.56   20.61
   0   5  13  245.39   21.91
   0  -5 -13  274.77   14.96
   0  -5  13  238.32   22.82
   0   5  14   54.61   16.49
   0   5 -14   70.53   22.51
   0  -5  14   69.97   24.98
   0  -5 -14   69.69   16.39
   0   5 -15    6.92   26.35
   0   5  15   -6.86   26.63
   0  -5  15    2.31   29.16
   0  -5 -15   10.72   19.02
   0   5  16   43.01   19.43
   0   5 -16   60.28   19.32
   0  -5  16   76.46   29.98
   0  -5 -16   52.61   27.36
   0   6   0   15.18   16.36
   0  -6   0    7.19   17.52
   0   6  -1   56.56   20.95
   0  -6  -1   62.64   18.28
   0   6   1   61.07   14.03
   0  -6   1   50.88   20.18
   0  -6  -2   42.36   14.01
   0   6   2   47.05   13.09
   0  -6  -3  173.92   15.39
   0   6   3  187.93   14.86
   0  -6  -4  182.49   11.71
   0   6   4  238.69   15.29
   0   6   5  632.17   21.00
   0  -6  -5  449.77   15.75
   0   6  -6  115.25   26.32
   0   6  -6  145.01   24.22
   0   6   6  158.51   16.76
   0  -6  -6  179.56   16.88
   0   6  -7  236.90   27.53
   0   6   7  283.59   17.62
   0  -6  -7  252.37   17.32
   0   6  -7  283.67   23.80
   0  -6   7  252.12   23.66
   0   6  -8    9.76   19.64
   0   6  -8   15.28   15.97
   0  -6   8   14.04   16.08
   0   6   8    9.87   15.33
   0  -6  -8   25.91   10.40
   0  -6  -9  295.04   13.60
   0   6   9  310.34   13.84
   0   6  -9  256.27   20.46
   0  -6   9  311.74   21.01
   0   6  10   -2.53   18.27
   0  -6  10   -0.51   19.27
   0   6 -10   -9.44   23.48
   0  -6 -10    8.09   18.18
   0  -6 -11   53.13   18.57
   0   6  11   61.26   18.31
   0   6 -11   43.55   18.99
   0  -6  11   42.42   19.47
   0  -6 -12  227.77   19.65
   0  -6  12  185.55   21.50
   0   6  12  189.23   14.73
   0   6 -12  240.62   25.46
   0   6 -13  295.31   25.31
   0  -6  13  281.63   26.13
   0   6  13  293.63   23.75
   0  -6 -13  279.24   17.65
   0   6 -14   -2.36   22.61
   0  -6  14    2.33   23.46
   0   6  14   20.46   22.54
   0  -6 -14    2.69   15.69
   0  -6 -15  106.04   19.45
   0   6  15   76.87   19.57
   0   6 -15   55.08   26.00
   0  -6  15  115.58   28.82
   0   6  16   17.08   30.57
   0  -6 -16    1.94   21.80
   0  -6  16   18.00   31.85
   0   6 -16    2.49   28.14
   0   7   0   -2.38   18.60
   0  -7   0   -4.00   19.83
   0   7   1  122.18   20.19
   0  -7  -1  132.97   20.90
   0   7  -1  109.05   27.39
   0  -7   1   88.66   23.70
   0  -7  -2   40.98   16.28
   0   7   2   39.65   15.54
   0  -7  -3  192.52   18.68
   0   7   3  257.44   18.12
   0  -7  -4 1022.95   25.33
   0   7   4 1021.12   24.57
   0  -7  -5  202.90   17.20
   0   7   5  175.95   16.84
   0  -7  -6  298.53   18.13
   0   7   6  274.94   17.84
   0  -7  -7  156.03   16.33
   0   7   7  148.11   16.38
   0   7  -7   92.62   33.73
   0   7  -7   89.74   31.44
   0  -7  -8   72.39   16.01
   0   7  -8   40.43   21.52
   0   7   8   88.35   16.01
   0   7  -8   63.53   22.27
   0  -7  -9   85.89   13.21
   0   7  -9   68.89   24.96
   0   7   9   94.63   18.92
   0   7  -9   96.49   23.72
   0  -7   9   57.01   19.43
   0   7 -10   69.89   24.74
   0   7  10   68.29   18.76
   0  -7  10   68.91   23.61
   0  -7 -10   74.19   13.27
   0   7 -10   78.13   23.63
   0   7 -11    0.02   22.26
   0  -7  11   -0.31   22.60
   0  -7 -11    5.02   17.62
   0   7 -11    0.18   18.98
   0   7  11  -12.69   12.92
   0  -7 -12   85.69   15.58
   0   7 -12   56.55   23.03
   0   7  12   97.15   16.07
   0  -7  12  106.36   22.88
   0   7 -12   98.84   22.98
   0  -7 -13    8.34   22.09
   0   7  13   28.30   21.99
   0   7 -13    6.28   21.09
   0  -7  13    6.19   22.06
   0   7 -13    7.64   22.21
   0  -7 -14  264.62   19.61
   0   7  14  251.80   27.77
   0   7 -14   -5.27   24.07
   0  -7  14  212.55   28.38
   0  -7 -15   11.24   21.45
   0   7 -15    3.33   27.31
   0   7  15   25.42   21.46
   0  -7  15    9.26   29.17
   0   8   0   28.08   19.60
   0  -8   0   24.06   19.94
   0   8   1    3.39   15.53
   0  -8   1    8.61   23.21
   0  -8  -1    7.75   16.00
   0   8  -1    6.38   25.37
   0   8   2   77.41   16.15
   0  -8  -2   60.11   16.50
   0  -8  -3  774.78   24.61
   0   8   3  906.93   25.38
   0  -8  -4   30.75   16.66
   0   8   4   39.29   15.83
   0  -8  -5  783.17   22.89
   0   8   5  638.66   21.68
   0  -8  -6  315.33   19.80
   0   8   6  322.52   19.58
   0  -8  -7  106.31   19.70
   0   8   7  112.25   19.28
   0  -8  -8  169.79   19.65
   0   8   8  142.97   19.60
   0  -8  -9   14.00   18.25
   0   8   9    1.48   18.47
   0   8  -9    7.33   36.38
   0   8  -9    0.59   31.94
   0   8 -10   -2.08   28.68
   0  -8 -10    0.74   15.15
   0   8  10  -11.57   21.91
   0   8 -10   -1.09   30.30
   0   8 -11   -2.67   25.61
   0  -8 -11   -7.87   21.73
   0   8  11    1.64   22.03
   0   8 -11    0.52   19.86
   0  -8 -12   12.20   23.65
   0   8  12   -5.20   24.21
   0   8 -12   -2.16   24.04
   0   8 -12    8.02   25.27
   0  -8  12    4.32   27.66
   0   8 -13   57.00   23.80
   0   8  13  325.95   27.78
   0  -8 -13  293.23   19.99
   0   8 -13    2.19   27.63
   0  -8  13  280.11   34.77
   0   8  14   18.03   29.95
   0  -8 -14  -26.12   29.88
   0  -8  14   -2.39   27.35
   0   8 -14    1.20   25.94
   0   8 -14    3.77   25.29
   0  -9   0    0.79   19.58
   0   9   0    1.44   19.61
   0   9   1   97.51   17.46
   0  -9  -1   66.29   17.22
   0   9   2   11.30   23.04
   0  -9  -2   -0.09   19.44
   0   9   3   -0.05   19.11
   0  -9  -3   -5.17   19.29
   0   9   4  811.91   27.15
   0  -9  -4  807.52   27.26
   0   9   5    8.33   18.73
   0  -9  -5    3.02   19.36
   0   9   6  309.02   21.23
   0  -9  -6  277.27   21.49
   0  -9  -7  111.66   19.72
   0   9   7   81.08   19.62
   0  -9  -8   33.35   22.75
   0   9   8   28.45   16.00
   0  -9  -9   -4.45   15.85
   0   9   9   20.09   22.61
   0   9  10   31.27   22.59
   0  -9 -10   31.48   22.17
   0   9  11    6.47   26.53
   0  -9 -11   22.12   25.66
   0   9  12  104.37   27.06
   0  -9 -12  107.46   26.65
   0   9 -12    0.03   38.21
   0   9 -12    2.92   43.71
   0   9  13    8.04   30.61
   0  -9 -13  -17.13   29.80
   0   9 -13   -4.50   38.15
   0   9 -13   -2.95   40.76
   0  10   0   16.05   27.39
   0 -10   0   11.88   25.82
   0 -10  -1    4.80   23.05
   0  10   1    3.62   23.48
   0 -10  -2   76.99   24.46
   0  10   2   80.90   23.93
   0 -10  -3   74.49   24.31
   0  10   3   46.97   19.92
   0  10   4   41.36   19.66
   0 -10  -4   43.02   19.95
   0  10   5  162.62   22.70
   0 -10  -5  165.52   23.56
   0  10   6  169.74   24.14
   0 -10  -6   97.77   17.40
   0  10   7   49.85   23.44
   0 -10  -7   22.10   16.79
   0  10   8   56.41   23.35
   0 -10  -8   47.14   23.88
   0  10   9   11.48   27.57
   0 -10  -9   17.52   27.21
   0  10  10    4.02   27.28
   0 -10 -10    8.76   18.58
   0  10  11   -8.32   31.56
   0 -10 -11    5.72   28.60
   0 -11   0   -0.14   40.95
   0  11   0    1.32   41.74
   0  11   1   15.77   28.16
   0 -11  -1   24.86   31.78
   0  11   2   55.51   23.67
   0 -11  -2   68.16   28.90
   0 -11  -3   83.95   24.33
   0  11   3  111.47   24.02
   0 -11  -4   29.83   28.85
   0  11   4   16.04   23.21
   0  11   5    7.41   23.34
   0 -11  -5   29.92   29.00
   0  11   6  191.75   29.20
   0 -11  -6   95.63   21.03
   0  11   7   47.00   20.08
   0 -11  -7   60.85   28.86
   0  11   8   18.41   20.12
   0 -11  -8   20.60   19.83
   0  11   9    0.99   23.31
   0 -11  -9    5.42   32.11
   0 -11 -10  -11.93   22.78
   0  12   1    3.39   40.14
   0 -12  -1    0.72   35.38
   0  12   2   75.60   31.50
   0 -12  -2  196.64   34.60
   0 -12  -3  183.45   34.07
   0  12   3  104.98   32.96
   0 -12  -4   19.97   26.94
   0  12   4   50.29   32.58
   0 -12  -5   89.34   34.31
   0  12   5   69.12   34.31
   0 -12  -6   28.60   32.15
   0  12   6   18.30   32.04
   0  12   7   29.73   32.88
   0 -12  -7   49.65   33.07
   0 -13  -2   25.93   40.23
   0  13   2   -2.35   41.78
  -1   0  -2    2.78   12.72
   1   0   2    4.80   18.68
  -1   0  -3  413.40   22.41
   1   0   3  391.11   22.46
   1   0   4   -2.13   13.00
  -1   0  -4   -4.83   12.88
   1   0   5    7.73   14.85
  -1   0  -5   12.53   14.40
   1   0   6    0.35   15.15
  -1   0  -6   -2.65   10.53
  -1   0  -7  628.03   20.31
   1   0   7  528.95   16.70
   1   0   8    9.11   14.10
  -1   0  -8   -1.02   14.09
   1   0   9  463.81   14.84
  -1   0  -9  938.02   21.48
   1   0  10    2.57   15.80
  -1   0 -10   -0.51   15.26
   1   0  11  126.19   16.80
  -1   0 -11  143.80   16.94
  -1   0 -12   13.97   14.85
   1   0  12   -7.36   11.18
   1   0  13  223.93   15.29
  -1   0 -13  248.88   20.13
   1   0  14   -8.05   18.76
  -1   0 -14   -0.77   17.93
   1   0  15   20.24   22.40
  -1   0 -15  -13.81   21.84
  -1   0 -16   -1.51   15.35
   1   0  16    7.21   15.89
  -1   0 -17  505.83   22.04
   1   0  17  468.41   22.33
   1   0  18   13.69   31.01
  -1   0 -18    3.00   29.83
   1   1   0 3316.99   80.07
  -1  -1   0 3890.33   86.96
  -1   1   0 2697.56   62.20
  -1  -1   0 2788.25   75.27
   1  -1   0 3623.91   73.24
   1  -1   1  292.83   23.49
  -1  -1  -1  250.73   23.91
  -1   1  -1  243.82   22.03
   1  -1   1  225.83   21.27
   1   1   1  267.59   24.83
  -1   1  -1  254.93   21.87
   1  -1   2 1282.51   40.73
  -1  -1  -2  972.41   29.18
  -1   1  -2 1365.88   41.55
   1   1   2 1192.58   34.39
  -1   1  -3 1458.22   35.95
   1   1   3 1100.85   26.97
  -1  -1  -3 1280.58   30.48
   1  -1   3 1437.26   36.73
   1   1   4   59.02   13.22
  -1   1  -4   61.11   13.24
  -1  -1  -4   59.11   13.11
   1  -1   4   60.44   13.76
   1  -1   5   36.73   15.21
   1   1   5   21.42   10.75
  -1   1  -5   32.60   10.50
  -1  -1  -5   43.78   14.85
   1  -1   6  361.40   19.28
   1   1   6  328.02   14.58
  -1   1  -6  351.70   15.09
  -1  -1  -6  369.70   18.23
   1   1   7  629.49   20.45
  -1   1  -7  642.86   20.70
   1  -1   7  645.71   21.18
  -1  -1  -7  660.75   20.56
   1  -1   8 2388.46   33.80
   1   1   8 1992.45   26.23
  -1   1  -8 2479.26   32.19
  -1  -1  -8 2120.70   26.08
   1  -1   9   40.98    9.85
   1   1   9   42.12    9.86
  -1   1  -9   55.58   13.14
  -1  -1  -9   36.19    9.83
   1  -1  10  628.80   21.06
   1   1  10  551.18   15.83
  -1   1 -10  646.32   17.11
  -1  -1 -10  518.87   15.27
   1   1  11   51.23   11.88
   1  -1  11   71.92   15.99
  -1   1 -11   79.65   15.53
  -1  -1 -11   80.86   16.08
   1  -1  12  152.81   17.45
   1   1  12  143.59   12.55
  -1   1 -12  169.70   16.58
  -1  -1 -12  180.53   17.18
   1  -1  13   30.43   19.26
   1   1  13   28.80   19.25
  -1   1 -13   29.68   18.15
  -1  -1 -13   48.17   18.83
  -1  -1 -14    1.83   13.22
   1   1  14   15.01   18.71
  -1   1 -14   -1.23   17.85
   1  -1  14    4.87   18.75
   1   1  15  141.55   16.48
  -1  -1 -15  150.26   22.84
  -1   1 -15  138.47   22.10
   1  -1  15  172.04   23.02
  -1   1 -16  227.79   17.57
  -1  -1 -16  252.33   23.80
   1   1  16  246.74   24.82
   1  -1  16  237.49   24.54
  -1   1 -17    8.46   18.05
  -1  -1 -17   14.83   26.35
   1  -1  17   25.95   19.06
   1   1  17   22.90   18.88
  -1  -1 -18  237.50   22.53
  -1   1 -18  202.74   22.74
   1  -1  18  175.02   32.94
   1   1  18  204.22   23.69
  -1  -2   0  148.90   25.39
   1   2   0  147.07   23.51
  -1   2   0  156.92   20.17
   1  -2   0  113.56   18.74
   1   2   1 1871.90   45.56
  -1  -2  -1 1924.67   45.65
  -1   2  -1 1841.54   48.59
   1  -2   1 1988.64   48.80
  -1   2  -2 3324.50   60.41
  -1   2  -2 3489.51   67.41
   1   2   2 2704.32   44.91
  -1  -2  -2 3455.70   52.69
   1  -2   2 3040.27   56.97
  -1   2  -3   95.30   16.22
   1   2   3   54.00   10.15
   1  -2   3   74.32   15.01
  -1  -2  -3   33.48    9.76
  -1   2  -4 1513.03   33.34
   1   2   4 1291.20   24.46
   1  -2   4 1432.17   33.55
  -1  -2  -4 1419.98   26.48
   1   2   5  440.22   15.55
  -1   2  -5  431.01   16.95
  -1  -2  -5  435.92   18.53
   1  -2   5  429.04   17.72
   1   2   6  427.49   19.31
   1  -2   6  410.07   20.90
  -1   2  -6  458.09   20.23
  -1  -2  -6  347.93   18.50
   1   2   7 1158.77   20.62
  -1   2  -7 1274.79   26.10
  -1  -2  -7 1213.84   23.22
   1  -2   7 1192.37   26.69
   1   2   8    4.12   13.69
  -1   2  -8   28.87   13.19
  -1  -2  -8    6.70    9.63
   1  -2   8   12.32   10.02
   1   2   9 1277.47   21.87
  -1   2  -9 1300.91   24.50
  -1  -2  -9 1407.44   23.28
   1  -2   9 1238.58   23.41
   1   2  10  344.03   18.31
   1  -2  10  339.13   19.13
  -1  -2 -10  367.05   17.95
  -1   2 -10  356.48   14.10
   1   2  11  172.19   16.95
   1  -2  11  193.89   17.24
  -1  -2 -11  167.20   12.54
  -1   2 -11  181.39   16.26
  -1   2 -12   39.96   14.76
   1   2  12   31.22   11.49
   1  -2  12   46.17   16.02
  -1  -2 -12   54.41   15.78
  -1   2 -13  192.77   18.88
   1   2  13  193.06   20.13
   1  -2  13  151.51   15.27
  -1  -2 -13  199.41   20.05
  -1  -2 -14  166.29   14.41
   1   2  14  172.82   19.89
   1  -2  14  130.77   15.10
  -1   2 -14  176.38   18.62
  -1   2 -15   68.20   21.69
   1  -2  15   53.67   16.66
  -1  -2 -15   61.90   22.57
   1   2  15   62.54   16.55
   1   2  16  180.53   23.72
  -1  -2 -16  202.12   17.24
  -1   2 -16  210.83   22.35
   1  -2  16  153.85   24.57
   1   2  17  195.15   28.14
  -1  -2 -17  172.69   19.92
   1  -2  17  169.01   29.01
  -1   2 -17  197.35   26.41
   1   2  18    0.22   22.58
   1  -2  18   29.61   32.58
  -1   3   0  424.34   24.48
   1  -3   0  254.93   18.64
  -1  -3   0  232.65   21.44
   1   3   0  353.42   27.96
   1  -3   1  153.13   16.18
   1   3   1  181.84   17.52
  -1   3  -1  146.78   17.95
  -1  -3  -1  182.63   16.67
   1  -3   2  632.65   30.22
   1   3   2  534.17   21.15
  -1   3  -2  529.49   28.06
  -1   3  -2  499.77   25.79
  -1  -3  -2  424.52   18.95
   1   3   3  564.64   20.85
   1  -3   3  462.86   22.67
  -1  -3  -3  475.26   16.93
  -1   3  -3  574.67   27.51
  -1   3  -3  537.44   23.94
  -1   3  -4  122.91   17.25
   1   3   4   99.75   11.87
  -1  -3  -4  106.84   15.61
   1  -3   4  107.88   17.05
   1  -3   5  466.32   22.68
   1   3   5  442.13   16.14
  -1   3  -5  544.02   22.29
  -1  -3  -5  514.81   19.87
   1   3   6   15.83   14.87
   1  -3   6   20.25   15.64
  -1   3  -6   16.10   14.36
  -1  -3  -6    9.21   14.83
   1   3   7  301.34   13.07
  -1   3  -7  351.30   17.48
   1  -3   7  362.94   18.62
  -1  -3  -7  347.20   13.07
  -1  -3  -8  306.99   15.19
   1   3   8  287.40   12.19
   1  -3   8  271.51   13.85
  -1   3  -8  287.86   15.32
   1   3   9  319.87   14.18
   1  -3   9  326.48   19.64
  -1   3  -9  336.85   14.13
  -1  -3  -9  285.13   13.53
   1   3  10  372.32   14.31
   1  -3  10  389.82   20.51
  -1   3 -10  395.81   19.07
  -1  -3 -10  402.42   17.99
   1   3  11  474.86   15.09
  -1  -3 -11  579.06   19.60
   1  -3  11  533.59   21.50
  -1   3 -11  570.31   16.03
  -1  -3 -12  163.12   14.90
   1   3  12  165.78   20.35
   1  -3  12  162.99   21.04
  -1   3 -12  188.29   18.99
  -1  -3 -13  174.82   19.68
  -1   3 -13  123.45   18.70
   1   3  13  145.78   19.70
   1  -3  13  127.19   20.53
  -1  -3 -14   -1.21   13.41
   1   3  14    6.31   13.65
   1  -3  14  -13.12   19.68
  -1   3 -14   -2.15   17.92
  -1   3 -15  234.13   22.90
   1   3  15  220.08   24.08
  -1  -3 -15  198.53   23.82
   1  -3  15  201.10   25.57
  -1  -3 -16   28.92   19.09
   1   3  16   12.33   27.57
   1  -3  16   23.47   28.66
  -1   3 -16   49.42   25.50
   1   3  17    3.74   19.56
  -1   3 -17    5.42   25.84
  -1  -3 -17   26.94   27.07
   1  -3  17   13.69   28.87
  -1  -4   0  160.72   22.54
  -1   4   0  196.82   18.43
   1  -4   0  217.00   21.61
   1   4   0  213.23   24.28
   1   4   1 1581.58   39.03
  -1   4  -1 1624.34   44.18
   1  -4   1 1102.59   35.94
  -1  -4  -1 1823.09   42.55
   1   4   2  324.37   19.52
   1  -4   2  335.07   26.05
  -1  -4  -2  330.47   19.06
  -1   4  -2  311.57   25.04
  -1   4  -2  271.56   26.37
   1   4   3  386.52   19.83
  -1  -4  -3  336.08   18.92
  -1   4  -3  396.37   29.42
  -1   4  -3  337.78   24.71
  -1   4  -4  490.01   24.97
   1   4   4  391.24   16.17
  -1   4  -4  468.46   25.21
  -1  -4  -4  428.73   19.52
   1  -4   4  437.08   24.63
   1  -4   5   59.28   15.65
   1   4   5  111.78   16.57
  -1   4  -5  121.48   16.45
  -1   4  -5   65.48   16.10
  -1  -4  -5   91.78   15.44
   1   4   6   28.71   13.92
   1  -4   6   34.19   14.39
  -1   4  -6   33.48   13.80
  -1  -4  -6   22.59   13.83
   1  -4   7    2.19   13.19
   1   4   7    2.13    9.21
  -1   4  -7   -0.82   14.96
  -1  -4  -7    4.75    8.97
   1   4   8   33.72   11.09
   1  -4   8   31.46   16.58
  -1   4  -8   37.94   14.72
  -1  -4  -8   19.60   11.08
  -1  -4  -9  433.67   18.08
   1   4   9  403.49   14.52
   1  -4   9  412.04   21.24
  -1   4  -9  431.55   18.93
   1   4  10   45.98   11.77
  -1  -4 -10   45.48   16.09
   1  -4  10   73.33   17.42
  -1   4 -10   69.67   11.43
  -1  -4 -11  817.67   20.93
   1   4  11  720.72   17.14
   1  -4  11  726.87   24.38
  -1   4 -11  832.22   22.31
  -1  -4 -12   30.55   13.47
   1   4  12   23.82   13.38
   1  -4  12   27.71   20.06
  -1   4 -12   38.93   17.86
  -1   4 -13   19.47   18.09
   1   4  13    8.03   19.04
   1  -4  13   20.74   20.03
  -1  -4 -13    5.06   19.07
  -1   4 -14  454.82   19.18
  -1  -4 -14  490.30   25.04
   1  -4  14  451.31   27.78
   1   4  14  427.65   25.10
  -1  -4 -15   45.13   16.58
  -1   4 -15   66.97   15.86
   1   4  15   41.60   16.45
   1  -4  15   51.25   24.86
   1   4  16  239.34   28.08
  -1  -4 -16  247.95   28.39
  -1   4 -16  231.80   19.98
   1  -4  16  242.47   30.57
  -1  -4 -17   84.30   22.47
  -1   4 -17   95.04   21.79
   1  -4  17   53.88   24.74
   1   4  17   63.62   22.82
  -1  -5   0  173.33   24.14
  -1   5   0  220.95   23.33
   1  -5   0  257.60   23.11
   1   5   0  230.19   24.43
   1  -5   1  475.14   24.14
  -1   5  -1  795.36   34.93
   1   5   1  627.36   26.17
  -1  -5  -1  540.08   26.93
  -1   5  -2  807.35   36.60
   1   5   2  748.96   24.93
  -1   5  -2  694.04   40.56
  -1  -5  -2  625.26   24.31
   1  -5   2  751.22   42.54
   1   5   3   79.62   15.88
  -1   5  -3   84.94   26.99
  -1  -5  -3   72.62   15.77
  -1   5  -3  102.56   26.29
  -1   5  -4   12.46   19.51
   1   5   4    6.72    9.78
  -1  -5  -4    9.09   13.39
  -1   5  -4   10.20   16.28
  -1  -5  -5   12.61    9.49
   1   5   5   18.19    9.56
  -1   5  -5   17.88   16.10
  -1   5  -5   21.85   15.52
   1   5   6  570.27   18.63
  -1  -5  -6  545.92   17.83
   1  -5   6  533.72   23.38
  -1   5  -6  506.97   22.35
  -1   5  -6  611.51   24.58
  -1   5  -7   62.12   19.15
  -1   5  -7   43.92   16.13
   1   5   7   46.39   15.97
   1  -5   7   37.78   16.32
  -1  -5  -7   57.39   15.64
   1   5   8   -9.17   15.48
   1  -5   8    6.92   15.82
  -1  -5  -8    6.30   15.19
  -1   5  -8    8.00   18.18
  -1  -5  -9   39.62   11.49
   1  -5   9   49.44   16.48
   1   5   9   52.15   16.19
  -1   5  -9   58.40   15.53
  -1  -5 -10  285.78   13.60
   1  -5  10  300.22   19.86
   1   5  10  329.75   18.44
  -1   5 -10  364.56   19.25
   1   5  11   85.25   19.43
   1  -5  11   95.08   20.61
  -1  -5 -11   74.38   13.71
  -1   5 -11   99.66   19.09
  -1  -5 -12  336.05   15.57
  -1   5 -12  272.06   16.22
   1   5  12  325.17   21.18
   1  -5  12  325.89   22.99
  -1   5 -13  173.22   22.80
   1   5  13   90.10   21.70
  -1  -5 -13  150.06   16.42
   1  -5  13  131.61   23.08
  -1  -5 -14  192.18   23.68
   1  -5  14  178.87   25.81
   1   5  14  184.38   17.05
  -1   5 -14  215.40   23.47
   1  -5  15  201.30   29.77
   1   5  15  178.86   19.72
  -1  -5 -15  188.41   27.65
  -1   5 -15  240.11   27.25
   1   5  16    2.59   26.96
  -1  -5 -16  -12.10   19.44
   1  -5  16    5.41   28.80
  -1   5 -16    0.17   26.47
  -1   6   0   27.81   16.43
  -1  -6   0   17.60   17.18
   1  -6   0   33.94   17.15
   1   6   0   30.81   17.39
  -1   6  -1  257.68   23.18
   1   6   1  382.72   22.36
  -1  -6  -1  238.48   19.11
   1  -6   1  340.24   22.34
  -1  -6  -2  588.00   21.53
   1   6   2  709.30   22.05
  -1   6  -2  668.38   34.81
  -1   6  -2  473.83   32.55
   1  -6   2  717.97   34.09
  -1   6  -3  289.67   31.50
   1   6   3  424.72   17.70
  -1  -6  -3  390.05   17.99
  -1   6  -3  410.54   34.49
  -1  -6  -4 1673.98   29.46
   1   6   4 1504.25   27.94
  -1   6  -4 1103.55   47.63
  -1   6  -4 1125.59   50.45
  -1  -6  -5  294.68   18.64
   1   6   5  252.87   18.94
  -1   6  -5  153.60   25.05
  -1   6  -5  304.84   31.99
  -1  -6  -6   91.40   16.21
  -1   6  -6   78.62   19.93
   1   6   6  111.98   16.54
  -1   6  -6   84.87   21.65
  -1   6  -7  152.35   21.74
   1   6   7  152.86   12.61
  -1  -6  -7  193.37   16.28
  -1   6  -7  187.38   21.20
  -1  -6  -8  122.81   15.66
  -1   6  -8  111.39   17.09
   1   6   8  125.73   15.98
   1  -6   8   98.15   20.40
  -1   6  -8   77.54   16.43
  -1  -6  -9   17.90   10.88
   1  -6   9   22.23   15.94
   1   6   9   22.12   11.29
  -1   6  -9   22.75   15.91
  -1   6  -9   25.95   19.14
  -1   6 -10   40.28   19.34
  -1  -6 -10   11.40   18.52
   1   6  10   31.60   13.37
   1  -6  10   22.76   19.14
  -1   6 -10   35.05   18.97
  -1   6 -11   30.43   18.78
  -1  -6 -11   27.71   18.36
   1   6  11   13.05   13.07
   1  -6  11   16.57   18.84
  -1   6 -12  552.41   24.66
  -1  -6 -12  597.75   21.75
   1   6  12  445.37   16.83
   1  -6  12  458.13   25.03
  -1  -6 -13  109.86   22.66
   1  -6  13   92.33   23.67
  -1   6 -13   80.65   23.10
   1   6  13   83.09   22.69
  -1  -6 -14  264.50   25.31
   1   6  14  193.36   26.10
   1  -6  14  227.24   26.78
  -1   6 -14  239.39   24.46
  -1  -6 -15    3.51   26.99
  -1   6 -15   22.49   25.74
   1  -6  15   27.40   27.10
   1   6  15   38.33   26.82
   1   6  16   67.37   22.04
  -1   6 -16   -7.24   28.52
  -1  -6 -16   28.74   31.16
   1  -6  16   39.45   31.61
  -1  -7   0  314.11   27.94
   1  -7   0  336.65   24.45
   1   7   0  319.41   25.48
  -1   7   0  286.14   22.98
   1   7   1  676.57   25.93
  -1  -7  -1  708.76   29.65
  -1   7  -1  718.50   34.27
   1  -7   1  698.60   30.70
   1  -7   2   93.53   26.79
   1   7   2   78.96   16.87
  -1  -7  -2   65.23   17.27
  -1   7  -2   54.28   26.96
  -1   7  -2   79.62   26.91
  -1  -7  -3 2002.88   35.30
   1   7   3 2260.64   36.91
   1   7   4   18.57   11.02
  -1  -7  -4   13.87   15.90
   1   7   5  115.37   16.33
  -1  -7  -5   91.11   16.34
  -1   7  -6   -5.50   28.58
   1   7   6    9.20   15.38
  -1   7  -6    2.22   26.38
  -1  -7  -6   13.24   15.44
  -1   7  -7   16.18   23.05
   1   7   7   30.57   15.73
  -1  -7  -7   30.20   15.51
  -1   7  -7   19.80   21.65
  -1   7  -8  121.21   24.80
  -1  -7  -8  164.32   17.64
   1   7   8  132.74   14.23
  -1   7  -8  151.09   23.82
  -1  -7  -9   64.24   18.35
   1   7   9   48.96   18.55
  -1   7  -9   35.79   18.57
  -1   7  -9   48.50   23.67
  -1   7 -10   18.23   18.96
  -1  -7 -10   36.84   18.17
   1  -7  10   33.57   22.55
   1   7  10   45.41   18.16
  -1   7 -10   27.25   18.46
   1   7  11  226.62   15.30
  -1  -7 -11  340.66   21.67
   1  -7  11  283.22   26.87
  -1   7 -11  318.47   28.29
  -1   7 -11  311.31   27.30
  -1   7 -12    9.83   22.10
  -1   7 -12   12.27   22.22
   1   7  12   17.72   15.70
   1  -7  12    9.08   22.01
  -1  -7 -12   29.61   15.46
  -1   7 -13  292.26   24.78
  -1   7 -13  114.37   27.09
   1  -7  13  245.58   24.54
   1   7  13  241.10   17.54
  -1  -7 -13  224.62   17.08
  -1   7 -14   -9.43   25.07
  -1   7 -14    3.68   23.59
   1  -7  14    4.76   24.93
   1   7  14   17.80   26.31
  -1  -7 -14   -2.36   26.19
  -1   7 -15   78.04   29.19
  -1  -7 -15   64.20   21.38
  -1   7 -15  -12.07   27.68
   1  -7  15   67.37   28.91
   1   7  15   85.03   30.72
   1   8   0  101.60   21.88
  -1  -8   0   66.19   21.06
  -1   8   0   99.46   20.37
   1  -8   0  111.98   20.94
  -1  -8  -1    9.03   19.82
  -1   8  -1   11.42   18.91
   1   8   1   13.59   19.57
   1  -8   1   13.31   21.02
   1   8   2  151.59   21.29
  -1  -8  -2  114.00   17.84
  -1   8  -2  119.35   33.36
  -1   8  -2  138.08   34.62
   1   8   3    1.93   15.71
  -1  -8  -3   -5.66   16.42
   1   8   4  967.13   25.61
  -1  -8  -4 1085.59   26.99
  -1  -8  -5    8.67   15.96
   1   8   5   14.05   15.24
  -1  -8  -6   78.62   19.42
   1   8   6   86.02   19.24
   1   8   7   84.84   19.00
  -1  -8  -7   62.35   19.30
   1   8   8   11.75   18.46
  -1   8  -8    6.01   33.30
  -1  -8  -8    1.17   13.16
  -1   8  -8    3.44   33.58
  -1  -8  -9    0.16   12.83
   1   8   9  -14.11   18.68
  -1   8  -9    4.09   26.58
  -1   8  -9   -0.85   23.79
  -1  -8 -10   12.63   15.26
   1   8  10   18.94   21.79
  -1   8 -10    4.12   26.56
  -1   8 -10    2.81   25.14
  -1  -8 -11   -6.05   21.78
  -1   8 -11    1.14   20.13
   1   8  11    8.57   22.07
  -1   8 -11    1.54   25.62
  -1   8 -12  179.97   31.69
  -1   8 -12   -4.09   27.10
  -1  -8 -12  205.29   19.19
   1   8  12  216.47   26.12
   1  -8  13   -1.97   24.60
   1   8  13   34.45   26.09
  -1   8 -13   12.41   22.88
  -1  -8 -13    6.15   25.62
  -1   8 -13    0.71   28.17
  -1   8 -14    6.78   25.92
  -1  -8 -14  151.42   30.30
  -1   8 -14   -4.59   32.43
   1   8  14  164.26   31.44
   1  -8  14  128.99   29.30
  -1   9   0   30.13   22.20
   1  -9   0   21.85   19.62
  -1  -9   0   20.09   22.95
   1   9   0   26.20   23.23
   1  -9   1    2.34   23.11
  -1   9  -1   -1.99   19.28
  -1  -9  -1    3.40   19.73
   1   9   1    3.99   15.99
  -1  -9  -2   -0.41   19.57
   1   9   2    1.60   19.31
  -1  -9  -3   97.96   25.08
   1   9   3   82.92   20.20
   1   9   4  102.61   20.13
  -1  -9  -4   84.87   20.86
   1   9   5  140.74   15.06
  -1  -9  -5  181.15   21.73
   1   9   6    4.76   19.42
  -1  -9  -6   15.00   19.51
  -1  -9  -7   38.72   19.31
   1   9   7   23.66   13.46
   1   9   8   90.45   16.86
  -1  -9  -8   82.42   16.71
  -1  -9  -9  132.01   23.21
   1   9   9   93.13   23.76
   1   9  10   -4.58   22.94
  -1  -9 -10    1.72   22.18
  -1  -9 -11   55.46   26.50
  -1   9 -11    1.34   39.74
   1   9  11   66.92   26.99
  -1   9 -11    0.24   34.78
   1   9  12   23.49   19.54
  -1  -9 -12   46.24   18.55
  -1   9 -12   -0.46   31.07
  -1   9 -12    0.43   30.37
  -1  -9 -13  371.78   31.49
  -1   9 -13    1.38   30.72
   1   9  13  318.34   23.93
  -1   9 -13   -7.93   37.12
  -1 -10   0   14.34   29.35
   1  10   0   10.87   29.10
   1 -10   0    5.28   22.57
  -1  10   0    8.49   26.87
  -1 -10   0   13.19   32.24
  -1  10  -1   99.38   35.50
   1  10   1  100.60   25.17
   1 -10   1  103.76   36.65
  -1 -10  -1   75.82   24.49
  -1  10  -1   91.50   38.75
   1  10   2  231.15   26.77
  -1 -10  -2  221.85   26.43
  -1 -10  -3   -3.07   19.85
   1  10   3    4.15   19.23
  -1 -10  -4  352.33   23.76
   1  10   4  384.60   23.55
  -1 -10  -5  301.58   26.35
   1  10   5  343.53   26.14
   1  10   6   90.39   23.77
  -1 -10  -6   72.09   24.70
   1  10   7    3.55   23.13
  -1 -10  -7   13.67   23.59
  -1 -10  -8   27.25   23.60
   1  10   8    2.02   23.69
   1  10   9   33.65   27.83
  -1 -10  -9   51.15   27.15
   1  10  10   26.06   27.63
  -1 -10 -10    9.12   26.81
   1  10  11   13.05   32.29
  -1 -10 -11   62.86   30.66
   1 -11   0  105.77   34.86
  -1  11   0   74.66   32.66
  -1 -11  -1   64.00   28.86
   1  11   1   98.36   32.70
  -1 -11  -2  101.45   24.23
   1  11   2  176.14   30.75
  -1 -11  -3  229.76   30.66
   1  11   3  214.03   30.92
  -1 -11  -4   85.91   24.60
   1  11   4   81.43   24.25
  -1 -11  -5  208.17   31.66
   1  11   5  199.67   25.30
  -1 -11  -6  190.26   29.77
   1  11   6  210.31   29.45
  -1 -11  -7   55.23   28.38
   1  11   7   20.62   28.44
  -1 -11  -8    2.89   28.27
   1  11   8    2.87   28.12
  -1 -11  -9   -0.07   31.95
   1  11   9   13.43   32.46
  -1 -12  -1   97.83   45.28
   1  12   1    2.82   36.90
  -1 -12  -1   70.33   44.52
  -1 -12  -2    2.97   31.73
   1  12   2   -2.14   29.46
   1  12   3    1.27   31.13
  -1 -12  -3   -1.30   32.11
  -1 -12  -4   27.62   33.42
   1  12   4   29.09   26.84
  -1 -12  -5   68.49   28.63
   1  12   5   73.67   28.64
  -1 -12  -6   11.29   32.03
   1  12   6   22.40   31.61
  -1 -12  -7   31.74   32.52
   1  12   7   11.24   32.69
  -1 -13  -2   25.39   39.61
   1  13   2    2.00   35.59
  -1 -13  -2   13.92   40.38
  -2   0   0 1592.75   36.62
   2   0   0 1719.71   39.21
  -2   0  -1    1.57   11.29
  -2   0  -1    2.90   15.93
   2   0   1    6.16   11.13
   2   0   1    1.53   16.26
  -2   0  -2   19.28   17.58
   2   0   2   14.76   17.90
   2   0   3    1.33   10.97
  -2   0  -3   -3.31   15.38
  -2   0  -4 2396.31   37.29
   2   0   4 2162.84   36.27
  -2   0  -5    2.23   14.76
   2   0   5   -0.47   15.13
  -2   0  -6 3061.85   36.43
   2   0   6 3304.73   40.54
  -2   0  -7    0.30   10.70
   2   0   7   -0.86   10.97
  -2   0  -8 1299.99   24.05
   2   0   8 1159.19   23.12
   2   0   9   -6.94   13.21
  -2   0  -9    7.13   12.85
  -2   0 -10   39.71   11.15
   2   0  10   24.99   11.37
  -2   0 -11   -4.86   15.55
   2   0  11   -4.98   15.86
  -2   0 -12    9.97   11.34
   2   0  12   20.72   11.30
  -2   0 -13    4.98   12.89
   2   0  13    2.26   18.90
  -2   0 -14   35.86   18.95
   2   0  14   44.25   19.06
   2   0  15   -8.25   22.47
  -2   0 -15   16.68   21.85
   2   0  16  654.53   26.66
  -2   0 -16  673.31   25.90
  -2   0 -17  -23.46   26.14
   2   0  17  -45.33   27.33
  -2   0 -18   81.55   30.39
   2   0  18   92.69   22.26
   2   1   0   15.93   11.18
  -2  -1   0   16.04   11.11
  -2   1   0   30.87   15.53
   2  -1   0   26.53   11.01
  -2  -1   0   34.73   15.20
  -2   1  -1 1585.02   34.17
   2  -1   1 1961.32   39.78
  -2  -1  -1 1717.64   41.73
  -2   1  -1 1840.57   38.12
   2   1   1 1577.94   38.14
  -2  -1  -1 1866.88   40.82
  -2   1  -2  330.80   21.36
   2   1   2  280.17   17.96
  -2   1  -2  324.51   17.73
  -2  -1  -2  312.44   18.16
   2  -1   2  290.50   17.30
   2  -1   3   16.14   10.30
  -2   1  -3   18.92   14.66
   2   1   3    7.43   10.43
  -2  -1  -3    7.56   10.17
  -2   1  -4  459.07   19.29
  -2  -1  -4  441.44   17.73
   2  -1   4  438.10   19.44
   2   1   4  393.24   17.70
   2   1   5 2716.14   36.24
  -2   1  -5 2800.62   37.83
  -2  -1  -5 2436.53   32.06
   2  -1   5 2749.80   40.10
   2   1   6   92.70   12.70
  -2   1  -6  122.52   17.26
  -2  -1  -6  112.24   12.58
   2  -1   6  108.32   12.85
   2   1   7 1568.11   26.81
  -2   1  -7 1589.46   26.14
  -2  -1  -7 1555.32   26.82
   2  -1   7 1302.20   24.32
   2   1   8  107.93   11.05
  -2   1  -8  109.72   10.86
  -2  -1  -8  120.25   14.83
   2  -1   8  104.01   11.34
   2   1   9   -0.01   13.26
   2  -1   9   -0.47   13.05
  -2   1  -9    8.51   12.52
  -2  -1  -9    8.75    9.04
   2   1  10  103.73   16.44
  -2   1 -10   82.61   11.92
  -2  -1 -10  100.29   16.42
   2  -1  10   96.45   16.69
   2   1  11   27.53   16.29
  -2   1 -11   28.28   11.02
  -2  -1 -11   26.10   16.06
   2  -1  11   20.51   11.33
   2   1  12   30.69   11.25
  -2   1 -12   15.68   15.90
  -2  -1 -12   19.52   11.35
   2  -1  12   32.42   16.44
  -2  -1 -13  117.72   14.23
   2  -1  13  100.44   14.18
  -2   1 -13  123.47   18.73
   2   1  13   95.11   14.59
  -2   1 -14    6.44   12.71
   2  -1  14  -27.38   19.05
  -2  -1 -14    3.90   13.14
   2   1  14   10.15   13.23
  -2  -1 -15  402.93   18.91
   2  -1  15  400.81   25.03
   2   1  15  376.63   19.14
  -2   1 -15  416.93   24.29
  -2  -1 -16   34.18   16.03
   2  -1  16   17.92   23.01
   2   1  16   28.51   16.20
  -2   1 -16   27.30   21.70
  -2   1 -17  111.09   26.49
  -2  -1 -17  103.88   19.86
   2  -1  17  142.64   27.75
   2   1  17  118.65   28.17
  -2   1 -18   92.35   29.91
   2  -1  18   68.50   22.77
   2   1  18   62.69   31.66
  -2  -1 -18   58.85   22.11
   2  -2   0  148.37   16.64
  -2  -2   0  202.67   19.71
  -2  -2   0   40.38   16.84
  -2   2   0  138.81   13.73
   2   2   0  162.96   18.68
   2  -2   1  109.68   14.01
   2   2   1  122.49   17.97
  -2   2  -1  126.53   14.86
  -2  -2  -1  121.52   17.90
   2  -2   2  921.30   27.13
  -2  -2  -2  843.49   25.73
  -2   2  -2  772.35   25.21
  -2   2  -2  653.16   20.91
   2   2   2  818.47   25.80
   2  -2   3  117.29   13.95
  -2  -2  -3  120.94   11.30
  -2   2  -3  123.03   14.83
  -2   2  -3  133.39   14.34
   2   2   3  125.27   14.53
   2   2   4  287.99   18.20
  -2   2  -4  304.99   19.47
  -2  -2  -4  301.15   17.92
   2  -2   4  301.45   19.19
   2   2   5  671.03   21.43
  -2   2  -5  700.38   23.68
   2  -2   5  680.94   23.72
  -2  -2  -5  702.84   21.37
   2   2   6  627.55   17.45
  -2   2  -6  710.01   23.00
   2  -2   6  651.39   20.43
  -2  -2  -6  648.23   20.66
   2   2   7   34.35   14.91
  -2   2  -7   29.38   14.62
   2  -2   7   34.08   15.03
  -2  -2  -7   36.09   14.72
   2   2   8  266.89   15.62
  -2   2  -8  265.72   12.68
   2  -2   8  261.72   16.55
  -2  -2  -8  266.47   15.95
   2   2   9   92.58   12.18
  -2   2  -9   88.28   14.61
   2  -2   9   94.77   15.54
  -2  -2  -9   97.91   12.10
   2   2  10  411.00   18.66
  -2   2 -10  385.95   18.31
   2  -2  10  378.97   19.23
  -2  -2 -10  409.40   14.36
   2  -2  11   54.30   16.45
  -2   2 -11   46.85   15.18
  -2  -2 -11   45.81   16.34
   2   2  11   52.07   11.77
   2   2  12   22.81   11.52
   2  -2  12   11.47   16.27
  -2   2 -12   26.55   14.88
  -2  -2 -12   33.45   16.00
   2   2  13  159.20   20.51
   2  -2  13  164.10   15.20
  -2   2 -13  176.08   19.13
  -2  -2 -13  180.45   14.58
   2   2  14   84.46   19.81
  -2   2 -14  103.50   18.20
   2  -2  14  100.89   19.60
  -2  -2 -14  113.28   14.07
   2  -2  15  198.44   24.52
   2   2  15  182.69   17.39
  -2   2 -15  221.37   22.37
  -2  -2 -15  216.45   17.18
   2  -2  16  171.59   28.42
   2   2  16  141.68   20.44
  -2  -2 -16  184.12   25.64
  -2   2 -16  170.80   24.47
  -2   2 -17   67.41   18.45
  -2  -2 -17   60.14   27.13
   2  -2  17   46.82   20.16
   2   2  17   43.80   27.77
   2   3   0  622.70   29.05
  -2   3   0  696.25   25.16
  -2  -3   0  718.34   31.56
   2  -3   0  709.37   24.74
  -2  -3   0  534.20   25.18
  -2  -3  -1  568.51   22.93
   2   3   1  594.24   25.12
   2  -3   1  591.72   22.30
  -2   3  -1  670.42   25.10
   2   3   2   51.24   14.65
  -2   3  -2   43.32   11.09
  -2   3  -2   43.13   10.95
  -2  -3  -2   37.32    9.03
   2  -3   2   52.89   13.61
   2   3   3  790.40   23.25
  -2   3  -3  738.08   25.82
  -2  -3  -3  678.43   19.11
  -2   3  -3  749.30   23.36
   2   3   4 1171.38   26.06
  -2   3  -4 1189.35   28.67
   2  -3   4 1008.34   27.07
  -2   3  -4 1195.03   31.38
  -2  -3  -4 1154.67   25.29
  -2   3  -5 1085.82   30.28
  -2  -3  -5  722.24   18.50
   2  -3   5 1039.18   27.32
   2   3   5  961.86   24.04
  -2   3  -6    6.13   14.52
  -2  -3  -6    5.75   14.36
   2   3   6    4.98   14.78
   2  -3   6    4.15   10.62
   2  -3   7  405.11   18.94
  -2   3  -7  441.30   18.27
   2   3   7  429.11   17.41
  -2  -3  -7  479.17   17.27
   2   3   8   29.87   13.26
   2  -3   8   22.22   13.57
  -2   3  -8   27.19   12.50
  -2  -3  -8   24.25   12.92
   2  -3   9  667.91   19.32
   2   3   9  674.17   16.92
  -2   3  -9  719.43   21.32
  -2  -3  -9  744.35   20.32
   2   3  10   16.14   16.07
   2  -3  10    6.54   11.67
  -2   3 -10    9.18   10.46
  -2  -3 -10    4.13   15.74
   2   3  11  219.16   13.27
   2  -3  11  230.00   18.31
  -2   3 -11  245.95   12.84
  -2  -3 -11  265.43   13.32
   2   3  12   26.51   13.68
   2  -3  12   32.23   19.42
  -2   3 -12    8.75   18.14
  -2  -3 -12   14.90   13.75
   2   3  13   -0.45   13.79
   2  -3  13   22.29   19.44
  -2   3 -13   26.89   17.78
  -2  -3 -13   24.93   19.11
   2   3  14  422.64   18.56
   2  -3  14  418.27   20.23
  -2   3 -14  457.15   22.69
  -2  -3 -14  435.19   23.49
  -2  -3 -15  156.58   17.39
  -2   3 -15  125.23   22.50
   2  -3  15  153.39   24.85
   2   3  15  116.33   17.33
  -2   3 -16   55.03   25.72
  -2  -3 -16   49.06   19.52
   2  -3  16   84.13   28.26
   2   3  16   59.68   27.56
  -2  -3 -17   69.27   29.36
   2  -3  17   67.32   31.60
  -2   3 -17   71.63   28.21
   2   3  17   78.09   29.86
  -2   4   0  737.17   25.90
  -2  -4   0  640.82   29.04
   2  -4   0  725.32   24.48
   2   4   0  701.15   32.77
  -2   4  -1  299.58   21.02
  -2  -4  -1  357.43   20.26
   2   4   1  343.87   21.66
   2  -4   1  346.96   19.54
   2  -4   2    4.82   13.30
  -2  -4  -2    5.87   14.78
  -2   4  -2    7.40   15.38
   2   4   2    3.01   15.91
  -2   4  -2    5.05   13.56
   2   4   3 2544.00   38.75
  -2   4  -3 2178.33   41.00
  -2   4  -3 2489.96   46.42
  -2  -4  -3 1951.09   31.71
  -2   4  -4  153.34   15.86
   2   4   4  163.75   16.91
  -2  -4  -4  111.73   11.93
  -2   4  -4  148.70   21.66
  -2   4  -5 1308.81   31.68
   2   4   5 1189.48   22.31
  -2  -4  -5 1383.07   25.24
  -2   4  -5 1320.91   28.97
   2  -4   5 1134.56   27.31
   2   4   6 1299.97   24.45
   2  -4   6 1212.40   29.36
  -2   4  -6 1389.58   29.33
  -2  -4  -6 1355.20   23.81
  -2   4  -6 1316.04   27.71
  -2   4  -7   40.88   12.91
   2  -4   7   28.70   13.43
  -2  -4  -7   29.29    9.21
   2   4   7   34.24    9.57
   2   4   8  215.56   17.39
  -2  -4  -8  232.97   17.09
  -2   4  -8  241.39   17.33
   2  -4   8  200.81   18.13
  -2   4  -9  329.41   17.86
   2  -4   9  295.93   19.41
   2   4   9  289.48   17.76
  -2  -4  -9  290.79   13.52
   2  -4  10  247.24   18.89
   2   4  10  220.94   13.16
  -2   4 -10  262.63   13.57
  -2  -4 -10  256.49   17.70
   2   4  11   56.06   11.85
   2  -4  11   57.51   16.59
  -2   4 -11   69.41   11.00
  -2  -4 -11   68.00   16.05
   2   4  12  104.50   19.61
   2  -4  12   84.41   19.84
  -2   4 -12   73.17   18.42
  -2  -4 -12   61.38   14.10
   2   4  13  164.87   20.05
   2  -4  13  148.24   15.89
  -2   4 -13  181.35   19.08
  -2  -4 -13  181.53   20.46
  -2  -4 -14  233.05   17.77
   2  -4  14  217.26   25.03
   2   4  14  195.97   23.80
  -2   4 -14  207.06   16.88
   2  -4  15  142.46   25.06
  -2  -4 -15   89.85   24.21
   2   4  15  128.62   17.07
  -2   4 -15  137.29   22.76
  -2   4 -16   28.10   25.62
   2  -4  16    8.25   20.23
  -2  -4 -16   11.57   26.86
   2   4  16    5.30   19.29
   2  -4  17   54.13   33.50
   2   4  17   32.14   22.53
  -2  -4 -17   30.62   22.46
  -2   4 -17   28.58   21.66
   2   5   0  584.65   33.20
  -2   5   0  512.93   24.84
   2  -5   0  574.49   22.83
  -2  -5   0  486.32   27.68
  -2   5  -1 1844.61   45.81
   2   5   1 1824.80   44.94
  -2  -5  -1 2155.21   44.95
   2  -5   1 1931.03   37.95
  -2   5  -2 2760.18   58.68
   2  -5   2 3842.36   63.18
  -2  -5  -2 3653.82   52.27
   2   5   2 3497.76   51.55
   2   5   3   10.62   14.22
  -2   5  -3    9.55   14.40
  -2   5  -3    7.81   14.93
  -2  -5  -3   11.09   13.82
  -2   5  -4  493.98   21.77
  -2   5  -4  652.97   27.11
  -2  -5  -4  688.36   20.39
   2   5   4  640.54   20.71
  -2   5  -5   30.83   16.88
  -2  -5  -5   29.74   13.01
   2   5   5   16.50   13.47
  -2   5  -5   27.41   15.09
  -2   5  -6    3.14   11.98
   2   5   6    3.38   12.78
  -2   5  -6    4.70   12.36
   2  -5   6    0.74   12.05
  -2  -5  -6    5.35   12.15
  -2   5  -7  300.93   18.99
   2  -5   7  259.18   18.46
  -2   5  -7  307.10   21.74
   2   5   7  295.06   17.99
  -2  -5  -7  321.22   17.27
   2  -5   8   91.22   16.97
  -2   5  -8  158.52   20.00
   2   5   8  118.77   16.66
  -2   5  -8  115.11   16.62
  -2  -5  -8   82.33   11.47
   2   5   9  115.39   12.54
  -2   5  -9  153.77   17.43
   2  -5   9  135.34   17.31
  -2   5  -9  152.67   16.46
  -2  -5  -9  135.55   12.13
   2   5  10  327.59   18.39
   2  -5  10  286.77   19.57
  -2   5 -10  344.74   18.47
  -2  -5 -10  359.14   17.53
   2   5  11   66.27   13.20
  -2   5 -11   51.27   18.39
   2  -5  11   66.00   19.40
  -2  -5 -11   58.46   18.90
   2   5  12   55.85   14.13
  -2   5 -12   76.90   18.29
   2  -5  12   69.60   19.54
  -2  -5 -12   52.74   13.55
  -2  -5 -13  131.42   23.26
   2  -5  13  114.44   23.87
   2   5  13  126.03   23.04
  -2   5 -13  139.21   22.29
   2   5  14   80.52   16.87
  -2  -5 -14  113.16   16.62
   2  -5  14  110.38   24.16
  -2   5 -14   97.84   22.61
   2   5  15   29.89   18.92
  -2  -5 -15    8.68   26.83
   2  -5  15   21.49   27.87
  -2   5 -15   15.89   26.10
  -2  -5 -16    1.09   19.27
   2  -5  16   10.00   28.25
   2   5  16  -10.68   19.46
  -2   5 -16   -4.04   26.07
  -2  -6   0   77.78   18.82
   2   6   0   95.65   19.98
  -2   6   0   78.01   15.48
   2  -6   0  108.65   15.15
  -2   6  -1  260.97   19.93
   2   6   1  433.45   24.02
   2  -6   1  487.25   22.62
  -2  -6  -1  317.69   18.87
   2   6   2  170.12   15.87
  -2   6  -2  114.53   17.15
   2  -6   2  192.08   18.52
  -2  -6  -2  184.34   18.35
   2   6   3  781.06   22.40
  -2  -6  -3  899.88   23.05
  -2   6  -3  749.38   31.91
  -2   6  -3  871.04   32.77
   2   6   4    3.58   12.20
  -2   6  -4    0.76   16.39
  -2   6  -4    0.44   15.79
  -2  -6  -4   -9.25   12.39
   2   6   5    6.29   15.23
  -2   6  -5   -2.77   19.22
  -2   6  -5    3.00   18.95
  -2  -6  -5    1.59   15.15
  -2   6  -6  145.60   19.76
  -2   6  -6  120.18   17.89
   2   6   6  126.22   16.97
  -2  -6  -6  105.95   11.96
  -2   6  -7   -0.37   14.73
   2   6   7    5.50   15.29
  -2   6  -7   -4.91   18.37
  -2  -6  -7    9.58   14.90
  -2   6  -8   11.62   15.30
   2   6   8   -1.59   15.77
   2  -6   8   12.28   15.26
  -2   6  -8   21.20   18.43
  -2  -6  -8   12.53   15.07
  -2   6  -9  177.52   17.86
   2   6   9  165.40   17.33
   2  -6   9  167.76   17.44
  -2  -6  -9  206.69   16.55
  -2   6  -9  202.15   18.28
   2   6  10  109.94   14.60
  -2   6 -10  178.78   24.08
  -2   6 -10  150.89   19.69
   2  -6  10  160.62   23.97
  -2  -6 -10  171.53   18.95
  -2  -6 -11   71.11   18.76
   2   6  11   35.91   19.22
  -2   6 -11   66.50   18.83
   2  -6  11   55.06   19.11
  -2   6 -11   64.10   18.68
  -2  -6 -12   62.57   20.51
   2   6  12   64.56   22.66
   2  -6  12   49.63   22.65
  -2   6 -12   76.00   20.83
  -2   6 -12   72.21   22.43
   2   6  13  126.39   23.07
  -2  -6 -13  111.83   16.30
  -2   6 -13  144.04   23.24
   2  -6  13  120.46   23.63
  -2   6 -13  155.22   22.98
   2   6  14   15.98   26.41
  -2  -6 -14    1.81   18.44
   2  -6  14   -4.64   26.49
  -2   6 -14   -1.31   26.39
  -2   6 -14   12.77   25.91
   2   6  15   17.03   26.92
  -2  -6 -15    7.06   26.54
  -2   6 -15   19.25   26.39
  -2   6 -15    4.85   25.69
   2  -6  15   -2.92   26.74
  -2  -6 -16   19.06   31.45
  -2   6 -16   31.90   31.06
   2  -6  16   25.21   30.83
  -2   6 -16   -5.79   28.63
   2   6  16   14.01   31.30
  -2   7   0  227.53   19.39
  -2  -7   0  182.42   23.48
   2  -7   0  278.75   19.63
   2   7   0  285.63   24.86
  -2   7  -1   18.81   20.02
  -2  -7  -1   31.09   20.24
   2   7   1   26.33   20.29
   2  -7   1   36.99   18.87
   2  -7   2  335.17   23.81
  -2   7  -2  223.33   25.47
  -2   7  -2  274.81   19.92
  -2  -7  -2  236.74   18.99
   2   7   2  288.03   20.13
  -2   7  -3   70.80   21.01
  -2  -7  -3   70.85   16.53
   2   7   3   65.52   16.52
  -2   7  -3   62.12   24.78
   2   7   4  327.59   18.90
  -2  -7  -4  322.15   18.37
  -2   7  -4  286.09   30.27
  -2   7  -4  201.34   26.64
  -2  -7  -5   73.97   16.34
  -2   7  -5   78.97   23.47
  -2   7  -5   65.46   24.88
   2   7   5   76.41   16.01
  -2  -7  -6   23.17   15.39
  -2   7  -6   16.14   19.00
  -2   7  -6   17.54   19.61
   2   7   6   16.05   11.11
  -2  -7  -7    1.26   10.57
  -2   7  -7    2.90   18.44
  -2   7  -7   -1.63   18.35
   2   7   7    8.20   15.27
  -2   7  -8   11.36   21.74
  -2  -7  -8   11.10   17.87
   2   7   8  -10.05   18.78
  -2   7  -8    2.76   18.84
  -2   7  -9   32.05   21.97
  -2  -7  -9   22.83   13.05
  -2   7  -9   19.93   23.13
   2   7   9   33.43   18.34
  -2   7 -10   40.84   22.27
   2   7  10   30.63   13.57
  -2   7 -10   31.32   18.97
  -2  -7 -10   30.04   18.31
  -2   7 -11    7.65   21.58
   2   7  11   12.51   22.15
  -2  -7 -11   15.78   21.59
   2  -7  11   13.32   21.37
  -2   7 -11    8.03   27.40
   2   7  12  293.75   24.36
  -2  -7 -12  308.66   23.41
   2  -7  12  286.21   24.40
  -2   7 -12  297.22   24.36
  -2   7 -12  222.84   24.64
   2   7  13    6.34   18.69
  -2  -7 -13   39.98   23.80
  -2   7 -13   19.63   23.24
  -2   7 -13   15.77   28.61
   2  -7  13   10.49   25.28
  -2   7 -14   -6.89   23.67
  -2  -7 -14   86.20   26.65
  -2   7 -14   75.92   25.83
   2  -7  14   83.13   25.27
   2   7  14   63.73   19.77
   2  -7  15  -14.51   28.41
  -2   7 -15    2.41   28.16
  -2  -7 -15    7.33   30.37
  -2   7 -15   -2.33   27.50
   2   7  15   -6.26   21.60
  -2  -8   0   67.50   20.98
  -2  -8   0   49.74   24.22
   2   8   0   57.64   20.34
  -2   8   0   60.66   20.13
   2  -8   0   77.78   20.19
  -2  -8  -1  651.13   28.96
   2   8   1  659.74   26.64
  -2   8  -1  628.73   28.81
   2  -8   1  719.67   28.35
   2  -8   2   26.03   18.96
  -2  -8  -2   17.76   20.32
   2   8   2   22.95   16.26
  -2   8  -2   23.01   18.25
  -2   8  -2   15.10   20.28
  -2   8  -3  702.70   39.54
  -2   8  -3  819.91   42.24
  -2  -8  -3  809.40   25.33
   2   8   3  851.23   26.21
   2   8   4   43.55   16.32
  -2   8  -4   48.58   26.36
  -2  -8  -4   56.45   16.62
  -2   8  -4   37.28   26.98
  -2  -8  -5   86.53   16.50
  -2   8  -5   65.18   32.41
  -2   8  -5   78.48   30.62
   2   8   5   78.95   16.36
   2   8   6    6.80   12.93
  -2  -8  -6    3.35   18.72
  -2   8  -6    0.28   30.79
  -2   8  -6    0.59   26.29
   2   8   7    9.40   18.71
  -2   8  -7    4.89   26.14
  -2  -8  -7    5.85   18.51
  -2   8  -7   -1.20   29.43
   2   8   8   -1.90   18.41
  -2  -8  -8   -2.63   18.17
  -2   8  -8    3.10   21.39
  -2   8  -8   -2.42   26.33
  -2   8  -9   29.40   22.97
   2   8   9   27.47   19.06
  -2  -8  -9   34.67   18.51
  -2   8  -9   30.19   24.96
  -2   8 -10   -0.06   26.33
   2   8  10   -0.58   22.39
  -2  -8 -10   -3.89   15.32
  -2   8 -10   -1.87   29.38
   2   8  11  565.15   20.34
  -2  -8 -11  685.03   25.77
  -2   8 -11   83.79   26.19
  -2   8 -11  523.60   34.06
  -2   8 -12   -2.19   29.84
   2   8  12   19.19   26.31
  -2   8 -12   -3.48   28.14
  -2  -8 -12   -3.30   25.60
   2   8  13  111.33   28.12
  -2  -8 -13  144.16   26.85
  -2   8 -13   -6.87   28.55
  -2   8 -13   94.70   29.61
   2   8  14  -14.17   21.73
  -2   8 -14   -4.35   25.89
  -2  -8 -14   25.65   29.53
  -2   8 -14  -12.16   32.54
  -2  -9   0  178.45   29.63
  -2  -9   0  104.39   29.76
   2   9   0  154.94   28.62
  -2   9   0  173.20   25.33
   2  -9   0  129.09   20.37
   2   9   1   44.97   24.38
  -2  -9  -1   46.79   24.47
  -2   9  -1   44.05   23.84
   2  -9   1   48.08   22.64
   2  -9   2  412.56   35.25
  -2  -9  -2  404.95   29.09
  -2   9  -2  391.76   33.04
   2   9   2  359.23   24.14
  -2   9  -2  295.05   32.24
  -2  -9  -3   22.28   20.11
   2   9   3   21.00   23.88
  -2  -9  -4  272.94   22.36
   2   9   4  256.64   21.81
  -2  -9  -5  313.60   22.44
   2   9   5  296.18   22.16
  -2  -9  -6    0.19   19.29
   2   9   6   13.18   18.55
  -2  -9  -7   21.59   13.50
   2   9   7    7.63   19.42
   2   9   8    4.20   22.85
  -2  -9  -8   -4.65   22.55
  -2   9  -9    2.81   39.50
  -2  -9  -9   83.20   22.62
  -2   9  -9   -0.07   13.84
  -2   9  -9   15.82   38.55
   2   9   9   51.42   23.35
  -2   9 -10    4.97   30.19
  -2   9 -10    9.67   28.44
  -2  -9 -10  253.89   23.47
   2   9  10  219.12   24.48
  -2   9 -11    6.90   31.61
  -2   9 -11   -0.42   29.86
  -2  -9 -11  -16.33   18.42
   2   9  11    7.29   26.85
   2   9  12  325.02   21.92
  -2  -9 -12  400.89   28.25
  -2   9 -12   -2.08   27.40
  -2   9 -12    5.46   31.00
   2   9  13   22.88   31.59
  -2  -9 -13   49.27   30.22
  -2   9 -13    2.67   31.31
  -2   9 -13   -4.31   32.42
  -2 -10   0  232.15   39.47
  -2  10   0  194.41   21.71
   2 -10   0  268.40   25.85
  -2 -10   0  166.33   40.06
  -2  10  -1   26.14   26.42
  -2 -10  -1   13.61   24.03
   2  10   1   23.18   23.17
   2 -10   1   27.34   25.60
  -2  10  -2    1.73   37.36
   2  10   2    0.06   23.39
  -2  10  -2    4.63   37.91
  -2 -10  -2   -1.41   24.26
  -2 -10  -3   95.81   25.83
   2  10   3   73.41   20.45
  -2 -10  -4  352.79   23.74
   2  10   4  388.02   24.34
  -2 -10  -5    6.75   23.94
   2  10   5    7.84   23.08
  -2 -10  -6   96.32   24.81
   2  10   6  108.98   24.30
  -2 -10  -7   19.85   23.55
   2  10   7    2.47   23.72
  -2 -10  -8   53.39   17.07
   2  10   8   61.35   24.43
  -2 -10  -9    2.32   27.09
   2  10   9    5.19   27.87
  -2 -10 -10   16.70   26.82
   2  10  10   12.74   27.94
  -2 -10 -11   18.48   31.11
   2  10  11   52.91   32.44
  -2  11   0  101.99   28.85
   2 -11   0  115.38   27.84
  -2  11  -1   15.74   34.60
  -2  11  -1   25.49   37.87
   2 -11   1   44.89   39.03
  -2 -11  -1   29.63   32.67
   2  11   1   23.06   29.82
  -2 -11  -1   45.10   31.59
  -2 -11  -2   43.30   28.41
   2  11   2   43.94   27.73
   2  11   3   96.69   29.33
  -2 -11  -3  108.77   30.04
  -2 -11  -4   31.19   29.66
   2  11   4   32.19   23.23
  -2 -11  -5   67.49   25.01
   2  11   5   86.04   24.51
  -2 -11  -6   -1.55   28.25
   2  11   6    8.47   19.28
  -2 -11  -7   24.08   28.40
   2  11   7   34.65   27.99
  -2 -11  -8    5.46   28.00
   2  11   8   15.93   27.96
  -2 -11  -9   20.23   22.97
   2  11   9   45.49   33.05
   2 -12   0  128.44   37.21
  -2  12   0    3.57   36.30
  -2 -12  -2   -2.81   35.29
  -2 -12  -2    6.90   36.28
   2  12   2    0.28   32.09
  -2 -12  -3   13.89   25.96
   2  12   3    5.38   30.18
   2  12   4   28.04   26.50
  -2 -12  -4   47.17   27.38
   2  12   5   52.36   27.94
  -2 -12  -5   72.17   28.16
  -2 -12  -6   32.34   31.67
   2  12   6    8.32   31.61
  -2 -12  -7  -15.74   32.25
   3   0   0    1.72    8.95
  -3   0   0    3.08   12.85
  -3   0  -1  623.80   19.55
  -3   0  -1  554.75   18.74
   3   0   1  629.73   20.13
  -3   0  -2    3.64   10.03
   3   0   2   -1.85   10.07
  -3   0  -2    1.30   13.88
   3   0   3  294.07   17.38
  -3   0  -3  291.94   17.27
   3   0   4    4.79   11.01
  -3   0  -4    0.68   11.06
  -3   0  -5  685.43   18.83
   3   0   5  662.92   22.33
  -3   0  -6   11.75   16.68
   3   0   6   -1.61   16.61
  -3   0  -7  221.58   13.47
   3   0   7  184.45   13.25
  -3   0  -8   -2.71    9.54
   3   0   8    1.84   13.67
  -3   0  -9  433.98   16.68
   3   0   9  358.87   13.82
   3   0  10    3.76   16.03
  -3   0 -10    5.26   11.07
  -3   0 -11   14.66   11.33
   3   0  11   16.10   16.10
  -3   0 -12    7.28   15.36
   3   0  12   -4.56   11.23
   3   0  13   14.42   19.12
  -3   0 -13    0.56   13.10
   3   0  14  -10.72   13.57
  -3   0 -14    4.36   18.54
   3   0  15  344.99   25.47
  -3   0 -15  372.40   18.66
   3   0  16  -18.66   25.19
  -3   0 -16   -4.56   15.58
   3   0  17   67.01   27.10
  -3   0 -17   59.53   26.41
   3  -1   0 1303.10   27.22
   3   1   0 1636.87   33.67
  -3   1   0 1618.35   31.96
  -3  -1   0 1548.76   31.43
   3   1   1 6381.04   71.46
  -3   1  -1 6772.31   75.02
   3  -1   1 6888.99   74.90
  -3  -1  -1 7850.30   80.47
  -3  -1  -1 5685.21   64.51
   3   1   1 6831.67   73.28
  -3   1  -2 3655.70   47.23
   3  -1   2 3341.16   44.76
   3  -1   2 3154.86   43.62
  -3   1  -2 2820.02   39.79
  -3  -1  -2 3325.95   47.53
   3   1   2 2767.27   43.81
   3  -1   3   65.36    9.91
  -3   1  -3   67.85   13.34
   3   1   3   64.65   14.14
  -3   1  -3   73.16   10.14
  -3  -1  -3   67.63   10.47
   3   1   4 1152.67   26.18
  -3  -1  -4 1139.25   25.82
  -3   1  -4 1138.96   26.33
   3  -1   4 1117.00   26.39
  -3   1  -5  303.57   19.34
   3  -1   5  259.93   15.18
  -3  -1  -5  282.53   14.62
   3   1   5  263.82   18.87
  -3   1  -6 1771.06   30.91
  -3  -1  -6 1370.74   23.44
   3  -1   6 1692.67   30.60
   3   1   6 1642.93   29.08
  -3   1  -7   38.41   11.23
  -3  -1  -7   31.90   10.86
   3  -1   7   29.30   11.12
   3   1   7   31.82   11.10
  -3   1  -8   86.22   14.08
  -3  -1  -8   89.89   14.24
   3  -1   8   74.77   10.63
   3   1   8   85.95   10.62
  -3   1  -9  332.75   16.74
  -3  -1  -9  339.60   17.24
   3  -1   9  307.55   14.56
   3   1   9  346.06   17.38
  -3   1 -10    3.58   15.40
   3  -1  10   10.63   16.04
  -3  -1 -10   -2.38   15.88
   3   1  10    6.33   16.17
   3  -1  11   75.01   16.46
  -3   1 -11   76.45   11.60
  -3  -1 -11   94.51   11.87
   3   1  11   77.57   16.52
   3  -1  12   59.65   16.84
  -3   1 -12   45.73   15.74
  -3  -1 -12   51.90   16.34
   3   1  12   50.74   11.87
  -3   1 -13  142.50   18.81
   3  -1  13  129.29   19.88
  -3  -1 -13  140.77   14.36
   3   1  13  117.59   19.72
   3  -1  14  367.72   17.60
   3   1  14  396.65   17.30
  -3   1 -14  460.05   17.46
  -3  -1 -14  457.32   22.46
   3  -1  15   18.86   22.54
   3   1  15    2.91   16.07
  -3   1 -15    8.57   21.70
  -3  -1 -15   -3.70   22.39
  -3  -1 -16  280.79   26.07
   3  -1  16  273.02   28.21
   3   1  16  266.45   20.69
  -3   1 -16  251.91   19.88
  -3   1 -17   10.46   18.44
   3  -1  17    0.92   27.75
   3   1  17   19.71   19.21
  -3  -1 -17   12.83   26.53
  -3  -2   0   54.48   12.44
  -3  -2   0   39.47    9.44
  -3   2   0   41.18    9.40
   3   2   0   49.36    9.76
   3  -2   0   52.23   11.93
   3   2   1  350.91   16.57
  -3  -2  -1  434.02   17.58
  -3  -2  -1  357.58   16.60
  -3   2  -1  434.19   17.13
   3  -2   1  421.36   16.69
   3   2   2 1989.91   36.52
  -3   2  -2 1835.18   30.52
   3  -2   2 2156.99   34.37
  -3   2  -2 1898.73   31.16
  -3  -2  -2 2030.96   35.38
   3   2   3  616.83   22.13
  -3   2  -3  684.22   21.24
  -3  -2  -3  490.67   17.60
  -3   2  -3  626.74   22.30
   3  -2   3  601.72   20.21
   3  -2   4 3341.41   43.06
  -3  -2  -4 3574.76   43.03
  -3   2  -4 3532.35   46.28
   3   2   4 3357.65   39.69
  -3   2  -4 3768.79   46.62
  -3  -2  -5 2867.66   36.27
   3  -2   5 2564.17   36.07
   3   2   5 2590.69   32.63
  -3   2  -5 2642.88   39.47
  -3   2  -6  373.25   20.16
  -3  -2  -6  346.01   18.87
   3   2   6  311.92   14.68
   3  -2   6  351.18   19.60
   3  -2   7  738.97   19.12
  -3   2  -7  812.71   22.01
  -3  -2  -7  775.66   17.41
   3   2   7  771.27   20.33
   3  -2   8   62.33   13.89
  -3   2  -8   72.98   10.15
  -3  -2  -8   71.17   10.10
   3   2   8   55.24   10.20
   3  -2   9   17.28   16.13
  -3   2  -9   28.63   15.32
  -3  -2  -9    8.56   11.62
   3   2   9   12.04   11.63
   3  -2  10   24.38   15.95
  -3   2 -10   17.68   10.92
  -3  -2 -10   20.54   16.08
   3   2  10   17.95   11.54
   3  -2  11   11.62   16.07
   3   2  11   12.44   11.31
  -3   2 -11   14.92   14.97
  -3  -2 -11    6.15   11.39
   3  -2  12   66.01   19.73
  -3   2 -12   86.44   18.64
  -3  -2 -12   63.27   14.35
   3   2  12   80.01   19.75
   3  -2  13  474.57   22.76
  -3   2 -13  505.09   21.60
  -3  -2 -13  504.04   22.42
   3   2  13  396.93   16.78
   3  -2  14   17.94   13.53
  -3   2 -14   20.42   13.03
   3   2  14   26.28   13.45
  -3  -2 -14   -1.78   19.20
   3  -2  15  355.84   25.43
  -3  -2 -15  412.23   24.50
   3   2  15  333.79   25.00
  -3   2 -15  383.66   23.60
  -3  -2 -16   81.43   27.33
   3  -2  16   72.02   19.64
   3   2  16   87.76   27.34
  -3   2 -16   94.86   18.24
   3  -2  17   14.94   20.01
   3   2  17   40.61   27.28
  -3   2 -17   24.91   25.92
  -3  -2 -17   33.39   27.13
  -3  -3   0  245.48   18.22
  -3  -3   0   96.46   17.08
  -3   3   0  192.62   17.02
   3  -3   0  196.53   15.78
   3   3   0  189.64   17.59
   3  -3   1  147.72   13.96
   3   3   1  143.52   17.33
  -3  -3  -1  163.01   17.80
  -3   3  -1  101.68   11.56
  -3  -3  -1  141.25   17.33
   3  -3   2   70.75   13.15
   3   3   2   36.60   15.78
  -3  -3  -2   27.16   15.61
  -3   3  -2   59.80   13.17
  -3   3  -2   49.14   13.03
  -3   3  -3  786.91   22.06
   3  -3   3  908.53   25.21
  -3  -3  -3  645.12   18.98
   3   3   3  750.53   23.78
  -3   3  -3  767.63   23.10
  -3   3  -4 1353.70   25.85
  -3  -3  -4 1577.64   28.76
  -3   3  -4 1505.50   33.39
   3  -3   4 1180.36   24.18
   3   3   4 1450.35   28.40
  -3   3  -5 1448.37   28.60
  -3  -3  -5 1277.45   25.40
   3  -3   5 1240.14   26.85
  -3   3  -5 1329.02   31.27
   3   3   5 1036.93   21.28
  -3   3  -6  949.13   23.38
  -3   3  -6 1080.13   26.31
   3  -3   6  994.88   24.67
  -3  -3  -6  964.56   21.67
   3   3   6  940.47   21.94
  -3   3  -7  923.59   22.46
  -3  -3  -7  929.10   20.26
   3  -3   7  889.80   22.78
   3   3   7  879.63   20.49
  -3   3  -8  102.48   13.65
  -3  -3  -8  104.83   10.34
   3   3   8  108.36   10.49
   3  -3   8  105.65   13.90
  -3   3  -9  585.21   16.94
   3  -3   9  560.98   21.29
   3   3   9  522.22   15.86
  -3  -3  -9  610.87   19.75
   3  -3  10    6.44   16.00
  -3   3 -10    6.41   10.41
  -3  -3 -10   -4.08   15.89
   3   3  10   10.99   11.17
   3  -3  11  138.55   13.18
  -3   3 -11  160.17   16.16
  -3  -3 -11  136.61   12.51
   3   3  11  122.02   12.38
   3  -3  12   68.98   19.58
  -3   3 -12   70.60   18.26
  -3  -3 -12   67.82   14.21
   3   3  12   36.73   19.80
   3  -3  13  288.20   21.97
  -3   3 -13  324.47   20.07
  -3  -3 -13  314.11   15.93
   3   3  13  298.86   21.35
   3  -3  14   68.91   23.64
  -3   3 -14   58.59   22.03
   3   3  14   24.36   16.63
  -3  -3 -14   67.73   16.50
   3  -3  15   13.67   23.25
   3   3  15    0.82   16.82
  -3   3 -15    6.97   15.01
  -3  -3 -15   17.70   16.30
   3  -3  16   58.29   28.10
  -3  -3 -16   53.05   27.44
   3   3  16   43.71   19.65
  -3   3 -16   62.62   25.73
  -3  -3 -17  149.11   32.03
   3  -3  17  122.04   33.32
   3   3  17  150.79   23.14
  -3   3 -17  153.59   21.91
  -3  -4   0   12.41   16.22
  -3  -4   0   14.25   14.82
   3   4   0   13.08   14.57
  -3   4   0   21.89   15.86
   3  -4   0   17.00   14.53
  -3  -4  -1  128.18   17.60
  -3   4  -1  144.20   18.24
   3   4   1  135.57   18.73
   3  -4   1  132.85   15.71
   3  -4   2   55.41   14.54
  -3  -4  -2   53.81   16.55
   3   4   2   49.48   17.37
  -3   4  -2   61.45   16.04
   3  -4   3  132.58   16.84
  -3   4  -3  114.64   16.01
  -3  -4  -3   84.45   16.58
   3   4   3  104.19   17.68
  -3   4  -3  102.14   15.10
  -3   4  -4  108.32   16.97
  -3  -4  -4   98.45   15.68
   3   4   4   93.29   15.91
  -3   4  -4   92.75   14.25
  -3   4  -5  283.27   15.99
  -3  -4  -5  260.10   16.13
  -3   4  -5  273.77   14.61
   3   4   5  257.00   16.75
  -3   4  -6  666.37   19.96
  -3   4  -6  635.65   20.76
   3  -4   6  560.81   19.14
  -3  -4  -6  431.81   13.92
   3   4   6  591.27   18.64
  -3   4  -7  178.61   12.06
  -3  -4  -7  113.94   10.68
  -3   4  -7  201.95   14.94
   3  -4   7  169.32   14.59
   3   4   7  125.32   10.75
   3   4   8  561.90   19.64
  -3   4  -8  576.71   20.92
   3  -4   8  553.86   20.78
  -3   4  -8  628.26   21.13
  -3  -4  -8  587.40   19.33
   3   4   9  473.61   19.74
  -3   4  -9  521.79   19.50
   3  -4   9  462.16   20.72
  -3  -4  -9  510.84   18.85
   3   4  10   60.87   16.37
  -3   4 -10   61.67   15.40
  -3  -4 -10   70.14   15.93
   3  -4  10   57.57   16.26
  -3   4 -11    3.86   17.86
  -3  -4 -11    2.50   13.37
   3   4  11   15.66   13.39
   3  -4  11    3.20   19.06
   3  -4  12  617.58   24.46
  -3  -4 -12  648.58   17.54
  -3   4 -12  688.09   23.32
   3   4  12  641.97   22.87
   3  -4  13   17.80   19.17
  -3   4 -13   23.58   17.94
  -3  -4 -13   20.94   13.65
   3   4  13   20.11   13.59
   3  -4  14  139.03   24.20
  -3   4 -14  159.42   22.51
   3   4  14  121.14   23.75
  -3  -4 -14  148.63   23.88
   3  -4  15   32.10   26.20
   3   4  15   68.87   25.44
  -3   4 -15   65.81   16.02
  -3  -4 -15   79.06   25.51
   3  -4  16   16.10   19.63
  -3  -4 -16  -31.42   27.64
   3   4  16   31.43   27.55
  -3   4 -16  -12.01   26.40
  -3   4 -17   50.85   21.86
   3  -4  17   74.28   33.21
  -3  -4 -17  104.75   22.72
   3   4  17   64.62   32.14
  -3  -5   0  592.00   24.33
  -3   5   0  463.90   21.89
  -3  -5   0  480.33   22.43
   3   5   0  493.53   22.66
   3  -5   0  510.51   20.09
  -3  -5  -1  250.86   17.92
  -3   5  -1  262.67   19.03
   3  -5   1  247.67   16.48
   3   5   1  250.80   21.46
   3  -5   2  190.42   19.25
   3   5   2  137.67   17.81
  -3  -5  -2  155.09   16.03
  -3   5  -2  162.14   18.53
   3  -5   3  894.56   27.48
  -3   5  -3  816.32   24.97
  -3  -5  -3  794.98   22.28
   3   5   3  615.95   19.01
  -3   5  -3  638.89   24.89
  -3   5  -4  250.66   17.74
  -3  -5  -4  262.96   15.76
   3   5   4  245.36   16.37
  -3   5  -4  208.70   15.73
  -3  -5  -5    0.70   12.58
  -3   5  -5    1.08   13.11
   3   5   5    3.81   12.75
  -3   5  -5    3.94   11.26
  -3   5  -6   58.62   16.79
  -3   5  -6   57.24   14.88
   3   5   6   60.62   16.20
  -3  -5  -6   61.25   15.82
  -3   5  -7  572.08   20.71
  -3   5  -7  550.41   22.06
  -3  -5  -7  418.76   14.81
   3  -5   7  509.31   20.29
   3   5   7  472.12   16.07
  -3   5  -8  549.31   20.70
  -3   5  -8  561.86   21.10
   3  -5   8  474.82   20.44
  -3  -5  -8  402.54   14.22
   3   5   8  568.47   19.84
  -3   5  -9  250.84   17.86
  -3   5  -9  246.18   17.72
  -3  -5  -9  248.56   16.82
   3  -5   9  211.51   17.47
   3   5   9  211.83   17.47
   3   5  10   30.30   17.35
  -3   5 -10   16.26   15.58
   3  -5  10   21.36   17.06
  -3  -5 -10   21.42   10.81
  -3   5 -10   20.88   15.08
  -3   5 -11  124.04   19.27
   3  -5  11   93.90   19.18
  -3   5 -11  101.43   18.78
  -3  -5 -11   70.34   19.23
   3   5  11   74.87   13.91
  -3   5 -12  320.98   21.14
  -3  -5 -12  315.98   20.12
   3  -5  12  251.86   21.27
  -3   5 -12  263.88   15.52
   3   5  12  283.65   20.39
   3  -5  13   14.71   15.99
  -3   5 -13   11.00   15.32
   3   5  13   13.31   16.09
  -3  -5 -13   11.21   15.67
   3  -5  14   14.16   22.95
  -3   5 -14   25.21   21.92
   3   5  14   28.72   22.97
  -3  -5 -14   33.84   22.78
  -3  -5 -15   16.53   26.82
   3  -5  15   18.31   27.15
   3   5  15    6.26   27.26
  -3   5 -15   14.15   26.04
  -3   5 -16   43.13   30.52
  -3  -5 -16   41.80   22.35
   3  -5  16   62.41   31.85
   3   5  16   69.73   31.43
  -3  -6   0 1202.75   33.06
  -3   6   0  977.43   27.30
   3   6   0 1002.37   30.55
  -3  -6   0 1140.03   32.71
   3  -6   0 1039.34   25.35
   3  -6   1   31.63   12.67
  -3   6  -1   24.92   14.43
  -3  -6  -1   27.08   13.15
   3   6   1   28.59   13.51
   3  -6   2 1224.66   30.60
   3   6   2 1070.40   27.41
  -3   6  -2  890.52   29.59
  -3  -6  -2  921.24   23.87
   3  -6   3  911.35   27.48
  -3   6  -3  833.83   25.87
  -3   6  -3  831.09   30.10
   3   6   3  842.43   23.20
  -3  -6  -3  849.21   22.21
  -3   6  -4  300.40   25.16
  -3   6  -4  197.23   20.79
   3   6   4  203.50   19.21
  -3  -6  -4  234.73   18.79
  -3   6  -5    2.70   15.24
  -3   6  -5    7.63   15.85
  -3  -6  -5    0.41   10.38
   3   6   5    6.06   11.06
  -3   6  -6    0.79   19.44
  -3  -6  -6   15.03   14.95
   3   6   6    0.21   15.69
  -3   6  -6   10.39   14.50
  -3   6  -7   95.13   16.67
  -3  -6  -7   81.49   15.72
   3   6   7   90.25   16.17
  -3   6  -7   79.70   15.71
  -3   6  -8  152.33   19.75
  -3   6  -8  149.19   17.71
  -3  -6  -8  150.50   16.24
   3   6   8  127.88   12.43
  -3   6  -9   29.76   18.19
   3  -6   9   38.16   18.27
   3   6   9   21.21   13.69
  -3   6  -9   31.65   18.78
  -3  -6  -9   20.59   13.23
   3  -6  10  122.51   19.59
  -3   6 -10  143.43   19.30
  -3   6 -10  152.19   19.49
  -3  -6 -10  121.65   18.74
   3   6  10   87.44   14.25
   3  -6  11  240.96   20.64
  -3   6 -11  320.06   25.13
  -3   6 -11  212.69   15.45
  -3  -6 -11  295.96   19.92
   3   6  11  200.94   20.49
  -3   6 -12  160.93   22.94
  -3   6 -12  160.46   23.26
   3  -6  12  121.12   16.84
   3   6  12  165.59   22.92
  -3  -6 -12  146.69   16.46
   3  -6  13   80.66   22.37
  -3   6 -13   71.95   22.13
  -3   6 -13   66.31   22.60
   3   6  13   26.86   22.92
  -3  -6 -13   93.75   22.29
  -3  -6 -14   -2.18   18.55
  -3   6 -14   -1.50   25.57
   3  -6  14    1.45   25.66
   3   6  14    5.22   18.49
  -3   6 -14    4.23   25.72
  -3  -6 -15   20.48   27.01
  -3   6 -15   40.95   26.20
   3  -6  15   32.06   26.15
   3   6  15   39.34   19.46
  -3   6 -15   33.63   25.97
  -3  -7   0  253.13   23.92
  -3  -7   0  352.42   23.86
  -3   7   0  275.22   19.61
   3   7   0  304.46   22.90
   3  -7   0  387.81   23.20
  -3   7  -1  831.44   28.03
   3   7   1  970.71   29.88
   3  -7   1 1309.90   32.18
  -3  -7  -1  787.91   26.64
   3  -7   2  724.78   27.71
   3   7   2  527.29   23.23
  -3   7  -2  413.57   23.61
  -3  -7  -2  660.88   26.47
   3  -7   3  414.12   26.80
  -3   7  -3  385.22   26.28
  -3   7  -3  263.65   23.52
   3   7   3  343.24   20.50
  -3  -7  -3  334.40   19.15
  -3   7  -4   -1.87   19.48
  -3   7  -4    3.48   20.82
   3   7   4   -3.38   15.64
  -3  -7  -4   -0.82   15.40
  -3   7  -5   44.61   20.66
   3   7   5   39.96   15.94
  -3   7  -5   36.94   20.73
  -3  -7  -5   40.77   15.48
  -3   7  -6   49.63   20.27
  -3   7  -6   38.49   15.89
   3   7   6   53.35   16.04
  -3  -7  -6   41.18   10.69
  -3   7  -7   20.25   19.34
  -3   7  -7   19.96   18.47
   3   7   7   25.37   15.68
  -3  -7  -7   32.90   15.13
  -3   7  -8   10.89   22.47
   3   7   8   -1.05   13.17
  -3   7  -8    3.83   21.73
  -3  -7  -8    6.73   17.93
  -3   7  -9  545.15   26.02
   3   7   9  481.86   17.64
  -3  -7  -9  608.45   21.99
  -3   7  -9  495.37   24.06
  -3   7 -10   22.74   17.99
   3   7  10   38.77   13.24
  -3   7 -10   23.77   18.36
  -3  -7 -10   27.32   18.25
  -3   7 -11  483.47   30.40
  -3  -7 -11  486.89   24.39
  -3   7 -11  462.38   27.12
   3   7  11  364.20   18.86
  -3  -7 -12    6.98   15.26
  -3   7 -12    0.11   21.12
   3  -7  12   -4.14   21.24
  -3   7 -12    1.06   21.57
   3   7  12  -10.10   22.60
  -3   7 -13    3.91   24.25
  -3  -7 -13    7.23   18.20
   3  -7  13   -7.96   24.54
   3   7  13   -8.64   18.68
  -3   7 -13   -4.28   24.67
  -3   7 -14  -12.72   24.04
  -3  -7 -14    9.14   26.16
  -3   7 -14   30.62   24.38
   3   7  14   33.08   27.06
   3  -7  14   22.62   24.77
  -3   7 -15   -9.14   27.79
  -3   7 -15   -2.46   27.93
   3  -7  15   -4.26   27.85
  -3  -7 -15  -10.54   30.27
   3   7  15  -14.34   31.04
  -3  -8   0  159.70   21.45
   3   8   0  152.84   20.76
  -3  -8   0   97.72   22.19
   3  -8   0  152.49   17.60
  -3   8   0  138.55   18.15
  -3  -8  -1  147.71   18.83
   3   8   1  173.97   19.17
  -3  -8  -1  222.77   20.01
  -3   8  -1  193.02   22.98
   3  -8   1  246.06   21.47
   3  -8   2  771.09   28.98
   3   8   2  653.61   25.22
  -3   8  -2  603.13   28.82
  -3   8  -2  629.17   24.48
  -3  -8  -2  532.26   23.43
  -3  -8  -3  101.67   17.42
  -3   8  -3   86.26   22.11
   3   8   3  101.46   20.77
  -3   8  -3  109.94   21.55
  -3   8  -4   42.49   20.86
  -3   8  -4   45.75   21.12
   3   8   4   38.10   16.65
  -3  -8  -4   66.00   16.19
  -3  -8  -5   66.57   17.52
  -3   8  -5   42.88   21.06
  -3   8  -5   56.19   21.07
   3   8   5   66.36   17.89
  -3   8  -6    8.75   23.16
  -3  -8  -6   -1.06   18.72
  -3   8  -6    5.88   23.56
   3   8   6    2.56   18.88
  -3  -8  -7   -0.94   18.29
  -3   8  -7    3.93   22.57
  -3   8  -7    3.28   22.31
   3   8   7    2.84   18.81
  -3  -8  -8   91.29   19.19
  -3   8  -8   62.69   24.11
  -3   8  -8   46.65   18.70
   3   8   8   91.62   19.63
  -3  -8  -9    2.71   18.21
  -3   8  -9    7.17   22.27
  -3   8  -9    6.90   17.57
   3   8   9   -2.61   19.03
  -3  -8 -10  433.81   24.07
   3   8  10  431.15   25.49
  -3   8 -10  274.32   30.27
  -3   8 -10  417.30   31.36
  -3  -8 -11    5.35   15.21
   3   8  11   34.81   22.50
  -3   8 -11   -4.54   20.00
  -3   8 -11   -0.48   21.28
  -3  -8 -12  107.50   18.74
   3   8  12  122.33   27.43
  -3   8 -12   -4.57   22.87
  -3   8 -12  111.13   25.54
  -3   8 -13    7.27   22.76
  -3   8 -13    9.69   23.90
   3   8  13   12.05   19.01
  -3  -8 -13   -1.86   18.35
  -3   8 -14    3.74   26.35
  -3   8 -14    5.95   26.08
  -3  -8 -14   -6.54   21.47
   3   8  14   -1.87   31.01
  -3  -9   0   50.84   25.62
  -3  -9   0   25.61   28.32
  -3   9   0   36.16   19.83
   3  -9   0   45.37   18.83
  -3   9  -1   98.59   25.13
  -3  -9  -1   89.71   26.12
   3   9   1   97.00   24.41
  -3  -9  -1  129.21   25.15
   3  -9   1  126.86   23.62
  -3  -9  -2   96.01   21.46
  -3   9  -2  150.90   23.86
   3  -9   2  163.12   24.80
  -3   9  -2  111.47   25.42
   3   9   2  125.60   20.68
  -3   9  -3   -2.47   23.47
  -3  -9  -3    3.77   19.78
   3   9   3   -3.70   23.43
  -3   9  -3   -2.18   27.54
  -3   9  -4   13.31   27.33
   3   9   4   20.23   18.97
  -3   9  -4    6.91   27.45
  -3  -9  -4    8.99   19.88
  -3  -9  -5    0.62   19.34
  -3   9  -5   -1.90   30.47
  -3   9  -5    0.51   29.22
   3   9   5   -2.48   19.05
  -3   9  -6   -0.03   29.66
  -3   9  -6   -6.05   28.83
   3   9   6    2.51   18.66
  -3  -9  -6    3.84   18.93
  -3   9  -7   13.16   25.72
   3   9   7   28.52   19.15
  -3   9  -7   13.58   25.08
  -3  -9  -7   25.88   18.80
  -3  -9  -8    9.14   22.32
  -3   9  -8    6.11   29.17
   3   9   8  -10.37   23.18
  -3   9  -8    4.46   28.53
  -3  -9  -9  246.98   23.73
  -3   9  -9  128.76   29.83
   3   9   9  220.65   18.05
  -3   9  -9   -0.60   27.21
  -3   9 -10    3.05   23.21
  -3   9 -10   -0.03   23.07
  -3  -9 -10    0.62   15.63
   3   9  10  -10.34   19.30
  -3   9 -11    4.92   26.96
  -3   9 -11   -1.34   26.89
   3   9  11  260.65   20.82
  -3  -9 -11  249.59   27.74
  -3  -9 -12    5.81   28.17
  -3   9 -12   -5.38   28.85
   3   9  12   -3.73   29.54
  -3   9 -12    5.02   28.74
  -3 -10   0   96.87   38.72
  -3  10   0  146.87   24.97
   3 -10   0  170.33   24.85
  -3 -10   0  118.05   33.19
  -3 -10  -1    8.09   22.00
   3 -10   1    4.54   21.69
   3  10   1    5.47   21.57
  -3 -10  -1    7.02   27.59
  -3  10  -1    8.41   26.52
  -3  10  -2  453.80   30.77
  -3 -10  -2  282.79   24.36
   3  10   2  462.19   30.53
  -3  10  -2  435.54   33.93
   3 -10   2  544.80   34.64
  -3 -10  -3  191.24   26.88
  -3  10  -3  134.49   33.71
  -3  10  -3  138.92   34.57
   3  10   3  148.25   21.06
  -3 -10  -4    6.63   24.28
   3  10   4    8.53   22.88
  -3 -10  -5   46.85   24.44
   3  10   5   63.27   23.67
  -3 -10  -6    2.15   16.57
   3  10   6   13.73   23.17
  -3 -10  -7   36.34   23.42
   3  10   7   48.97   23.40
  -3 -10  -8   28.83   16.60
   3  10   8   45.70   19.71
  -3 -10  -9   29.13   27.15
   3  10   9    8.25   28.42
  -3 -10 -10  240.79   20.80
   3  10  10  270.64   22.28
  -3 -10 -11   33.65   30.63
   3  10  11   39.08   23.05
  -3  11   0   73.85   28.24
   3 -11   0  119.65   27.82
  -3 -11  -1  204.85   33.47
   3 -11   1  228.39   30.14
  -3 -11  -1  131.61   34.47
  -3  11  -1  142.09   28.61
  -3  11  -1   34.72   28.57
   3  11   2   71.09   27.21
  -3 -11  -2   96.44   28.41
  -3  11  -2   11.78   35.79
  -3  11  -2   39.14   38.96
  -3 -11  -2   87.63   29.28
  -3 -11  -3   39.49   24.03
   3  11   3   48.79   22.84
   3  11   4   64.94   23.59
  -3 -11  -4   56.33   24.54
  -3 -11  -5    4.50   26.50
   3  11   5   10.66   31.41
  -3 -11  -6   87.20   28.38
   3  11   6   68.55   28.55
  -3 -11  -7    5.80   28.32
   3  11   7   -7.03   28.33
  -3 -11  -8  157.17   29.31
   3  11   8  154.08   30.04
  -3 -11  -9  147.30   32.60
   3  11   9  143.57   34.05
   3 -12   0   63.41   31.22
  -3  12   0    4.58   27.89
  -3  12  -1   -2.95   38.85
  -3  12  -1    6.83   43.04
  -3 -12  -2    9.77   29.17
   3  12   2    3.53   30.41
  -3 -12  -2   -0.97   36.51
  -3 -12  -3   37.15   31.28
   3  12   3   16.38   28.85
  -3 -12  -3   20.27   32.25
  -3 -12  -4   18.54   26.94
   3  12   4   12.72   25.18
   3  12   5   40.54   30.22
  -3 -12  -5   42.82   31.29
   3  12   6    9.40   30.89
  -3 -12  -6  -19.56   38.83
  -4   0   0 1143.87   22.82
   4   0   0 1231.56   25.26
   4   0   1    1.08   10.33
  -4   0  -1    2.31   10.33
  -4   0  -1   -0.34   10.58
  -4   0  -2    6.16    7.94
   4   0   2    6.89    7.96
   4   0   2   10.21   11.27
  -4   0  -2   10.56   11.26
   4   0   3    0.56   10.62
  -4   0  -3    3.41   10.46
  -4   0  -3    3.19   10.31
  -4   0  -410398.71   83.70
   4   0   4 9897.50   82.27
   4   0   5    5.92   16.91
  -4   0  -5   22.16   16.80
  -4   0  -6 2375.02   33.37
   4   0   6 2274.15   33.16
  -4   0  -7   -1.61   14.69
   4   0   7    4.20   14.54
  -4   0  -8  197.00   15.33
   4   0   8  125.78   11.38
  -4   0  -9   -6.67   16.03
   4   0   9    0.45   11.46
  -4   0 -10   60.83   16.36
   4   0  10   52.00   11.89
   4   0  11   11.54   15.81
  -4   0 -11   -1.77   15.81
   4   0  12  643.06   24.02
  -4   0 -12  625.48   24.88
   4   0  13   12.91   18.92
  -4   0 -13   19.08   18.66
   4   0  14  583.63   18.98
  -4   0 -14  706.92   18.83
   4   0  15   10.61   22.42
  -4   0 -15    1.66   21.90
   4   0  16   65.37   26.94
  -4   0 -16   74.04   18.61
   4   0  17  -10.51   19.35
  -4   0 -17   15.45   25.94
  -4  -1   0 1009.66   23.32
   4   1   0 1043.78   24.14
  -4   1   0 1017.73   21.12
   4  -1   0 1015.50   21.21
  -4  -1  -1  620.77   18.66
  -4  -1  -1  545.43   17.37
   4  -1   1  561.50   15.75
   4   1   1  630.38   19.00
  -4   1  -1  611.73   17.87
   4   1   2  525.07   19.14
  -4   1  -2  634.73   18.04
   4  -1   2  644.36   18.66
  -4   1  -2  526.36   15.28
  -4  -1  -2  521.09   16.18
  -4  -1  -2  664.77   20.05
  -4   1  -3 6015.39   57.83
  -4  -1  -3 5128.06   53.63
  -4  -1  -3 4178.42   46.01
   4   1   3 4202.00   46.84
   4  -1   3 5046.44   52.10
  -4   1  -3 4645.97   47.92
   4   1   4 1862.78   28.97
   4  -1   4 1901.41   31.13
  -4   1  -4 2284.73   33.66
  -4   1  -4 2082.75   32.07
  -4  -1  -4 2031.38   32.49
  -4  -1  -5 3675.74   42.19
   4   1   5 2962.44   35.82
   4  -1   5 3304.84   41.93
  -4   1  -5 3496.34   40.37
  -4   1  -6  428.26   19.67
  -4  -1  -6  478.04   20.11
   4   1   6  342.88   15.39
   4  -1   6  396.42   19.70
  -4   1  -7  153.71   12.04
   4  -1   7  144.46   15.57
  -4  -1  -7  152.39   12.02
   4   1   7  162.36   15.80
   4  -1   8   49.59   13.71
  -4   1  -8   55.67   10.19
  -4  -1  -8   57.73   10.06
   4   1   8   44.23   14.13
   4  -1   9   53.09   12.37
  -4   1  -9   92.46   12.93
  -4  -1  -9  129.15   17.37
   4   1   9   54.52   17.58
   4  -1  10   42.97   11.66
  -4   1 -10   42.82   11.54
  -4  -1 -10   41.71   11.70
   4   1  10   40.07   11.81
   4  -1  11   11.67   16.24
  -4   1 -11    7.54   15.62
  -4  -1 -11   15.38   11.48
   4   1  11   18.69   16.38
   4  -1  12  118.46   20.19
  -4   1 -12  144.17   19.38
   4   1  12  113.14   20.71
  -4  -1 -12  126.15   20.25
   4  -1  13  722.31   19.63
   4   1  13  746.40   20.09
  -4   1 -13  798.58   24.58
  -4  -1 -13  833.19   24.61
   4  -1  14   21.02   21.06
   4   1  14   25.66   21.25
  -4   1 -14   12.94   20.10
  -4  -1 -14    7.98   13.65
   4  -1  15  180.99   24.01
   4   1  15  144.15   17.86
  -4   1 -15  181.02   17.09
  -4  -1 -15  193.51   23.97
   4  -1  16   65.64   26.75
   4   1  16   57.32   27.26
  -4   1 -16   74.55   25.79
  -4  -1 -16   71.83   26.66
   4  -1  17   -9.25   19.22
   4   1  17   -4.34   28.89
  -4   1 -17    0.78   18.23
  -4  -1 -17  -10.38   18.81
   4   2   0 2819.82   42.46
  -4   2   0 3108.82   40.46
  -4  -2   0 2502.03   38.69
   4  -2   0 3160.22   40.43
  -4  -2   0 2787.93   41.96
   4   2   1   31.04   11.27
  -4  -2  -1   37.15   11.31
   4  -2   1   33.39    7.22
  -4   2  -1   33.41   10.10
  -4  -2  -1   34.30    8.56
   4  -2   2  676.82   19.29
   4   2   2  487.81   17.27
  -4  -2  -2  554.89   21.33
  -4   2  -2  565.67   18.25
  -4  -2  -2  603.70   18.40
  -4   2  -2  609.14   18.48
  -4   2  -3  128.99   15.02
   4  -2   3  149.77   15.40
  -4   2  -3  132.55   11.11
  -4  -2  -3  140.63   17.16
   4   2   3  122.81   13.08
  -4  -2  -4 1321.82   27.74
  -4   2  -4 1237.61   28.17
   4   2   4 1095.56   26.09
   4  -2   4 1184.34   25.04
  -4   2  -4 1165.70   22.90
   4  -2   5  107.72   12.26
  -4  -2  -5  127.34   12.81
   4   2   5  124.15   13.15
  -4   2  -5  126.05   12.81
  -4   2  -5  137.64   12.64
  -4   2  -6  457.47   18.98
  -4  -2  -6  428.86   18.52
   4  -2   6  385.54   18.32
   4   2   6  408.66   18.47
  -4   2  -6  406.29   18.82
  -4   2  -7  137.69   15.25
  -4  -2  -7  153.28   15.19
   4   2   7  128.01   15.40
   4  -2   7  120.36   14.92
   4  -2   8   60.10   10.15
  -4   2  -8   70.72   13.64
  -4  -2  -8   70.29   10.13
   4   2   8   73.16   14.05
   4  -2   9    5.15   11.22
  -4   2  -9   17.36   11.44
  -4  -2  -9   11.42   11.32
   4   2   9   17.67   16.46
   4  -2  10   12.41   16.04
  -4   2 -10   15.27   11.12
  -4  -2 -10   29.85   11.32
   4   2  10   19.03   11.45
   4  -2  11  122.21   17.21
  -4   2 -11  152.55   16.79
  -4  -2 -11  149.54   17.21
   4   2  11  155.92   12.90
   4  -2  12   55.83   19.84
  -4   2 -12   61.62   13.98
   4   2  12   63.04   20.30
  -4  -2 -12   67.82   19.85
   4  -2  13   28.88   19.36
   4   2  13   32.43   19.68
  -4   2 -13   30.18   18.64
  -4  -2 -13   26.53   19.68
   4  -2  14  293.03   24.66
   4   2  14  247.18   18.09
  -4   2 -14  289.82   23.51
  -4  -2 -14  280.12   18.12
   4  -2  15   89.97   23.84
   4   2  15  106.79   23.62
  -4   2 -15  111.83   16.13
  -4  -2 -15   90.46   23.81
   4  -2  16   79.89   27.50
   4   2  16   48.59   27.95
  -4   2 -16   84.97   25.81
  -4  -2 -16   68.91   27.15
   4  -2  17   12.96   31.10
   4   2  17  -46.81   31.77
  -4   2 -17  -11.99   20.98
  -4  -2 -17   -9.19   31.21
  -4  -3   0  783.82   20.61
  -4   3   0  765.79   19.59
  -4  -3   0  876.85   25.11
   4  -3   0 1036.96   23.46
   4  -3   1  258.46   15.29
  -4  -3  -1  226.37   18.19
   4   3   1  201.24   17.50
  -4  -3  -1  227.86   18.24
  -4   3  -1  270.39   16.50
   4  -3   2   20.28   13.12
  -4  -3  -2   27.26   16.18
   4   3   2    8.71   16.19
  -4   3  -2   14.06   12.97
  -4  -3  -2   14.35   16.48
  -4   3  -2   22.22   13.26
  -4   3  -3 1231.51   24.99
  -4  -3  -3 1084.59   23.25
   4   3   3 1057.53   23.17
   4  -3   3 1432.78   27.56
  -4   3  -3 1154.42   25.54
  -4   3  -4  220.38   15.86
  -4  -3  -4  231.85   18.14
   4   3   4  198.30   18.35
  -4   3  -4  204.63   13.49
  -4   3  -5  393.08   17.44
  -4  -3  -5  349.56   18.14
   4  -3   5  335.92   16.99
   4   3   5  300.05   14.30
  -4   3  -5  360.26   18.87
  -4   3  -6  875.08   18.95
  -4  -3  -6  888.75   20.81
   4   3   6  807.96   21.04
   4  -3   6  748.23   18.30
  -4   3  -6  838.73   22.49
  -4   3  -7  239.55   12.59
   4  -3   7  209.63   15.17
  -4  -3  -7  225.45   11.79
   4   3   7  207.93   12.20
  -4   3  -7  264.22   15.46
  -4   3  -8  104.97   16.78
  -4   3  -8  105.59   16.37
  -4  -3  -8   92.77   12.43
   4  -3   8   97.98   16.45
   4   3   8   86.70   12.60
  -4   3  -9   20.88   15.24
  -4  -3  -9    9.29   11.20
   4   3   9   11.95   16.28
   4  -3   9    9.41   11.22
   4  -3  10   38.46   15.67
  -4   3 -10   37.79   15.34
  -4  -3 -10   38.58   15.98
   4   3  10   20.51   11.53
   4  -3  11  214.24   13.74
  -4   3 -11  261.86   17.60
  -4  -3 -11  246.13   13.49
   4   3  11  243.11   13.50
  -4   3 -12  621.10   18.38
   4   3  12  625.65   23.15
  -4  -3 -12  681.85   23.19
   4  -3  12  594.94   23.77
   4  -3  13  700.08   25.33
  -4   3 -13  804.46   24.09
   4   3  13  764.36   24.19
  -4  -3 -13  879.78   23.93
   4  -3  14   13.73   22.51
   4   3  14   -8.88   16.46
  -4   3 -14    1.75   21.66
  -4  -3 -14   -6.07   23.32
   4  -3  15   37.67   23.51
   4   3  15   47.03   17.01
  -4   3 -15   61.97   22.04
  -4  -3 -15   43.78   23.64
   4  -3  16   17.81   19.51
  -4   3 -16   35.00   18.20
   4   3  16   -2.90   27.63
  -4  -3 -16   37.66   19.31
   4  -3  17   43.24   31.75
   4   3  17   19.18   31.75
  -4   3 -17   37.58   29.72
  -4  -3 -17   22.69   22.23
  -4  -4   0   83.11   18.07
  -4   4   0  101.86   17.21
  -4  -4   0   71.80   17.59
   4  -4   0   60.49   11.52
   4  -4   1  366.17   17.67
  -4   4  -1  246.18   14.78
  -4  -4  -1  337.96   19.69
   4   4   1  286.74   19.51
  -4  -4  -1  293.05   19.69
   4  -4   2  305.28   16.83
  -4  -4  -2  248.27   18.62
   4   4   2  234.41   19.35
  -4   4  -2  243.41   17.46
   4  -4   3   15.44   13.88
   4   4   3   12.04   15.59
  -4  -4  -3    7.22   15.33
  -4   4  -3   17.40   13.14
  -4   4  -3   16.15   13.38
  -4  -4  -4  537.37   19.27
   4   4   4  450.16   15.87
  -4   4  -4  558.30   18.29
  -4   4  -4  531.20   16.83
  -4   4  -5  368.32   16.18
  -4  -4  -5  363.58   16.98
  -4   4  -5  387.46   18.13
   4   4   5  320.10   13.93
  -4   4  -6 1099.64   22.81
   4  -4   6  980.55   21.85
  -4  -4  -6  942.26   18.41
   4   4   6  897.47   18.92
  -4   4  -6 1064.33   23.81
   4  -4   7 1394.63   27.05
  -4  -4  -7 1193.01   20.73
  -4   4  -7 1562.50   29.05
   4   4   7 1520.08   26.70
  -4   4  -7 1563.89   28.24
  -4   4  -8  539.59   16.61
  -4   4  -8  552.56   20.59
  -4  -4  -8  585.12   19.55
   4   4   8  555.95   20.01
   4  -4   8  460.01   16.27
  -4   4  -9  230.55   13.17
   4  -4   9  191.19   12.99
  -4   4  -9  225.69   17.11
  -4  -4  -9  182.29   12.81
   4   4   9  181.05   13.31
  -4   4 -10  383.93   18.85
  -4   4 -10  337.32   18.05
   4  -4  10  282.65   18.70
  -4  -4 -10  310.26   13.88
   4   4  10  300.17   18.34
  -4   4 -11  441.64   21.51
  -4   4 -11  394.68   16.48
   4  -4  11  331.00   16.51
  -4  -4 -11  396.78   21.15
   4   4  11  363.21   21.62
  -4   4 -12  381.37   21.07
   4  -4  12  327.92   21.88
   4   4  12  315.40   16.19
  -4  -4 -12  390.23   21.28
  -4   4 -13  309.18   17.94
   4   4  13  272.41   18.15
   4  -4  13  251.91   18.32
  -4  -4 -13  349.19   22.70
   4   4  14  109.10   23.41
  -4   4 -14   96.20   15.99
   4  -4  14  113.35   23.23
  -4  -4 -14  100.32   23.41
   4   4  15   52.17   27.44
  -4   4 -15   51.87   18.71
   4  -4  15   45.25   27.62
  -4  -4 -15   51.85   27.47
   4   4  16  240.59   21.38
   4  -4  16  240.97   29.48
  -4   4 -16  267.52   27.97
  -4  -4 -16  258.78   29.16
  -4  -5   0  968.93   26.86
  -4   5   0 1080.74   27.75
  -4  -5   0  847.39   26.16
   4  -5   0 1101.23   26.04
   4   5   1 1359.12   30.60
  -4  -5  -1 1675.65   32.72
  -4  -5  -1 1582.20   32.05
  -4   5  -1 1448.56   32.18
   4  -5   1 1709.48   30.71
   4  -5   2  160.09   14.98
  -4  -5  -2  108.27   11.51
  -4   5  -2  163.70   16.59
   4   5   2  149.22   15.91
   4  -5   3  342.83   17.52
   4   5   3  323.99   17.37
  -4   5  -3  368.98   17.81
  -4  -5  -3  356.85   17.16
  -4   5  -3  341.96   18.70
  -4   5  -4    5.70   11.87
   4   5   4    6.14   13.27
  -4  -5  -4    5.40   12.78
  -4   5  -4    6.24   12.65
  -4   5  -5    9.10   11.54
  -4   5  -5   12.28   13.01
  -4  -5  -5   -2.11   12.36
   4   5   5   -7.26   13.07
  -4   5  -6 1150.46   25.34
  -4  -5  -6 1218.62   24.10
   4   5   6 1102.08   24.39
  -4   5  -6 1192.63   27.89
  -4   5  -7  210.83   17.00
  -4  -5  -7  171.45   12.66
   4   5   7  208.75   17.46
  -4   5  -7  220.70   17.90
  -4   5  -8 1004.50   24.04
  -4   5  -8  964.93   24.64
  -4  -5  -8  828.87   18.01
   4   5   8  869.08   22.81
   4  -5   8  871.58   23.02
  -4   5  -9   23.25   15.01
   4  -5   9   20.09   10.91
  -4   5  -9   25.95   15.54
  -4  -5  -9   17.91   11.00
   4   5   9   18.39   15.86
  -4   5 -10  692.63   23.62
  -4   5 -10  644.02   23.52
   4  -5  10  608.61   23.30
  -4  -5 -10  626.28   17.64
   4   5  10  658.16   22.98
   4  -5  11   48.12   13.62
  -4   5 -11   64.11   13.61
  -4   5 -11   65.35   13.50
   4   5  11   48.35   19.38
  -4  -5 -11   49.19   13.80
  -4   5 -12   68.58   18.79
   4  -5  12   65.70   18.66
  -4   5 -12   74.34   18.47
   4   5  12   46.34   19.18
  -4  -5 -12   29.15   13.35
  -4   5 -13   19.09   22.25
   4  -5  13   21.01   21.92
  -4   5 -13    9.33   21.77
   4   5  13    2.78   16.17
  -4  -5 -13   -0.54   22.61
  -4   5 -14   27.78   22.70
   4  -5  14   12.48   22.51
   4   5  14    5.78   23.16
  -4   5 -14   34.45   21.94
  -4  -5 -14   19.53   22.86
  -4   5 -15   55.38   26.71
   4  -5  15   41.66   26.84
   4   5  15   47.02   27.34
  -4   5 -15   39.07   26.30
  -4  -5 -15   59.88   27.25
  -4   5 -16  163.81   32.00
   4  -5  16  123.75   31.91
   4   5  16  142.95   23.08
  -4   5 -16  146.78   31.07
  -4  -5 -16  100.09   23.22
  -4  -6   0   73.57   13.93
  -4   6   0   70.52   15.40
  -4  -6   0   85.35   17.08
   4  -6   0   84.38   13.83
   4   6   1  237.17   16.52
  -4  -6  -1  280.32   17.21
  -4   6  -1  240.42   18.10
  -4  -6  -1  254.56   16.34
   4  -6   1  287.24   15.90
   4  -6   2  288.92   16.02
  -4  -6  -2  295.25   16.46
  -4   6  -2  270.89   18.65
   4   6   2  262.29   16.97
   4  -6   3   94.28   20.06
   4   6   3   89.70   16.84
  -4  -6  -3   66.96   11.58
  -4   6  -3   87.49   16.30
  -4   6  -3  117.06   21.89
   4   6   4   18.25   15.62
  -4  -6  -4   18.63   10.86
  -4   6  -4   25.23   15.89
  -4   6  -4   20.70   15.73
  -4   6  -5   89.19   17.13
   4   6   5   45.80   12.05
  -4  -6  -5   60.53   15.66
  -4   6  -5   53.30   16.06
  -4   6  -6    8.28   14.69
   4   6   6    3.96   11.16
  -4  -6  -6   -7.59   15.17
  -4   6  -6   28.52   15.92
  -4   6  -7  340.08   20.37
  -4   6  -7  331.45   18.58
   4   6   7  330.32   18.68
  -4  -6  -7  325.05   17.61
  -4   6  -8  146.12   17.26
   4   6   8   90.75   16.77
  -4   6  -8  128.52   16.12
  -4  -6  -8   81.55   11.63
  -4   6  -9  220.90   19.60
  -4   6  -9  252.51   20.72
   4   6   9  196.11   15.17
  -4  -6  -9  234.08   19.93
  -4   6 -10  439.69   21.84
   4  -6  10  390.70   21.72
  -4   6 -10  438.12   22.72
   4   6  10  354.42   16.46
  -4  -6 -10  438.20   20.78
  -4   6 -11   61.42   13.22
   4  -6  11   73.77   18.35
  -4   6 -11   79.26   18.99
   4   6  11   71.41   13.86
  -4  -6 -11   82.39   13.52
  -4   6 -12   44.17   15.36
  -4   6 -12   66.54   22.13
   4   6  12   38.58   15.89
  -4  -6 -12   12.92   22.31
   4  -6  12   45.36   21.49
  -4   6 -13    0.23   21.40
   4  -6  13    4.19   21.26
   4   6  13  -13.01   22.66
  -4   6 -13    2.59   22.22
  -4  -6 -13    9.13   22.07
  -4   6 -14   26.51   25.50
   4  -6  14   21.51   25.33
   4   6  14   25.84   18.96
  -4   6 -14   23.22   26.22
  -4  -6 -14   26.20   18.80
  -4   6 -15   -0.87   29.17
   4   6  15   10.36   31.00
   4  -6  15   -0.44   29.15
  -4  -6 -15   30.18   28.65
  -4   6 -15    6.73   29.51
  -4  -7   0 1019.39   32.03
  -4   7   0  953.37   28.13
  -4  -7   0  655.07   26.00
   4  -7   0 1133.85   26.70
  -4  -7  -1  153.77   20.91
  -4   7  -1  119.99   19.10
  -4  -7  -1  111.94   17.07
   4  -7   1  150.22   19.85
   4   7   1  129.44   16.89
   4  -7   2   35.82   15.14
  -4   7  -2   29.17   17.54
  -4  -7  -2   32.84   15.92
   4   7   2   38.46   15.90
   4  -7   3  131.63   21.17
   4   7   3  113.07   17.22
  -4   7  -3  121.46   23.29
  -4  -7  -3  131.77   16.35
  -4   7  -3  113.88   20.63
   4   7   4   41.57   11.54
  -4   7  -4   56.54   21.04
  -4  -7  -4   52.80   15.33
  -4   7  -4   45.02   16.56
   4   7   5   31.15   11.50
  -4   7  -5   45.13   20.54
  -4   7  -5   45.20   20.50
  -4  -7  -5   42.51   15.78
   4   7   6    9.43   10.92
  -4   7  -6    9.26   15.38
  -4  -7  -6   16.21   14.93
  -4   7  -6   13.46   16.07
  -4   7  -7   37.11   18.45
   4   7   7   19.76   19.19
  -4   7  -7   56.87   24.44
  -4  -7  -7   19.37   12.78
  -4   7  -8   62.33   23.28
   4   7   8   57.72   19.19
  -4  -7  -8   44.63   13.23
  -4   7  -8   51.07   22.44
  -4   7  -9   54.19   19.27
   4   7   9   27.92   13.50
  -4  -7  -9   41.75   18.64
  -4   7  -9   44.14   18.14
  -4   7 -10  593.28   25.72
   4   7  10  525.89   22.96
  -4  -7 -10  588.80   22.25
  -4   7 -10  499.96   23.61
  -4   7 -11   44.59   21.69
  -4   7 -11   54.18   22.43
  -4  -7 -11   41.44   15.45
   4   7  11   35.21   22.49
  -4   7 -12   -8.46   21.15
   4   7  12   -3.73   22.25
  -4   7 -12    6.68   21.76
  -4  -7 -12    4.50   21.96
  -4   7 -13   -5.78   24.35
   4   7  13   -8.63   18.83
  -4   7 -13    1.52   24.67
   4  -7  13   -8.19   24.66
  -4  -7 -13    9.67   18.24
  -4  -7 -14   -8.23   28.36
  -4   7 -14   28.04   24.51
   4  -7  14   18.45   26.28
   4   7  14    6.95   29.04
  -4   7 -14    6.29   23.92
  -4  -8   0   -2.13   20.44
  -4  -8   0    4.76   17.60
  -4   8   0   10.10   16.37
   4  -8   0    3.71   18.60
  -4  -8  -1  877.64   30.72
  -4   8  -1  670.67   25.10
   4   8   1  727.59   28.88
  -4  -8  -1  591.36   24.93
   4  -8   1  746.98   23.79
   4  -8   2    6.95   14.75
  -4  -8  -2   -5.90   15.99
  -4   8  -2    4.90   16.79
   4   8   2    1.87   15.24
  -4   8  -2    8.71   14.33
  -4  -8  -2   -1.40   15.92
   4  -8   3   25.20   19.39
  -4   8  -3   18.15   17.10
  -4   8  -3   27.54   19.00
  -4  -8  -3   20.56   16.17
   4   8   3   21.02   15.80
  -4   8  -4  171.84   22.30
   4   8   4  135.74   17.83
  -4   8  -4  130.41   18.71
  -4  -8  -4  149.26   17.12
   4   8   5   18.97   19.21
  -4   8  -5   19.33   24.06
  -4   8  -5   15.97   24.50
  -4  -8  -5   21.43   18.75
  -4   8  -6   25.17   19.76
  -4  -8  -6   27.90   13.12
   4   8   6   30.53   19.01
  -4   8  -6   22.94   19.17
  -4   8  -7  254.54   27.07
   4   8   7  205.26   15.90
  -4   8  -7  178.25   20.63
  -4  -8  -7  287.17   20.39
  -4   8  -8  -11.70   23.17
   4   8   8  -13.90   13.64
  -4   8  -8    5.01   21.70
  -4  -8  -8   -8.08   18.10
  -4   8  -9  789.56   36.77
   4   8   9  858.24   23.74
  -4   8  -9  957.64   38.94
  -4  -8  -9 1109.30   29.26
  -4   8 -10   -5.42   21.28
   4   8  10   14.22   22.66
  -4   8 -10    3.87   21.27
  -4  -8 -10   -3.36   21.97
   4   8  11  146.98   24.52
  -4   8 -11   38.75   20.86
  -4   8 -11  164.34   23.04
  -4  -8 -11  197.48   23.04
  -4  -8 -12   -5.80   25.67
  -4   8 -12    6.81   24.67
   4   8  12   31.37   26.40
  -4   8 -12    3.32   22.61
  -4  -8 -13   -9.31   21.16
   4   8  13  -15.70   21.81
  -4   8 -13  -13.26   29.78
  -4   8 -13    0.94   26.03
  -4   9   0  585.47   26.18
  -4  -9   0  369.33   31.93
   4  -9   0  896.87   31.49
  -4  -9   0  783.71   36.54
   4  -9   1  104.30   18.99
  -4  -9  -1   62.72   21.19
  -4   9  -1   87.72   20.63
  -4  -9  -1  104.25   19.72
   4   9   1   85.96   18.98
   4  -9   2   38.76   18.51
  -4  -9  -2   34.41   18.99
   4   9   2   28.63   18.68
  -4   9  -2   26.43   18.37
  -4   9  -2   17.93   19.86
  -4  -9  -2   33.08   24.63
  -4  -9  -3   36.12   20.07
   4  -9   3   44.29   23.71
  -4   9  -3   32.72   24.51
  -4   9  -3   38.79   23.37
   4   9   3   34.08   19.23
   4   9   4    3.43   18.91
  -4   9  -4   -0.94   23.75
  -4   9  -4    1.59   23.67
  -4  -9  -4   13.89   19.10
  -4  -9  -5   12.77   18.81
   4   9   5   -0.89   19.17
  -4   9  -5    3.30   23.26
  -4   9  -5    7.78   23.75
  -4  -9  -6   -0.45   18.77
  -4   9  -6   -0.58   22.88
   4   9   6   12.91   18.79
  -4   9  -6   -1.29   22.57
  -4  -9  -7   46.14   22.39
  -4   9  -7   27.72   26.24
   4   9   7   33.79   23.06
  -4   9  -7   29.92   30.18
  -4  -9  -8  387.66   24.38
   4   9   8  417.82   26.40
  -4   9  -8  116.90   27.09
  -4   9  -8  278.62   30.03
  -4  -9  -9   -8.59   22.27
   4   9   9  -23.61   23.45
  -4   9  -9    6.17   24.78
  -4   9  -9   -2.97   19.11
  -4  -9 -10  460.87   28.28
   4   9  10  428.09   29.96
  -4   9 -10  150.54   25.91
  -4   9 -10    1.61   26.76
   4   9  11    5.77   19.73
  -4  -9 -11   14.78   25.66
  -4   9 -11   11.30   27.92
  -4   9 -11   -4.05   27.35
  -4  -9 -12   -3.39   21.01
   4   9  12    6.30   22.02
  -4   9 -12   -1.25   26.09
  -4   9 -12   -2.72   31.44
  -4 -10   0    2.94   30.57
  -4 -10   0    6.08   30.20
   4 -10   0   10.19   22.08
  -4  10   0    6.90   23.69
   4 -10   1  186.30   20.61
  -4 -10  -1  176.03   24.96
  -4 -10  -1  114.95   26.40
  -4  10  -1  136.43   21.08
   4 -10   2  130.65   24.97
  -4 -10  -2  113.60   20.77
  -4 -10  -2   63.24   21.43
  -4  10  -2  110.74   23.46
  -4  10  -2   97.37   24.55
   4  10   2   96.92   19.74
  -4 -10  -3   20.13   24.06
   4  10   3   20.21   22.33
  -4  10  -3   19.26   32.02
  -4 -10  -3   37.06   22.74
  -4  10  -3   20.54   27.35
  -4  10  -4   65.25   32.16
  -4  10  -4   80.85   32.57
  -4 -10  -4   87.73   24.44
   4  10   4   99.25   28.66
  -4  10  -5    6.65   27.06
   4  10   5    8.56   23.16
  -4  10  -5    3.29   29.52
  -4 -10  -5   16.01   23.40
  -4  10  -6   37.09   36.28
   4  10   6   49.12   23.67
  -4  10  -6    6.13   30.31
  -4 -10  -6   65.11   23.28
  -4 -10  -7   31.16   23.29
  -4  10  -7    2.22   30.62
   4  10   7   36.97   23.64
  -4  10  -7   -3.50   29.12
  -4 -10  -8   66.72   27.45
  -4  10  -8   -4.00   37.02
   4  10   8   82.08   28.00
  -4  10  -8    1.84   33.63
  -4 -10  -9   98.36   19.35
  -4  10  -9   -0.09   29.39
   4  10   9  123.04   29.07
  -4  10  -9    0.68   30.34
  -4  10 -10   -1.48   31.75
   4  10  10   50.58   32.87
  -4  10 -10   -1.75   30.42
  -4 -10 -10   47.31   29.10
  -4  10 -11    1.54   34.84
   4  10  11   -0.08   22.87
  -4  10 -11   -2.50   30.05
  -4 -10 -11    0.25   21.65
  -4  11   0  164.65   29.37
   4 -11   0  194.06   28.48
   4 -11   1  102.74   28.21
  -4 -11  -1   57.09   33.22
  -4  11  -1   19.02   23.69
  -4  11  -1   67.69   28.09
  -4 -11  -1   90.43   30.09
  -4 -11  -2   62.80   26.67
  -4 -11  -2   36.89   29.09
   4 -11   2   65.09   28.62
  -4  11  -2    0.08   28.34
   4  11   2   45.31   25.62
  -4  11  -2   36.69   33.92
  -4 -11  -3   12.59   27.18
   4  11   3    5.62   26.68
  -4 -11  -3    7.14   29.15
  -4  11  -3    1.08   29.05
  -4  11  -3    1.84   34.09
  -4 -11  -4   28.68   23.99
   4  11   4   26.51   29.16
  -4  11  -4   -0.30   38.92
  -4 -11  -5   -2.66   27.69
   4  11   5   10.11   32.34
   4  11   6   36.22   27.18
  -4 -11  -6   41.43   27.77
  -4 -11  -7   17.36   27.53
   4  11   7   17.59   27.73
  -4 -11  -8   -3.72   22.18
   4  11   8   10.43   31.95
  -4 -11  -9    7.24   22.32
   4 -12   0   11.71   30.50
  -4  12   0    2.33   28.27
   4 -12   1  121.81   38.87
  -4  12  -1    0.17   26.94
  -4  12  -1   -3.05   32.50
  -4 -12  -2   82.48   34.51
  -4  12  -2   -0.33   41.47
  -4  12  -2    5.64   40.33
  -4 -12  -2   36.92   32.26
  -4 -12  -3   52.39   30.67
   4  12   3    5.88   27.86
  -4 -12  -3   23.99   32.98
  -4 -12  -4    0.55   27.45
   4  12   4    7.35   25.87
  -4 -12  -4   17.17   33.99
  -4 -12  -5  -22.76   31.16
   4  12   5    2.35   29.20
  -4 -12  -6   35.86   31.51
   4  12   6   38.98   30.96
  -5   0   0    0.50    9.23
   5   0   0   -0.94   11.76
  -5   0  -1 2104.79   28.68
   5   0   1 2616.78   34.46
  -5   0  -1 2380.58   31.25
  -5   0  -2    0.25    9.03
   5   0   2   -0.58    9.06
  -5   0  -2   -0.73    9.34
  -5   0  -3 3678.26   40.98
   5   0   3 3167.42   38.15
  -5   0  -3 2895.49   35.30
   5   0   4   14.47   16.21
  -5   0  -4   35.75   16.02
  -5   0  -4   15.37   16.29
   5   0   5  929.14   24.22
  -5   0  -5 1023.84   24.19
  -5   0  -5 1064.43   25.36
   5   0   6    1.25   10.52
  -5   0  -6    2.81   14.88
   5   0   7   12.12    9.86
  -5   0  -7    8.71   13.77
   5   0   8  -18.43    9.56
  -5   0  -8    1.88   12.69
   5   0   9   32.73   16.41
  -5   0  -9   17.74   16.15
   5   0  10   -6.48   16.21
  -5   0 -10   -3.23   11.46
   5   0  11  122.96   17.67
  -5   0 -11  125.80   18.13
   5   0  12    6.05   13.44
  -5   0 -12   -1.98   19.00
   5   0  13  588.89   19.12
  -5   0 -13  630.64   24.46
   5   0  14  -19.05   16.32
  -5   0 -14   14.47   22.19
   5   0  15   49.10   22.79
  -5   0 -15   37.22   22.59
   5   0  16   -7.99   18.86
  -5   0 -16   -3.57   18.61
   5   0  17   13.22   31.16
  -5   0 -17    8.77   30.33
   5   1   0  113.67   10.45
  -5   1   0  136.82   10.54
  -5  -1   0  139.16   13.52
   5  -1   0  146.44   13.32
   5  -1   1  142.01   10.27
   5   1   1  203.42   14.79
  -5  -1  -1  168.38   14.40
  -5   1  -1  141.69   10.38
  -5  -1  -1  184.73   11.69
  -5   1  -2 4257.43   43.56
   5   1   2 4028.83   42.58
  -5  -1  -2 4834.16   47.64
   5  -1   2 4844.41   48.91
  -5  -1  -2 4135.97   43.85
  -5   1  -2 4878.07   47.46
  -5  -1  -3   41.14   11.52
  -5   1  -3   53.26   10.63
   5  -1   3   57.58   15.11
  -5  -1  -3   40.07   11.59
  -5   1  -3   47.14   14.59
   5   1   3   37.04   11.50
   5  -1   4 3630.15   40.78
  -5   1  -4 3458.87   38.59
  -5   1  -4 4219.79   44.28
   5   1   4 3773.32   42.60
  -5  -1  -4 3613.90   43.43
  -5  -1  -4 4548.04   46.75
   5  -1   5   57.63   11.41
  -5   1  -5   64.62   11.78
  -5   1  -5   56.80   16.14
   5   1   5   67.61   11.99
  -5  -1  -5   70.57   16.39
  -5  -1  -6  349.60   17.85
   5   1   6  326.97   17.67
  -5   1  -6  346.82   14.36
   5  -1   6  296.44   13.97
  -5   1  -6  334.03   17.44
  -5   1  -7  275.75   16.29
  -5  -1  -7  237.64   16.62
   5   1   7  249.73   13.00
   5  -1   7  233.96   16.21
  -5   1  -8   63.69   15.37
  -5  -1  -8   72.27   15.40
   5   1   8   68.04   17.15
   5  -1   8   64.84   16.82
   5  -1   9   25.40   16.38
  -5   1  -9   24.67   16.37
   5   1   9   20.03   12.31
  -5  -1  -9   47.58   16.19
   5  -1  10   80.47   16.93
  -5   1 -10   63.96   16.76
   5   1  10   66.54   12.46
  -5  -1 -10   88.13   12.08
   5  -1  11   16.10   15.78
   5   1  11    7.17   15.96
  -5   1 -11    2.28   15.48
  -5  -1 -11    2.24   11.11
   5  -1  12  510.17   18.56
   5   1  12  557.34   24.27
  -5   1 -12  580.98   23.76
  -5  -1 -12  597.13   19.02
   5  -1  13   77.88   19.31
   5   1  13   59.22   19.65
  -5   1 -13   83.75   13.77
  -5  -1 -13   84.94   13.93
   5  -1  14  393.44   25.00
   5   1  14  425.22   25.40
  -5   1 -14  360.16   18.97
  -5  -1 -14  431.59   25.04
   5  -1  15   14.25   22.16
   5   1  15    6.09   22.72
  -5   1 -15   -2.21   21.87
  -5  -1 -15   -3.63   22.64
   5  -1  16   -4.23   18.81
   5   1  16    1.58   26.64
  -5   1 -16   -5.59   25.45
  -5  -1 -16    8.07   26.49
   5  -1  17    5.07   30.62
   5   1  17   17.21   21.50
  -5   1 -17    8.25   21.12
  -5  -1 -17    7.22   21.73
   5   2   0   12.19    9.60
  -5  -2   0   10.46    9.29
  -5   2   0   21.26    9.39
   5  -2   0   18.61   12.57
  -5  -2   0   12.85    8.95
   5   2   1  261.21   13.54
  -5  -2  -1  249.33   16.18
  -5  -2  -1  225.25   12.85
  -5   2  -1  256.46   14.86
   5  -2   1  252.71   11.76
   5   2   2  681.76   21.59
   5  -2   2  791.95   20.04
  -5  -2  -2  639.75   17.57
  -5  -2  -2  673.12   22.18
  -5   2  -2  682.34   18.93
  -5   2  -2  700.33   19.08
  -5   2  -3 3344.08   38.44
   5  -2   3 3429.60   37.92
   5   2   3 3282.86   40.77
  -5   2  -3 2904.51   33.84
  -5  -2  -3 2933.76   35.48
  -5  -2  -3 4016.74   44.58
  -5   2  -4   13.62   14.42
   5   2   4   24.73   11.67
  -5  -2  -4   20.89   16.42
  -5   2  -4    9.40   14.99
  -5  -2  -5 1096.44   24.72
   5  -2   5 1036.94   22.67
   5   2   5  978.51   20.51
  -5   2  -5 1130.15   23.84
  -5   2  -5 1069.74   23.60
  -5   2  -6   25.14   10.01
   5   2   6   30.01   10.31
  -5   2  -6   20.37   14.21
  -5  -2  -6   23.18   14.49
   5  -2   6   24.89    9.64
  -5  -2  -7  454.22   17.79
   5   2   7  440.27   14.56
   5  -2   7  433.06   17.17
  -5   2  -7  536.83   17.71
  -5   2  -7  465.66   17.81
  -5   2  -8   33.82   15.88
  -5  -2  -8   10.14   16.56
   5   2   8   -8.60   11.99
   5  -2   8   13.80   15.87
  -5   2  -8    8.91   16.10
  -5   2  -9   45.00   16.23
  -5  -2  -9   40.50   11.77
   5   2   9   38.29   12.04
   5  -2   9   30.52   16.32
  -5   2 -10  285.99   17.74
   5   2  10  230.80   18.36
  -5  -2 -10  270.22   14.10
   5  -2  10  203.16   13.97
  -5   2 -11  624.53   21.03
   5   2  11  560.50   17.21
  -5  -2 -11  658.78   17.10
   5  -2  11  539.12   21.02
   5  -2  12   69.90   14.11
   5   2  12   65.97   20.09
  -5   2 -12   64.58   13.77
  -5  -2 -12   77.00   14.05
   5  -2  13  512.34   22.63
   5   2  13  460.59   17.91
  -5   2 -13  488.96   22.10
  -5  -2 -13  484.53   23.00
   5  -2  14  185.07   24.07
   5   2  14  158.01   17.87
  -5   2 -14  152.99   23.34
  -5  -2 -14  193.30   17.74
   5  -2  15   35.25   22.76
   5   2  15   24.53   23.53
  -5   2 -15   32.83   22.10
  -5  -2 -15   35.09   23.22
   5   2  16   16.01   19.35
   5  -2  16   41.13   26.66
  -5   2 -16    9.53   25.86
  -5  -2 -16   14.59   19.22
   5  -2  17    3.70   21.98
   5   2  17   14.75   31.26
  -5   2 -17    1.75   20.79
  -5  -2 -17   16.29   21.59
   5   3   0   68.48   15.95
  -5  -3   0   65.07   15.69
  -5   3   0   72.10   15.33
  -5  -3   0   61.64   14.03
   5  -3   0   67.69   14.44
  -5  -3  -1 1890.81   32.10
   5  -3   1 2209.17   31.30
  -5  -3  -1 2012.15   33.83
  -5   3  -1 2284.06   32.69
   5   3   1 1784.35   31.96
  -5  -3  -2  879.88   24.93
   5  -3   2  956.13   21.41
  -5  -3  -2  807.49   24.04
   5   3   2  754.61   23.43
  -5   3  -2  779.17   20.28
  -5   3  -2  887.59   21.12
   5  -3   3  781.69   18.32
   5   3   3  684.36   21.89
  -5   3  -3  761.77   19.83
  -5  -3  -3  845.82   22.93
  -5  -3  -3  738.29   22.29
  -5   3  -3  701.03   16.99
  -5  -3  -4 1311.51   25.66
  -5   3  -4 1374.35   24.21
  -5   3  -4 1298.52   25.02
   5   3   4 1199.10   22.55
  -5   3  -5  980.39   21.07
  -5  -3  -5  930.29   21.39
  -5   3  -5  900.78   22.46
   5   3   5  765.00   18.28
  -5  -3  -6   21.96   13.82
   5   3   6   31.70   13.95
   5  -3   6   28.81    8.97
  -5   3  -6   23.30   13.61
  -5   3  -6   28.93    9.35
  -5   3  -7  560.48   16.15
  -5  -3  -7  551.16   19.85
   5   3   7  527.16   20.14
  -5   3  -7  520.59   16.77
   5  -3   7  475.02   15.64
   5  -3   8  113.90   16.29
  -5   3  -8  106.38   17.01
  -5  -3  -8  120.16   16.90
   5   3   8  110.22   12.67
  -5   3  -8  144.09   16.36
  -5   3  -9  388.18   18.39
  -5   3  -9  348.09   18.30
   5  -3   9  274.61   14.21
   5   3   9  339.85   14.58
  -5  -3  -9  365.25   18.59
  -5   3 -10  157.86   16.82
  -5   3 -10  165.09   16.90
   5  -3  10  121.44   17.06
   5   3  10   94.58   12.40
  -5  -3 -10  126.87   17.17
  -5   3 -11  324.45   20.76
   5   3  11  299.06   16.47
  -5  -3 -11  321.27   21.16
   5  -3  11  289.75   21.28
  -5   3 -12  261.52   15.26
   5   3  12  255.84   20.91
  -5  -3 -12  232.32   15.45
   5  -3  12  218.75   20.89
   5   3  13   18.73   13.54
  -5   3 -13   21.41   18.07
  -5  -3 -13   12.83   19.37
   5  -3  13    6.67   13.07
   5   3  14  142.84   17.56
  -5   3 -14  199.87   23.77
  -5  -3 -14  205.03   24.66
   5  -3  14  196.88   24.14
   5   3  15  137.14   28.17
  -5   3 -15  177.64   26.24
  -5  -3 -15  169.87   20.11
   5  -3  15  156.24   27.39
   5   3  16   84.24   19.94
  -5   3 -16   50.62   26.08
   5  -3  16   59.68   27.52
  -5  -3 -16   89.83   19.61
  -5  -4   0  156.77   17.32
  -5   4   0  183.83   12.90
   5  -4   0  227.03   15.79
  -5  -4   0  174.12   15.35
   5  -4   1 1536.61   26.56
  -5  -4  -1 1397.87   27.60
   5   4   1 1121.82   27.25
  -5  -4  -1 1199.03   27.20
  -5   4  -1 1451.06   27.27
   5  -4   2  272.51   15.32
  -5  -4  -2  248.97   16.68
  -5   4  -2  279.73   16.05
  -5  -4  -2  224.86   17.46
   5   4   2  183.63   16.99
  -5  -4  -3   99.30   11.67
   5  -4   3  127.65   14.00
  -5  -4  -3  130.13   11.85
  -5   4  -3  106.85   13.58
   5   4   3  104.90   11.42
  -5   4  -3  136.36   13.71
  -5  -4  -4  101.29   14.73
  -5   4  -4  103.25   13.83
  -5   4  -4  104.84   12.84
   5   4   4   76.45   15.03
   5   4   5  625.37   17.01
  -5   4  -5  684.93   17.23
  -5  -4  -5  763.84   19.66
  -5   4  -5  746.94   18.94
  -5   4  -6  102.93   11.36
   5   4   6   68.52   17.20
  -5  -4  -6   66.82   12.42
  -5   4  -6  102.81   17.13
  -5   4  -7  154.93   15.99
   5  -4   7  145.64   15.94
   5   4   7  145.96   17.44
  -5  -4  -7  152.26   12.98
  -5   4  -7  151.57   17.22
  -5   4  -8  203.98   16.47
  -5   4  -8  173.52   17.54
   5   4   8  167.23   12.98
  -5  -4  -8  167.64   12.82
   5  -4   8  172.50   16.61
  -5   4  -9  151.85   16.20
  -5   4  -9  143.68   16.69
   5   4   9  116.68   12.80
  -5  -4  -9  145.46   16.80
   5  -4   9  134.85   16.21
  -5   4 -10  181.81   17.74
  -5   4 -10  149.67   18.27
   5   4  10  126.63   18.77
  -5  -4 -10  144.47   18.42
   5  -4  10  160.88   17.71
  -5   4 -11   61.83   18.74
   5  -4  11   47.26   18.70
  -5   4 -11   59.85   18.81
   5   4  11   50.68   19.79
  -5  -4 -11   58.29   19.32
  -5   4 -12  138.54   19.34
   5  -4  12  123.80   18.99
  -5   4 -12  149.20   18.98
   5   4  12  119.38   14.35
  -5  -4 -12  141.14   14.42
  -5   4 -13  113.75   22.73
   5  -4  13   84.28   22.62
   5   4  13   93.70   23.64
  -5   4 -13  109.78   15.89
  -5  -4 -13  104.96   23.26
  -5   4 -14  186.61   23.70
   5  -4  14  132.75   23.85
   5   4  14  125.06   24.63
  -5   4 -14  167.26   22.90
  -5  -4 -14  189.84   23.72
  -5   4 -15  234.54   28.04
   5  -4  15  170.84   27.79
   5   4  15  161.90   20.74
  -5   4 -15  204.36   26.87
  -5  -4 -15  196.94   27.87
  -5   4 -16   35.99   31.18
   5  -4  16   22.23   31.19
   5   4  16   44.42   31.57
  -5   4 -16   32.66   29.87
  -5  -4 -16   35.30   31.58
  -5   5   0  284.82   17.85
  -5  -5   0  299.73   18.46
   5  -5   0  324.18   16.29
  -5  -5   0  302.61   16.23
  -5  -5  -1  259.39   16.67
   5   5   1  207.20   16.27
  -5   5  -1  382.84   18.26
   5  -5   1  335.74   16.59
  -5  -5  -1  248.12   17.50
   5  -5   2   -0.50   11.59
   5   5   2    5.95   12.57
  -5  -5  -2   -0.04   13.64
  -5  -5  -2   -1.91   12.97
  -5   5  -2    3.41   12.90
  -5  -5  -3   40.35    9.84
  -5   5  -3   50.35   12.09
   5   5   3   42.70   13.21
  -5   5  -3   45.96   12.64
   5  -5   3   49.79   12.47
   5   5   4  140.72   14.60
   5  -5   4  202.28   15.47
  -5  -5  -4  180.09   14.50
  -5   5  -4  186.93   14.26
  -5   5  -4  196.06   13.90
  -5   5  -5  687.00   21.95
   5   5   5  637.81   21.13
  -5  -5  -5  701.73   20.91
  -5   5  -5  651.60   20.10
   5   5   6  298.64   14.73
  -5  -5  -6  358.46   18.23
  -5   5  -6  391.84   19.60
  -5   5  -6  349.03   17.73
  -5   5  -7  291.67   17.25
   5   5   7  211.35   13.81
  -5  -5  -7  255.70   17.27
  -5   5  -7  284.14   18.95
  -5   5  -8   27.38   15.94
   5   5   8   37.67   15.94
  -5   5  -8   37.07   14.58
  -5  -5  -8   20.10   11.07
  -5   5  -9   26.11   10.71
  -5   5  -9   40.87   15.82
   5   5   9   27.24   11.55
   5  -5   9   20.22   11.00
  -5  -5  -9   33.80   11.21
  -5   5 -10   76.17   18.51
  -5   5 -10   81.48   19.16
   5   5  10   85.92   19.52
   5  -5  10   59.27   18.66
  -5  -5 -10   91.20   19.41
  -5   5 -11   58.79   17.87
   5  -5  11   52.38   17.90
  -5   5 -11   57.76   18.51
   5   5  11   31.62   13.85
  -5  -5 -11   42.18   19.12
  -5   5 -12  220.43   22.70
  -5   5 -12  208.03   23.08
   5   5  12  201.19   17.14
   5  -5  12  178.24   22.40
  -5  -5 -12  205.58   23.47
  -5   5 -13   10.86   21.78
   5   5  13   -2.65   16.22
  -5   5 -13   20.17   15.33
   5  -5  13   19.66   21.30
  -5  -5 -13    8.77   22.54
  -5   5 -14  174.59   26.35
   5   5  14   80.45   27.91
  -5   5 -14  138.60   26.54
  -5  -5 -14   91.60   27.49
   5  -5  14  110.60   26.36
   5  -5  15   35.91   19.07
  -5   5 -15   58.47   18.93
   5   5  15   52.55   19.75
  -5   5 -15   32.11   26.81
  -5  -5 -15   38.21   27.45
  -5  -6   0 1283.79   30.19
  -5  -6   0 1243.01   30.19
  -5   6   0 1254.74   30.97
   5  -6   0 1498.58   29.86
  -5  -6  -1  470.77   21.14
  -5  -6  -1  471.68   21.56
   5   6   1  413.42   20.45
  -5   6  -1  323.18   17.82
   5  -6   1  549.94   21.12
   5  -6   2   83.22   15.40
   5   6   2   69.94   15.84
  -5  -6  -2   67.90   16.33
  -5   6  -2   71.27   17.23
  -5  -6  -2   88.16   16.24
   5  -6   3  138.88   16.56
  -5  -6  -3  124.59   16.51
  -5   6  -3  143.06   15.79
  -5   6  -3  133.26   17.92
   5   6   3  125.93   17.12
   5   6   4  229.00   18.60
   5  -6   4  309.94   20.83
  -5  -6  -4  295.05   18.39
  -5   6  -4  312.52   18.90
  -5   6  -4  307.22   19.35
  -5   6  -5  358.22   19.64
   5   6   5  275.35   18.88
  -5  -6  -5  290.56   17.72
  -5   6  -5  329.57   18.77
   5   6   6  180.05   13.78
  -5  -6  -6  248.38   17.53
  -5   6  -6  271.11   19.06
  -5   6  -6  252.08   17.26
   5   6   7   45.75   16.09
  -5  -6  -7   51.66   15.43
  -5   6  -7   38.73   16.54
  -5   6  -7   39.54   15.12
  -5   6  -8  943.95   27.57
   5   6   8  733.83   20.11
  -5  -6  -8  943.39   24.54
  -5   6  -8  931.03   25.87
  -5   6  -9  371.98   20.84
  -5   6  -9  364.31   22.08
   5   6   9  283.95   16.33
  -5  -6  -9  368.13   20.54
  -5   6 -10  123.31   18.66
  -5   6 -10  106.96   19.53
   5   6  10  100.85   19.59
  -5  -6 -10  130.09   19.04
  -5   6 -11   97.09   21.76
  -5   6 -11  116.66   22.48
   5   6  11   86.25   23.10
  -5  -6 -11  117.27   20.86
   5  -6  11   86.96   21.75
  -5   6 -12   -1.06   20.75
   5   6  12    5.27   22.46
  -5   6 -12    1.72   21.90
  -5  -6 -12  -11.75   22.07
   5  -6  12   -1.32   20.79
  -5   6 -13   -2.93   14.99
   5  -6  13   -8.77   23.09
   5   6  13   14.72   24.62
  -5   6 -13   -1.75   24.17
  -5  -6 -13   -4.13   24.49
  -5  -6 -14   46.50   19.31
   5   6  14   63.11   27.11
  -5   6 -14   59.99   27.13
  -5   6 -14   62.61   18.18
   5  -6  14   65.89   17.91
  -5   6 -15   44.42   28.92
   5   6  15   56.32   22.17
  -5   6 -15   45.90   29.91
  -5  -6 -15    3.92   22.45
   5  -6  15   24.92   29.08
  -5   7   0  149.04   22.15
  -5  -7   0  213.61   21.94
   5  -7   0  217.96   18.47
  -5  -7   0  190.10   18.54
   5   7   1   46.95   17.77
  -5   7  -1   32.74   17.65
  -5  -7  -1   49.23   19.18
  -5  -7  -1   47.71   15.43
   5  -7   1   54.70   15.24
   5  -7   2   14.27   15.05
  -5  -7  -2   34.06   18.92
  -5   7  -2   15.96   17.68
  -5  -7  -2   27.26   18.86
   5   7   2   15.75   15.13
   5  -7   3   56.99   19.48
  -5  -7  -3   63.14   16.60
  -5   7  -3   64.71   15.63
  -5   7  -3   77.18   21.59
  -5  -7  -3   62.08   15.88
   5   7   3   46.99   16.23
  -5  -7  -4   33.69   15.42
  -5   7  -4   26.94   16.50
  -5   7  -4   39.00   15.45
   5   7   4   27.74   15.53
   5   7   5    7.21   15.39
  -5   7  -5    3.44   15.94
  -5  -7  -5    5.24   10.38
  -5   7  -5    5.93   15.61
   5   7   6   -3.09   10.82
  -5   7  -6    7.98   15.91
  -5  -7  -6    9.03   15.11
  -5   7  -6    1.38   15.19
   5   7   7  448.98   19.31
  -5  -7  -7  568.43   22.55
  -5   7  -7  686.11   27.08
  -5   7  -7  558.52   24.50
  -5   7  -8    3.93   19.16
   5   7   8  -16.56   18.89
  -5  -7  -8   -5.20   12.93
  -5   7  -8   -3.59   18.15
  -5   7  -9  451.41   23.76
   5   7   9  358.62   21.73
  -5  -7  -9  466.18   21.44
  -5   7  -9  410.93   22.03
  -5   7 -10   43.86   22.41
   5   7  10   19.76   22.61
  -5  -7 -10   15.17   22.06
  -5   7 -10   30.65   21.61
   5   7  11    9.11   15.54
  -5   7 -11   -1.00   27.24
  -5  -7 -11   -3.46   15.42
  -5   7 -11    9.83   21.13
  -5   7 -12   17.45   15.00
   5   7  12   32.03   18.66
  -5   7 -12   24.98   23.89
  -5  -7 -12   12.32   23.90
  -5   7 -13    3.44   24.14
   5   7  13   21.37   18.91
  -5   7 -13   -5.37   25.22
  -5  -7 -13   23.58   18.02
  -5   7 -14   -3.00   27.63
   5   7  14   -4.22   30.87
  -5   7 -14  -19.04   28.06
  -5  -7 -14   10.05   30.27
  -5   8   0  119.89   18.62
  -5  -8   0  162.86   21.54
   5  -8   0  188.30   17.12
  -5  -8   0  165.96   20.03
  -5  -8  -1   22.38   17.95
  -5   8  -1   13.15   17.15
  -5  -8  -1   12.05   15.77
   5   8   1   16.12   17.51
   5  -8   1   19.05   14.82
   5  -8   2   12.91   15.03
  -5  -8  -2   16.90   15.51
  -5   8  -2   18.57   17.00
  -5  -8  -2   13.83   15.76
   5   8   2   14.41   14.98
   5  -8   3   27.65   17.73
  -5  -8  -3   38.98   16.07
  -5   8  -3   18.85   17.43
   5   8   3   43.30   16.98
  -5  -8  -3   34.56   17.34
  -5   8  -3   35.15   15.55
  -5   8  -4   60.55   20.49
  -5  -8  -4   54.92   18.81
  -5   8  -4   76.10   19.88
   5   8   4   72.99   19.23
   5   8   5   43.07   18.75
  -5   8  -5   34.97   23.93
  -5   8  -5   23.20   19.55
  -5  -8  -5   17.60   18.70
   5   8   6   67.23   19.17
  -5   8  -6   43.55   19.27
  -5   8  -6   59.90   20.74
  -5  -8  -6   52.67   18.61
   5   8   7  -17.87   18.90
  -5   8  -7    2.67   18.19
  -5  -8  -7   -8.42   18.20
  -5   8  -7    1.44   19.40
  -5   8  -8  443.95   26.19
   5   8   8  375.73   22.53
  -5   8  -8  452.92   27.84
  -5  -8  -8  475.87   21.82
  -5   8  -9    2.12   22.35
   5   8   9    5.44   15.94
  -5   8  -9    9.48   26.21
  -5  -8  -9    3.55   21.88
   5   8  10  106.82   23.55
  -5   8 -10   80.06   22.59
  -5   8 -10   80.30   22.34
  -5  -8 -10   96.57   16.03
   5   8  11    4.49   18.98
  -5   8 -11    9.61   23.36
  -5   8 -11    3.56   25.03
  -5  -8 -11    0.14   25.32
   5   8  12   -5.56   26.76
  -5   8 -12    0.66   23.19
  -5   8 -12   -5.44   25.18
  -5  -8 -12   14.79   25.87
   5   8  13   -2.01   30.98
  -5   8 -13    4.46   26.97
  -5  -8 -13    4.78   21.28
  -5   8 -13   16.42   27.91
  -5  -9   0  123.62   26.58
  -5   9   0  162.55   21.54
   5  -9   0  188.67   20.00
  -5  -9   0  177.01   23.47
  -5  -9  -1  131.26   22.76
  -5   9  -1  102.28   21.31
   5  -9   1  115.00   18.96
  -5  -9  -1  103.38   25.54
   5  -9   2    2.37   18.08
  -5  -9  -2   -7.95   18.06
  -5   9  -2   -5.58   20.08
   5   9   2   -5.72   17.66
  -5   9  -2   -2.76   17.88
  -5  -9  -2    2.25   23.52
  -5  -9  -3   -9.79   22.62
  -5   9  -3    1.36   18.19
   5   9   3   -1.88   22.34
  -5   9  -3   -0.66   23.91
   5  -9   3    2.65   18.71
  -5  -9  -3   -4.29   18.90
  -5   9  -4   41.22   19.60
  -5   9  -4   23.80   19.69
   5   9   4   26.40   19.03
  -5  -9  -4   42.41   19.01
   5   9   5   13.78   19.12
  -5   9  -5   26.24   23.25
  -5   9  -5   20.11   20.03
  -5  -9  -5   35.01   18.42
  -5   9  -6   -9.83   22.24
   5   9   6   -1.10   16.11
  -5  -9  -6    7.24   22.25
  -5   9  -6    6.57   22.66
  -5   9  -7  213.22   29.74
   5   9   7  247.54   18.51
  -5   9  -7  186.17   23.61
  -5  -9  -7  295.47   24.11
   5   9   8   18.55   22.74
  -5   9  -8    0.55   25.41
  -5   9  -8    4.46   25.58
  -5  -9  -8    8.67   15.39
   5   9   9  220.76   25.01
  -5   9  -9    2.11   24.25
  -5   9  -9  158.45   23.29
  -5  -9  -9  188.23   17.00
   5   9  10   10.00   27.05
  -5   9 -10    4.33   27.20
  -5   9 -10    0.59   29.60
  -5  -9 -10   -0.28   18.31
  -5  -9 -11   35.95   18.71
   5   9  11   34.14   27.73
  -5   9 -11    5.22   22.56
  -5   9 -11    8.50   29.40
   5   9  12   -8.92   22.47
  -5  -9 -12   23.65   29.65
  -5   9 -12    6.07   25.64
  -5   9 -12   -2.47   27.04
  -5  10   0   91.31   23.82
  -5 -10   0   55.36   34.33
  -5 -10   0   98.36   33.90
   5 -10   0  123.95   22.61
   5 -10   1  170.27   23.50
  -5  10  -1  107.95   24.32
  -5 -10  -1  126.81   30.59
  -5 -10  -1  164.86   27.11
  -5 -10  -2   -0.44   25.77
  -5 -10  -2    9.18   23.41
   5 -10   2    8.40   21.90
  -5  10  -2    5.67   22.92
  -5  10  -2   -3.53   26.26
   5  10   2   -0.92   25.16
  -5 -10  -3   20.05   23.04
  -5  10  -3   17.26   28.02
  -5  10  -3   10.04   26.79
   5  10   3   13.03   21.80
  -5 -10  -3   23.84   22.00
  -5 -10  -4   -2.26   22.89
  -5 -10  -4   -3.51   22.51
  -5  10  -4   -2.11   27.23
  -5  10  -4   -6.04   27.18
   5  10   4    6.87   21.85
  -5 -10  -5   12.47   22.92
  -5  10  -5    4.24   26.64
   5  10   5   -4.12   22.74
  -5  10  -5   -3.56   26.14
  -5  10  -6   61.19   30.38
  -5 -10  -6   90.20   23.71
  -5  10  -6    5.84   24.56
   5  10   6   96.48   23.92
  -5 -10  -7   13.53   26.22
  -5  10  -7    1.92   27.41
  -5  10  -7    3.47   26.62
   5  10   7   10.64   26.83
  -5 -10  -8  213.14   27.79
   5  10   8  228.80   29.48
  -5  10  -8    1.71   26.18
  -5  10  -8    5.19   30.96
  -5 -10  -9   84.00   26.62
   5  10   9   45.14   28.17
  -5  10  -9    0.70   29.69
  -5  10  -9    1.83   26.29
  -5 -10 -10   86.29   30.61
   5  10  10   64.57   32.63
  -5  10 -10   -4.19   34.51
  -5  10 -10    2.87   24.46
  -5  11   0   84.20   23.62
   5 -11   0  127.35   28.13
  -5  11  -1    4.55   23.95
   5 -11   1   71.51   27.80
  -5 -11  -1   28.71   28.64
  -5 -11  -1   54.17   25.94
  -5  11  -1   67.23   27.95
  -5 -11  -2  128.34   27.61
  -5  11  -2    2.89   20.14
  -5 -11  -2  107.57   29.95
   5 -11   2  139.79   25.24
  -5  11  -2  108.16   28.43
  -5  11  -3    3.60   28.59
   5  11   3    4.50   24.57
  -5  11  -3    2.58   29.19
  -5 -11  -3   23.86   28.89
  -5 -11  -3   -0.20   27.55
  -5  11  -4   -5.68   28.25
   5  11   4   -2.32   25.65
  -5 -11  -4    9.04   25.50
  -5  11  -4   -6.52   34.29
  -5 -11  -4    1.74   27.25
  -5  11  -5    3.29   34.71
  -5  11  -5   -2.41   32.59
  -5 -11  -5  117.07   27.85
   5  11   5  100.51   27.23
  -5 -11  -5  101.36   27.86
  -5  11  -6    3.10   34.23
  -5 -11  -6   85.89   28.29
  -5  11  -6    1.28   34.77
   5  11   6   81.55   28.20
  -5  11  -7    1.67   34.47
  -5 -11  -7  142.88   29.83
  -5  11  -7   -0.40   39.22
   5  11   7  114.53   28.62
  -5  11  -8   -1.84   52.89
  -5 -11  -8    7.01   30.64
   5  11   8   -4.78   31.48
  -5  11  -8   -1.07   51.26
   5 -12   0   -2.16   25.21
  -5  12   0   -2.58   29.01
   5 -12   1   83.19   32.69
  -5  12  -1    5.51   28.31
  -5 -12  -1   23.77   48.92
  -5  12  -1   -3.41   27.76
  -5 -12  -1   41.60   48.18
  -5 -12  -2    2.41   36.31
  -5  12  -2    2.20   26.95
  -5  12  -2    0.67   29.27
  -5 -12  -2   -0.31   32.72
  -5 -12  -3   13.84   33.05
  -5 -12  -3    7.28   36.74
  -5  12  -3   -2.19   43.59
  -5  12  -3   -5.00   34.47
  -5 -12  -4   80.11   35.23
  -5 -12  -4   33.62   30.55
   5  12   4   22.06   27.01
   5  12   5   27.68   28.76
  -5 -12  -5   40.68   29.59
  -5 -12  -5   80.66   36.86
  -6   0   0  797.28   19.21
   6   0   0  810.50   17.35
   6   0   1    0.32    8.89
  -6   0  -1    1.40    8.93
  -6   0  -1   -1.80    8.94
  -6   0  -2 3760.49   40.18
   6   0   2 4237.35   44.02
  -6   0  -2 4300.59   43.36
  -6   0  -3  -14.26   14.97
  -6   0  -3    0.26   14.50
  -6   0  -4 1973.50   27.44
  -6   0  -4 1870.60   29.21
   6   0   4 1715.62   26.03
  -6   0  -5   -2.70   14.58
  -6   0  -5    4.77   10.08
   6   0   5    1.24   14.36
  -6   0  -6   17.28   14.38
   6   0   6   14.30   14.25
  -6   0  -6   22.40   14.27
   6   0   7    0.94   13.21
  -6   0  -7   -2.35   13.42
  -6   0  -7   -7.66   12.97
  -6   0  -8  -15.76   16.33
   6   0   8   10.94   16.33
   6   0   9   -8.04   16.15
  -6   0  -9   -0.76   15.93
  -6   0 -10 1038.93   25.29
   6   0  10 1141.44   25.68
   6   0  11   -1.35   19.05
  -6   0 -11  -12.83   13.48
   6   0  12  549.50   22.86
  -6   0 -12  570.64   22.79
  -6   0 -13   -6.82   19.00
   6   0  13   -5.11   18.78
   6   0  14   10.43   22.22
  -6   0 -14   17.74   22.36
   6   0  15  -18.60   24.33
  -6   0 -15    9.04   23.80
   6   0  16    7.87   26.22
  -6   0 -16   10.95   26.20
   6   0  17   -0.78   21.41
  -6   0 -17  -18.41   21.44
   6   1   0  859.16   20.95
  -6   1   0  891.31   20.13
  -6  -1   0  831.04   20.08
   6  -1   0  787.42   16.96
   6   1   1 2343.77   34.55
  -6  -1  -1 2217.78   31.50
  -6   1  -1 2161.22   27.66
   6  -1   1 2353.49   30.79
  -6  -1  -1 2273.17   31.07
  -6  -1  -2   36.08   14.65
  -6   1  -2   31.67   13.71
   6   1   2   29.71   15.11
   6  -1   2   38.11    9.72
  -6   1  -2   26.55    9.79
  -6  -1  -2   34.65   14.80
  -6   1  -3  627.49   19.26
  -6  -1  -3  542.72   21.07
  -6  -1  -3  422.17   15.57
   6   1   3  513.97   20.31
  -6   1  -3  576.44   18.74
   6  -1   3  651.13   19.85
  -6   1  -4   16.04   14.03
  -6   1  -4   12.28   10.09
  -6  -1  -4    1.03   15.20
  -6  -1  -4    3.50   15.34
   6   1   4    1.33   15.11
   6  -1   4   11.45   14.00
   6  -1   5   86.72   14.94
  -6   1  -5   88.57   15.35
   6   1   5   55.67   11.27
  -6   1  -5   91.22   15.07
  -6  -1  -5   91.56   15.75
  -6  -1  -5   84.14   11.21
  -6   1  -6   83.68   14.30
  -6  -1  -6   79.43   14.95
   6   1   6   65.21   14.53
  -6   1  -6   73.11   10.75
   6  -1   6   73.01   14.10
  -6  -1  -6   70.14   14.30
  -6  -1  -7  129.52   14.31
  -6   1  -7  126.19   10.57
   6  -1   7  100.09   13.84
   6   1   7  128.18   14.26
  -6   1  -7  128.36   13.88
  -6   1  -8   86.14   16.45
  -6  -1  -8   65.06   12.42
   6  -1   8   65.96   16.39
  -6   1  -8   98.04   16.41
   6   1   8   66.85   16.99
   6   1   9   34.19   12.14
  -6   1  -9   27.34   12.62
  -6  -1  -9   50.41   16.47
   6  -1   9   45.75   16.62
   6   1  10   -1.24   11.63
  -6   1 -10    3.34   11.36
  -6  -1 -10    2.37   15.98
   6  -1  10    9.89   10.92
   6   1  11  623.59   18.75
  -6   1 -11  667.36   20.25
  -6  -1 -11  707.12   24.11
   6  -1  11  606.66   19.31
   6   1  12   33.01   19.34
  -6   1 -12   37.49   18.65
  -6  -1 -12   31.96   13.99
   6  -1  12   18.56   18.87
   6   1  13  141.92   19.94
  -6   1 -13  146.91   19.45
  -6  -1 -13  129.39   14.82
   6  -1  13  117.36   19.78
   6   1  14   94.17   23.62
  -6   1 -14  110.66   16.37
  -6  -1 -14   96.70   23.32
   6  -1  14   79.80   22.94
   6   1  15   -0.85   24.72
  -6   1 -15    1.81   18.14
  -6  -1 -15    8.21   24.51
   6  -1  15   14.45   24.23
   6   1  16   79.33   19.32
  -6   1 -16   51.16   26.27
  -6  -1 -16   55.26   19.68
   6  -1  16   71.52   26.62
   6  -1  17   55.38   22.02
   6   2   0  804.47   20.56
  -6   2   0  896.62   20.65
  -6  -2   0  737.37   21.77
  -6  -2   0  694.23   19.62
   6  -2   0  942.22   20.59
   6  -2   1 2059.58   28.84
   6   2   1 2005.62   31.90
  -6  -2  -1 1716.77   29.61
  -6   2  -1 1976.14   28.04
  -6  -2  -1 1849.84   30.21
  -6  -2  -2  402.73   19.60
   6   2   2  370.67   15.58
  -6   2  -2  423.53   16.35
  -6   2  -2  446.61   13.85
  -6  -2  -2  386.61   15.73
   6  -2   2  430.39   13.90
  -6   2  -3    7.40    9.38
  -6  -2  -3    6.26   14.94
   6  -2   3   11.22    9.63
   6   2   3   12.77   14.63
  -6  -2  -3   17.97   10.76
  -6   2  -3   12.59    9.29
  -6   2  -4   61.90   13.92
  -6  -2  -4   34.61   15.76
  -6  -2  -4   48.73   11.07
   6   2   4   47.63   15.52
  -6   2  -4   66.39   10.22
  -6   2  -5   21.76    9.53
   6   2   5    4.59   14.51
  -6   2  -5   21.79   13.10
  -6  -2  -5   21.52   14.24
  -6  -2  -5   15.72   14.59
   6  -2   5   27.10   12.84
  -6   2  -6  213.73   11.62
  -6   2  -6  211.59   15.62
   6   2   6  198.26   12.06
   6  -2   6  176.74   11.78
  -6  -2  -6  205.68   15.75
  -6   2  -7   -2.15   15.61
   6  -2   7   -5.43   15.45
  -6   2  -7    7.73   15.81
  -6  -2  -7   -2.37   16.25
   6   2   7   -0.81   16.45
   6  -2   8   36.92   15.97
   6   2   8   26.43   17.15
  -6   2  -8   48.83   15.81
  -6  -2  -8   53.35   16.64
  -6   2  -8   53.86   16.32
  -6   2  -9  218.39   17.47
  -6   2  -9  185.32   17.51
   6   2   9  178.82   18.26
   6  -2   9  190.03   17.07
  -6  -2  -9  213.30   17.57
  -6   2 -10  411.81   18.74
   6   2  10  313.89   19.41
  -6   2 -10  348.71   14.80
  -6  -2 -10  336.77   18.80
   6  -2  10  325.28   18.48
  -6   2 -11   13.57   18.71
   6   2  11    6.67   19.35
  -6   2 -11    5.93   12.94
  -6  -2 -11   15.27   19.37
   6  -2  11   24.39   18.28
   6   2  12   80.18   14.57
  -6   2 -12   96.83   20.09
  -6  -2 -12  114.56   20.10
   6  -2  12  142.15   19.99
   6   2  13  251.34   18.52
  -6   2 -13  247.76   15.51
  -6  -2 -13  277.78   22.76
   6  -2  13  281.23   21.74
   6   2  14  267.33   18.61
  -6   2 -14  326.18   23.49
  -6  -2 -14  326.74   18.22
   6  -2  14  297.46   23.85
   6   2  15  -12.35   27.25
  -6   2 -15    4.40   25.59
  -6  -2 -15   13.89   26.86
   6  -2  15    0.51   18.47
   6   2  16    9.37   27.12
  -6   2 -16  -22.26   26.06
  -6  -2 -16   -4.99   19.31
   6  -2  16    9.96   18.56
   6   3   0  104.71   15.69
  -6  -3   0   85.69   15.59
  -6   3   0  115.31   11.06
   6  -3   0  125.72   14.06
  -6  -3   0   84.57   14.08
  -6  -3  -1  560.24   21.53
  -6   3  -1  809.52   19.83
  -6  -3  -1  607.47   22.35
   6  -3   1  815.74   19.28
   6  -3   2  323.89   15.31
  -6  -3  -2  243.84   16.35
  -6  -3  -2  246.83   17.24
  -6   3  -2  260.81   14.91
  -6   3  -2  278.63   11.86
   6   3   2  218.53   16.88
  -6  -3  -3  559.95   15.79
  -6   3  -3  547.30   16.83
  -6  -3  -3  539.55   19.43
   6   3   3  461.63   15.01
  -6   3  -3  536.91   14.22
   6  -3   3  629.05   17.89
   6  -3   4 1062.79   21.81
   6   3   4  798.94   21.45
  -6   3  -4  902.46   19.87
  -6  -3  -4  905.67   18.37
  -6  -3  -4  914.38   21.24
  -6   3  -4  970.11   20.01
  -6   3  -5 1235.41   21.82
  -6  -3  -5 1095.78   19.71
  -6   3  -5 1124.62   22.71
   6   3   5 1011.33   23.26
  -6   3  -6   56.37   12.40
  -6  -3  -6   54.14   13.41
  -6   3  -6   47.49    9.71
   6   3   6   46.15   13.55
  -6   3  -7   63.50   15.06
  -6  -3  -7   74.77   16.37
   6  -3   7   47.23   15.08
   6   3   7   49.03   11.83
  -6   3  -7   47.86   11.47
  -6   3  -8  141.96   16.44
   6   3   8   94.68   12.66
   6  -3   8  130.00   16.05
  -6  -3  -8  139.72   16.96
  -6   3  -8  162.53   16.58
  -6   3  -9  345.14   18.50
  -6   3  -9  349.43   18.07
   6   3   9  286.91   14.44
  -6  -3  -9  318.56   14.29
   6  -3   9  304.97   17.83
   6  -3  10  140.48   16.68
  -6   3 -10  188.53   16.77
  -6   3 -10  158.31   17.18
   6   3  10  115.69   12.90
  -6  -3 -10  156.93   12.83
  -6   3 -11  366.33   15.77
   6  -3  11  292.23   15.81
   6   3  11  364.59   21.75
  -6   3 -11  388.34   21.09
  -6  -3 -11  383.59   16.50
  -6   3 -12   38.54   13.09
   6   3  12   32.08   13.79
   6  -3  12   28.52   12.95
  -6   3 -12   22.54   18.41
  -6  -3 -12   37.11   19.42
   6   3  13  209.99   17.60
   6  -3  13  176.84   16.72
  -6   3 -13  221.73   17.18
  -6  -3 -13  237.22   24.07
  -6   3 -13  202.98   16.92
  -6   3 -14   31.13   22.11
   6   3  14   11.70   16.38
   6  -3  14   20.68   22.06
  -6   3 -14    7.90   21.94
  -6  -3 -14   22.57   16.55
  -6   3 -15   -8.80   26.40
   6   3  15    8.15   27.01
   6  -3  15   -2.74   26.03
  -6   3 -15    2.71   25.53
  -6  -3 -15   11.60   26.98
  -6   3 -16   16.52   30.35
   6   3  16    3.78   31.23
   6  -3  16   18.18   21.12
  -6   3 -16  -15.95   29.81
  -6  -3 -16   11.77   31.07
  -6   4   0  110.01   14.22
  -6  -4   0  101.32   12.93
   6  -4   0  102.18    9.84
  -6  -4   0  106.55   15.04
  -6  -4  -1  127.39   10.37
   6  -4   1  136.51   13.13
  -6  -4  -1  134.29   15.63
  -6   4  -1  144.30   14.21
   6  -4   2  357.31   15.11
  -6  -4  -2  306.40   15.97
  -6  -4  -2  292.40   17.20
   6   4   2  242.11   15.85
  -6   4  -2  356.70   15.71
   6  -4   3  883.66   18.55
  -6  -4  -3  827.08   20.52
  -6   4  -3  781.39   16.59
  -6   4  -3  917.44   19.84
  -6  -4  -3  634.41   16.80
   6   4   3  613.78   20.30
  -6  -4  -4  653.11   19.15
  -6  -4  -4  709.07   19.35
   6  -4   4  750.28   20.47
   6   4   4  543.95   15.90
  -6   4  -4  681.30   18.67
  -6   4  -4  755.33   18.22
  -6   4  -5 1050.81   20.59
  -6  -4  -5  872.50   19.09
   6   4   5  891.76   19.53
  -6   4  -5 1130.79   22.84
  -6  -4  -6  195.33   17.73
  -6   4  -6  213.48   13.30
   6   4   6  198.61   17.63
  -6   4  -6  218.31   15.93
  -6   4  -7  101.11   15.02
   6   4   7   73.02   12.17
  -6  -4  -7   71.16   12.38
  -6   4  -7   88.50   16.05
  -6   4  -8   20.42   14.71
  -6   4  -8   -0.47   11.16
   6   4   8    5.40   16.03
   6  -4   8    7.39   14.61
  -6  -4  -8    8.58   16.09
  -6   4  -9  562.79   15.98
  -6   4  -9  595.50   20.54
   6   4   9  429.76   15.88
  -6  -4  -9  543.79   19.65
   6  -4   9  465.25   15.69
  -6   4 -10  117.93   18.36
  -6   4 -10   99.61   14.14
   6  -4  10   89.00   18.21
   6   4  10   75.29   19.82
  -6  -4 -10   83.43   14.40
  -6   4 -11  141.73   18.77
  -6   4 -11  120.31   19.15
   6   4  11  115.59   19.86
  -6  -4 -11  147.43   19.66
   6  -4  11  102.48   18.49
  -6   4 -12   41.56   18.61
   6   4  12   43.51   19.36
  -6   4 -12   47.08   18.56
  -6  -4 -12   56.05   13.35
   6  -4  12   47.95   17.96
  -6   4 -13   80.28   21.90
   6   4  13   78.89   23.46
  -6   4 -13   64.57   22.34
  -6  -4 -13   80.17   23.01
   6  -4  13   69.91   21.91
   6  -4  14  437.01   26.33
  -6   4 -14  535.55   26.57
   6   4  14  436.14   27.42
  -6   4 -14  456.37   26.47
  -6  -4 -14  501.10   27.39
   6  -4  15   10.25   18.66
  -6   4 -15   36.38   18.30
   6   4  15   42.00   19.03
  -6   4 -15   14.45   26.10
  -6  -4 -15   40.39   18.69
  -6   4 -16   -3.37   30.55
   6  -4  16    8.60   30.24
   6   4  16   -6.77   22.24
  -6   4 -16   -5.58   30.23
  -6  -4 -16    2.26   31.36
  -6  -5   0  321.94   15.35
  -6  -5   0  245.11   13.63
  -6   5   0  251.36   12.77
   6  -5   0  377.10   15.44
  -6  -5  -1   72.51    9.92
  -6   5  -1  141.19   14.58
  -6  -5  -1   99.06   14.71
   6  -5   1  115.37   12.99
   6   5   2  133.56   13.62
   6  -5   2  178.12   13.20
  -6  -5  -2  172.73   13.96
  -6   5  -2  180.13   14.38
  -6  -5  -2  146.01   14.95
  -6  -5  -3   55.81   16.94
   6   5   3   69.86   15.49
   6  -5   3   74.94   15.27
  -6  -5  -3   73.04   16.19
  -6   5  -3   66.67   14.64
  -6   5  -3   60.12   15.32
   6  -5   4  403.64   19.96
  -6  -5  -4  326.41   14.69
  -6  -5  -4  328.87   18.61
  -6   5  -4  354.12   18.05
   6   5   4  233.83   14.20
  -6   5  -4  412.40   17.80
  -6   5  -5  379.99   18.46
  -6  -5  -5  319.18   14.81
   6   5   5  346.38   18.67
  -6   5  -5  368.36   17.40
   6   5   6 1265.68   25.76
  -6   5  -6 1493.30   26.86
  -6  -5  -6 1401.59   25.67
  -6   5  -6 1454.90   27.72
  -6   5  -7    4.34   10.27
   6   5   7  -18.05   16.05
  -6  -5  -7    3.66   15.79
  -6   5  -7    5.37   15.91
  -6   5  -8  301.10   17.16
  -6   5  -8  297.39   18.36
   6   5   8  233.68   13.94
  -6  -5  -8  244.12   13.43
  -6   5  -9   82.21   17.94
  -6   5  -9   85.83   19.36
   6   5   9   58.72   13.86
  -6  -5  -9   49.34   19.07
  -6   5 -10   86.06   17.96
  -6   5 -10   83.95   19.14
   6   5  10   77.51   13.65
  -6  -5 -10   68.18   13.73
   6  -5  10   78.74   18.00
  -6   5 -11    3.02   12.18
   6  -5  11    0.74   12.35
  -6   5 -11    7.80   13.18
   6   5  11   15.59   18.84
  -6  -5 -11   -6.16   18.93
  -6   5 -12  239.40   22.50
   6   5  12  178.41   23.60
  -6   5 -12  214.38   23.22
   6  -5  12  194.76   22.65
  -6  -5 -12  223.18   23.59
  -6   5 -13  140.67   16.18
   6   5  13   83.73   16.97
  -6   5 -13  161.59   22.80
  -6  -5 -13  135.86   23.48
   6  -5  13  116.49   16.20
  -6   5 -14  149.87   19.08
   6  -5  14  115.61   18.72
   6   5  14   86.62   27.97
  -6   5 -14  150.68   26.84
  -6  -5 -14  129.18   19.57
  -6   5 -15   15.01   29.47
   6   5  15   45.03   31.04
   6  -5  15   26.51   28.95
  -6   5 -15   12.61   30.03
  -6  -5 -15   14.89   21.80
  -6  -6   0  202.37   16.42
  -6   6   0  275.90   19.31
   6  -6   0  272.24   17.03
  -6  -6   0  198.47   18.89
  -6  -6  -1    7.59   14.09
  -6   6  -1   -1.45   12.06
  -6  -6  -1    3.61   19.87
   6  -6   1    4.02   14.32
   6  -6   2   53.48   15.33
   6   6   2   47.86   15.06
  -6  -6  -2   59.92   15.86
  -6  -6  -2   37.06   11.97
  -6   6  -2   62.28   17.02
   6   6   3  600.13   21.69
   6  -6   3  726.29   23.63
  -6   6  -3  669.40   17.91
  -6  -6  -3  752.71   22.86
  -6  -6  -3  693.57   22.16
  -6   6  -3  827.10   23.88
   6  -6   4  493.73   22.39
  -6  -6  -4  467.41   20.13
  -6   6  -4  509.43   20.30
   6   6   4  377.79   19.59
  -6  -6  -4  447.60   16.71
  -6   6  -4  557.67   20.92
  -6   6  -5   80.19   16.60
  -6  -6  -5   64.71   16.28
  -6   6  -5   98.59   15.91
   6   6   5   51.55   16.30
   6   6   6   -8.10   15.81
  -6   6  -6    9.78   16.08
  -6  -6  -6   17.16   15.34
  -6   6  -6    8.55   14.82
   6   6   7  194.91   17.33
  -6  -6  -7  231.50   17.16
  -6   6  -7  232.84   18.30
  -6   6  -7  210.15   16.79
   6   6   8   92.97   14.47
  -6  -6  -8   95.94   14.10
  -6   6  -8  132.14   18.48
  -6   6  -8  144.74   20.04
  -6   6  -9  119.21   19.80
   6   6   9   90.96   14.25
  -6  -6  -9  111.03   19.25
  -6   6  -9  104.92   18.30
  -6   6 -10   17.42   17.55
  -6   6 -10   10.32   18.91
   6   6  10   11.69   13.13
  -6  -6 -10   12.58   18.70
  -6   6 -11    8.45   20.53
   6   6  11    2.32   22.33
  -6   6 -11    2.48   22.18
  -6  -6 -11   -2.64   21.95
  -6   6 -12   10.99   20.81
   6   6  12   -5.17   22.48
  -6   6 -12   14.36   22.15
  -6  -6 -12    4.96   22.22
  -6   6 -13   15.74   24.30
   6   6  13   17.27   26.60
  -6   6 -13   19.69   26.10
  -6  -6 -13    6.66   26.55
   6  -6  13    6.42   24.43
  -6   6 -14   27.83   24.92
   6  -6  14   18.55   24.57
   6   6  14    4.60   27.24
  -6   6 -14   16.64   26.69
  -6  -6 -14   40.48   26.50
  -6  -7   0    9.87   15.74
  -6   7   0   22.70   17.05
   6  -7   0   17.20   14.83
  -6  -7   0    8.73   13.99
  -6  -7  -1  290.79   17.88
  -6  -7  -1  258.20   18.78
  -6   7  -1  309.18   20.38
   6  -7   1  295.98   17.47
   6  -7   2   95.02   16.16
  -6  -7  -2   81.77   16.18
  -6  -7  -2   76.82   16.38
  -6   7  -2   87.24   18.63
   6   7   2   72.03   15.61
   6  -7   3   35.67   15.76
  -6   7  -3   49.46   15.07
  -6  -7  -3   46.17   15.77
  -6   7  -3   42.93   16.72
  -6  -7  -3   47.88   15.54
   6   7   3   25.33   15.32
  -6  -7  -4    1.25   15.33
   6  -7   4    9.91   15.56
  -6   7  -4    1.96   15.03
   6   7   4   -3.44   15.15
  -6  -7  -4    4.30   15.23
  -6   7  -4   -0.99   15.94
  -6   7  -5  178.95   18.40
  -6  -7  -5  172.36   16.68
  -6   7  -5  145.70   17.61
   6   7   5  143.19   18.84
  -6   7  -6  367.39   23.73
  -6  -7  -6  361.61   20.92
  -6   7  -6  376.93   21.88
   6   7   6  352.36   21.73
   6   7   7   10.68   18.86
  -6  -7  -7   14.92   18.51
  -6   7  -7   24.54   14.01
  -6   7  -7   24.10   18.38
   6   7   8  100.96   19.51
  -6  -7  -8  108.70   18.86
  -6   7  -8  126.27   19.01
  -6   7  -8  132.71   20.28
  -6   7  -9  -10.63   19.03
   6   7   9   12.74   18.02
  -6  -7  -9    8.03   12.57
  -6   7  -9    3.10   17.73
  -6   7 -10   12.15   22.21
   6   7  10    2.30   22.04
  -6  -7 -10   -0.49   15.46
  -6   7 -10   -3.40   21.12
   6   7  11    5.73   15.76
  -6   7 -11   21.09   22.68
  -6  -7 -11   13.17   15.18
  -6   7 -11   19.49   20.97
   6   7  12  -14.14   18.55
  -6   7 -12   -3.61   25.92
  -6  -7 -12    0.99   25.63
  -6   7 -12   -2.88   24.18
  -6   7 -13   -0.23   17.58
   6   7  13   13.51   18.79
  -6   7 -13    1.55   25.56
  -6  -7 -13   -6.56   26.37
  -6   7 -14   35.55   28.00
   6   7  14   35.72   21.86
  -6   7 -14   14.81   28.49
  -6  -7 -14   33.05   21.92
  -6  -8   0    9.40   17.19
  -6   8   0    8.32   20.87
  -6  -8   0   14.68   18.63
[truncated: 171,374 more chars]
