# Supplementary material for: A copper(II) paddle-wheel structure of tranexamic acid: di­chloro-tetra­kis­[μ-4-(ammonio­meth­yl)cyclo­hexane-1-carboxyl­ato-O,O′]dicopper(II) dichloride hexa­hydrate
Source: Acta Crystallogr E Crystallogr Commun. 2017 Sep 8;73(Pt 10):1421–5. doi: 10.1107/S2056989017012543 (PMC5730287; doi:10.1107/S2056989017012543)
Supplement: Supplementary file 2 [file e-73-01421-Isup2.hkl]

data_I                                                                          
_shelx_title ' CUCL6 IPDS2  -120DEGC'                                           
_shelx_refln_list_code          4                                               
_shelx_F_calc_maximum      225.13                                               
_exptl_crystal_F_000      1060.00                                               
_reflns_d_resolution_high  0.8136                                               
                                                                                
loop_                                                                           
 _space_group_symop_operation_xyz                                               
 'x, y, z'                                                                      
 '-x+1/2, y+1/2, -z+1/2'                                                        
 '-x, -y, -z'                                                                   
 'x-1/2, -y-1/2, z-1/2'                                                         
                                                                                
_cell_length_a    14.7100                                                       
_cell_length_b    10.7163                                                       
_cell_length_c    14.9312                                                       
_cell_angle_alpha  90.000                                                       
_cell_angle_beta   91.828                                                       
_cell_angle_gamma  90.000                                                       
                                                                                
_shelx_F_squared_multiplier     1.000                                           
                                                                                
loop_                                                                           
 _refln_index_h                                                                 
 _refln_index_k                                                                 
 _refln_index_l                                                                 
 _refln_F_squared_calc                                                          
 _refln_F_squared_meas                                                          
 _refln_F_squared_sigma                                                         
 _refln_observed_status                                                         
   2   0   0       7579.33       8809.99       338.06 o                         
   4   0   0       6596.38       6310.01       233.49 o                         
   6   0   0       4727.01       4284.91        68.57 o                         
   8   0   0      12886.54      11415.20       499.79 o                         
  10   0   0         33.42         80.69        53.84 o                         
  12   0   0        408.96        407.20        43.35 o                         
  14   0   0        499.45        404.38        62.36 o                         
  16   0   0        173.98         97.10        63.77 o                         
  18   0   0       1480.77       1308.48        95.04 o                         
   1   1   0      21124.98      17315.45      1115.12 o                         
   2   1   0         68.80        127.01        29.39 o                         
   3   1   0       7385.52       8084.75       357.12 o                         
   4   1   0       5534.05       5437.17        59.47 o                         
   5   1   0        855.55        708.79        32.71 o                         
   6   1   0       4835.01       4466.20       101.47 o                         
   7   1   0       6908.90       5705.40        78.75 o                         
   8   1   0        138.13        167.59        23.82 o                         
   9   1   0       3410.75       3160.15        44.52 o                         
  10   1   0         20.33         38.67        23.04 o                         
  11   1   0         46.41         31.22        28.03 o                         
  12   1   0         74.36         79.65        33.13 o                         
  13   1   0        860.79        744.41        28.80 o                         
  14   1   0        191.46        180.44        30.64 o                         
  15   1   0       2142.52       2113.62        73.73 o                         
  16   1   0         64.61         -1.61        32.09 o                         
  17   1   0          3.96         26.12        53.75 o                         
  18   1   0         14.22        -38.77       108.90 o                         
   0   2   0      12422.97       8012.75      1153.54 o                         
   1   2   0        964.50        754.01        57.21 o                         
   2   2   0         93.20        809.49       101.22 o                         
   3   2   0        184.61        249.62        24.69 o                         
   4   2   0      15472.85      15401.63       559.89 o                         
   5   2   0         19.71         79.17        23.22 o                         
   6   2   0       4404.37       4393.40       227.80 o                         
   7   2   0        710.13        685.57        26.04 o                         
   8   2   0        744.85        565.78        22.75 o                         
   9   2   0        402.86        327.47        25.61 o                         
  10   2   0          0.37         -5.71        25.99 o                         
  11   2   0        140.71        151.89        23.87 o                         
  12   2   0       1544.46       1330.02        58.47 o                         
  13   2   0        944.61        862.33        53.24 o                         
  14   2   0       2822.39       2474.64        37.78 o                         
  15   2   0         88.38        107.99        44.92 o                         
  16   2   0        761.57        755.68        47.87 o                         
  17   2   0        590.04        525.86        45.05 o                         
   1   3   0       2361.72       1697.56       223.05 o                         
   2   3   0       3934.35       3521.38       162.86 o                         
   3   3   0        495.52       1040.30        84.48 o                         
   4   3   0       5355.82       4601.03       279.95 o                         
   5   3   0        466.73        356.80        35.80 o                         
   6   3   0        552.10        573.04        39.23 o                         
   7   3   0       1445.91       1338.68        63.04 o                         
   8   3   0       2215.07       2783.40       233.23 o                         
   9   3   0        513.63        479.57        35.05 o                         
  10   3   0       5861.88       5912.32       127.44 o                         
  11   3   0        417.30        374.91        30.36 o                         
  12   3   0        357.30        338.41        35.22 o                         
  13   3   0        645.64        679.93        37.31 o                         
  14   3   0         91.76         81.56        36.17 o                         
  15   3   0        566.77        570.00        43.70 o                         
  16   3   0       1576.94       1514.05        58.10 o                         
  17   3   0         23.43         35.28        47.92 o                         
   0   4   0       5618.58       3191.44       162.72 o                         
   1   4   0       1112.36       1060.19        56.93 o                         
   2   4   0       4735.68       3766.82        92.64 o                         
   3   4   0        117.00         83.60        36.09 o                         
   4   4   0        486.24        415.74        40.60 o                         
   5   4   0        944.94       1008.26        69.92 o                         
   6   4   0        603.74        555.69        33.23 o                         
   7   4   0        259.89        204.91        32.65 o                         
   8   4   0        281.77        252.89        29.60 o                         
   9   4   0       6306.53       6874.76       245.27 o                         
  10   4   0        887.58        927.33        32.05 o                         
  11   4   0       1113.28       1089.54        32.55 o                         
  12   4   0        186.92        289.79        42.58 o                         
  13   4   0        827.34        939.99        38.40 o                         
  14   4   0       1318.54       1378.48        53.61 o                         
  15   4   0        235.83        232.93        38.44 o                         
  16   4   0         18.92         35.39        50.59 o                         
  17   4   0       1338.63       1295.98        67.92 o                         
   1   5   0       1434.01       1200.64        71.88 o                         
   2   5   0       4202.12       2884.53       122.90 o                         
   3   5   0       3480.46       2709.62        92.43 o                         
   4   5   0       5775.20       5370.07       281.06 o                         
   5   5   0       1714.58       1621.70        45.60 o                         
   6   5   0       1992.69       1601.79       155.71 o                         
   7   5   0        125.74        108.95        32.92 o                         
   8   5   0         77.68        219.79        40.22 o                         
   9   5   0        332.27        362.70        32.43 o                         
  10   5   0       2245.20       2493.42       137.71 o                         
  11   5   0       1267.31       1313.77        43.16 o                         
  12   5   0       1274.19       1426.00        46.80 o                         
  13   5   0       1198.46       1199.41        49.14 o                         
  14   5   0          3.66        -13.20        56.40 o                         
  15   5   0          5.62         65.49        50.48 o                         
  16   5   0        474.27        420.74        53.45 o                         
   0   6   0         35.63         60.29        63.68 o                         
   1   6   0        174.66        146.64        45.33 o                         
   2   6   0        819.82        494.51        45.24 o                         
   3   6   0       6896.24       5678.41       207.65 o                         
   4   6   0        553.73        419.39        39.66 o                         
   5   6   0       7475.22       7083.89       290.12 o                         
   6   6   0       1239.84       1287.88       113.22 o                         
   7   6   0          0.00        -15.54        40.56 o                         
   8   6   0         22.89         18.66        36.68 o                         
   9   6   0       1368.65       1368.95        63.44 o                         
  10   6   0        526.55        645.95        43.03 o                         
  11   6   0       2740.23       3148.49        77.92 o                         
  12   6   0        931.89       1165.69        52.42 o                         
  13   6   0        256.51        360.22        51.67 o                         
  14   6   0        906.40       1168.75        62.93 o                         
  15   6   0         34.99         40.50        60.61 o                         
  16   6   0         26.58         62.11        60.13 o                         
   1   7   0       1898.43       1673.16        66.63 o                         
   2   7   0       1684.42       1334.63       118.70 o                         
   3   7   0       1642.34       1701.15       120.81 o                         
   4   7   0       5717.43       5148.27       418.77 o                         
   5   7   0       1250.61       1055.64        71.05 o                         
   6   7   0         32.43         76.33        40.69 o                         
   7   7   0          0.90         -4.30        37.37 o                         
   8   7   0        845.10        961.93        98.71 o                         
   9   7   0        483.83        482.25        51.34 o                         
  10   7   0       1717.75       1969.01        76.18 o                         
  11   7   0          1.70         29.47        49.10 o                         
  12   7   0       1566.95       1902.18        66.07 o                         
  13   7   0        563.88        744.04        61.01 o                         
  14   7   0          4.25         13.30        61.37 o                         
  15   7   0         77.43         72.97        65.06 o                         
   0   8   0        184.15        138.93        74.44 o                         
   1   8   0        550.61        521.50        56.03 o                         
   2   8   0        407.41        340.56        50.06 o                         
   3   8   0        959.87        770.64        47.09 o                         
   4   8   0          7.70         23.72        48.13 o                         
   5   8   0        859.14        875.71        54.97 o                         
   6   8   0         58.67         71.89        49.21 o                         
   7   8   0        450.81        532.72        51.90 o                         
   8   8   0        483.04        445.32        52.11 o                         
   9   8   0         31.15         32.03        46.83 o                         
  10   8   0         65.84         66.10        60.39 o                         
  11   8   0       2389.79       2621.66       160.29 o                         
  12   8   0         30.32         31.26        57.24 o                         
  13   8   0        171.29        174.32        57.07 o                         
  14   8   0         75.10         83.86        71.78 o                         
   1   9   0        127.23        130.46        58.18 o                         
   2   9   0        773.07        804.18        65.03 o                         
   3   9   0        216.58        213.21        59.05 o                         
   4   9   0       3664.84       3746.63       557.88 o                         
   5   9   0        758.97        906.67        61.12 o                         
   6   9   0         81.67         88.40        52.23 o                         
   7   9   0        409.77        469.89        55.54 o                         
   8   9   0         13.01         38.77        64.51 o                         
   9   9   0         22.94         35.94        59.11 o                         
  10   9   0        148.97        130.83        54.24 o                         
  11   9   0         39.80         72.13        71.01 o                         
  12   9   0        679.52        761.72        74.96 o                         
  13   9   0         75.38        106.86        67.42 o                         
   0  10   0         42.76         74.04       100.05 o                         
   1  10   0         38.22         53.59        65.29 o                         
   2  10   0       1224.22       1197.22       107.47 o                         
   3  10   0        704.36        778.38        78.62 o                         
   4  10   0         52.24         36.48        68.75 o                         
   5  10   0        394.18        535.87        72.22 o                         
   6  10   0        762.50        960.66        97.58 o                         
   7  10   0         36.98         62.73        65.69 o                         
   8  10   0         62.61         64.26        58.65 o                         
   9  10   0        120.90         90.12        68.58 o                         
  10  10   0         11.68         -0.10        64.13 o                         
  11  10   0        779.79        799.75        84.01 o                         
   1  11   0        427.78        478.20       126.93 o                         
   2  11   0        586.71        582.25       106.69 o                         
   3  11   0        427.31        537.85       121.95 o                         
   4  11   0        733.17        963.95       108.88 o                         
   5  11   0        438.58        566.99       114.90 o                         
   6  11   0        104.18        101.42        85.04 o                         
   7  11   0        140.32        150.26        80.75 o                         
   8  11   0         27.16         35.59        76.81 o                         
   9  11   0         44.22         56.78        74.60 o                         
   2  12   0        623.49        370.69       332.49 o                         
   3  12   0        284.47        172.21       156.65 o                         
   4  12   0         44.19         36.44       110.41 o                         
   5  12   0         16.28        -12.54       101.34 o                         
   6  12   0        810.70        874.05       302.62 o                         
   7  12   0          4.60          5.87       120.51 o                         
 -17   0   1       1095.37       1131.62        57.04 o                         
 -15   0   1       1802.79       1890.86        68.53 o                         
 -13   0   1        349.82        361.24        46.20 o                         
 -11   0   1          3.20          2.14        87.36 o                         
  -9   0   1      12791.49      12900.94       368.01 o                         
  -7   0   1      18379.99      17602.59       132.90 o                         
  -5   0   1      10211.08       9956.09       104.08 o                         
  -3   0   1      34083.45      33734.49       716.83 o                         
   3   0   1       3894.42       3210.42       120.42 o                         
   5   0   1      12592.20      12540.61       674.95 o                         
   7   0   1        249.84        170.84        31.51 o                         
   9   0   1       4667.21       4153.72       100.21 o                         
  11   0   1        330.64        307.53        31.50 o                         
  13   0   1       4689.91       3859.40       180.88 o                         
  15   0   1       4616.31       4837.90       124.90 o                         
  17   0   1        750.39        539.56        79.36 o                         
 -18   1   1         11.30          2.13        74.67 o                         
 -17   1   1          2.32         29.78        46.21 o                         
 -16   1   1       1383.81       1097.19        44.05 o                         
 -15   1   1        569.57        596.18        35.87 o                         
 -14   1   1        384.74        343.70        35.57 o                         
 -13   1   1        403.11        401.51        35.58 o                         
 -12   1   1       1931.42       1621.26        38.20 o                         
 -11   1   1       2580.79       2333.98       108.24 o                         
 -10   1   1        979.38       1002.59        33.94 o                         
  -9   1   1       1461.52       1298.81        33.37 o                         
  -8   1   1      15083.18      14871.86       414.02 o                         
  -7   1   1        502.03       1212.97        40.47 o                         
  -6   1   1        137.49        268.73        30.50 o                         
  -5   1   1       1936.93       2215.19        66.20 o                         
  -4   1   1         83.15        416.63        27.79 o                         
  -3   1   1       6433.37       6990.38        79.31 o                         
  -2   1   1         20.36         58.52        37.84 o                         
  -1   1   1       1059.28        943.22        58.99 o                         
   0   1   1      20132.66      18705.64       269.58 o                         
   1   1   1       1632.54       1364.24        49.56 o                         
   2   1   1      10542.01       9368.60       312.85 o                         
   3   1   1      37842.15      35748.38      1131.84 o                         
   4   1   1       3174.64       3154.26        87.15 o                         
   5   1   1        641.39        881.97        57.10 o                         
   6   1   1      10215.02      12059.78       174.07 o                         
   7   1   1       2349.18       2081.89        74.70 o                         
   8   1   1       6127.32       5529.37       146.31 o                         
   9   1   1       6030.02       5265.47       134.92 o                         
  10   1   1         14.66         35.18        25.67 o                         
  11   1   1         55.58         46.55        24.76 o                         
  12   1   1       1970.36       1602.04        53.31 o                         
  13   1   1        603.23        555.08        28.32 o                         
  14   1   1       3092.37       2624.89        54.80 o                         
  15   1   1          2.26         23.18        33.26 o                         
  16   1   1         13.61        -19.68        44.66 o                         
  17   1   1          0.69         22.21        54.46 o                         
 -17   2   1         35.37         35.90        41.05 o                         
 -16   2   1          9.66        -21.27        42.75 o                         
 -15   2   1        364.53        285.29        43.03 o                         
 -14   2   1        174.12        174.11        37.97 o                         
 -13   2   1         68.05         32.08        32.44 o                         
 -12   2   1          2.91         11.55        33.24 o                         
 -11   2   1         31.44         86.28        26.65 o                         
 -10   2   1       1043.02        971.67        28.98 o                         
  -9   2   1       3652.48       3398.36       128.98 o                         
  -8   2   1        236.56        238.88        29.02 o                         
  -7   2   1       4335.52       4598.54       226.23 o                         
  -6   2   1        677.08        848.13        37.62 o                         
  -5   2   1         13.44         57.10        30.83 o                         
  -4   2   1       1902.24       2092.47        81.24 o                         
  -3   2   1        316.56        593.56        80.77 o                         
  -2   2   1       4276.83       4187.97       254.55 o                         
  -1   2   1      28340.11      23936.20      1726.00 o                         
   0   2   1       7678.49       5880.40       428.43 o                         
   1   2   1      13490.42      10158.34       153.63 o                         
   2   2   1        680.32        637.63        42.31 o                         
   3   2   1       2351.02       2140.01        95.45 o                         
   4   2   1        167.10        180.22        22.05 o                         
   5   2   1       1861.94       1326.63        32.36 o                         
   6   2   1      10170.53      10280.92       289.81 o                         
   7   2   1       1734.39       1471.72        66.80 o                         
   8   2   1       2207.77       2094.36        79.38 o                         
   9   2   1         10.99         92.84        22.83 o                         
  10   2   1        505.60        466.46        31.77 o                         
  11   2   1        208.47        187.59        31.03 o                         
  12   2   1         39.99         49.24        25.24 o                         
  13   2   1       1476.16       1419.23       118.77 o                         
  14   2   1        595.00        575.52        30.99 o                         
  15   2   1        460.62        481.58        46.05 o                         
  16   2   1        141.03        160.38        50.45 o                         
  17   2   1        287.93        158.56        45.92 o                         
 -17   3   1       1265.87       1160.60        53.33 o                         
 -16   3   1         22.94         27.67        40.81 o                         
 -15   3   1         37.88         58.31        40.23 o                         
 -14   3   1       1379.20       1221.39        43.97 o                         
 -13   3   1         30.17         56.43        37.11 o                         
 -12   3   1        424.86        452.62        36.00 o                         
 -11   3   1        340.12        392.96        31.93 o                         
 -10   3   1       1635.49       1597.15        39.58 o                         
  -9   3   1        240.83        229.17        29.99 o                         
  -8   3   1        211.77        261.84        24.74 o                         
  -7   3   1       2253.87       2181.61        89.02 o                         
  -6   3   1         54.00         64.57        32.39 o                         
  -5   3   1       1218.98        888.80        33.90 o                         
  -4   3   1        144.89        187.74        29.31 o                         
  -3   3   1       1079.90        711.53        33.32 o                         
  -2   3   1        578.65        622.70       107.78 o                         
  -1   3   1       4737.83       3646.90       119.72 o                         
   0   3   1       8350.77       6350.32       506.38 o                         
   1   3   1       1031.40        893.39        49.62 o                         
   2   3   1       3376.78       3227.14        98.33 o                         
   3   3   1       1026.11        729.13        44.24 o                         
   4   3   1       1199.66       1287.76        61.35 o                         
   5   3   1      12022.71      10937.07       457.81 o                         
   6   3   1       3465.05       3885.71       351.70 o                         
   7   3   1        155.44        140.36        29.23 o                         
   8   3   1         44.95         48.59        23.60 o                         
   9   3   1       1981.44       1926.35        59.76 o                         
  10   3   1          2.00         77.08        27.02 o                         
  11   3   1        453.32        409.23        25.57 o                         
  12   3   1        455.66        469.53        32.45 o                         
  13   3   1        197.02        244.40        31.21 o                         
  14   3   1        564.12        486.66        41.12 o                         
  15   3   1        157.21        145.03        42.40 o                         
  16   3   1          1.31         17.48        53.08 o                         
  17   3   1        579.00        494.87        69.56 o                         
 -17   4   1         11.14        -25.21        57.65 o                         
 -16   4   1        162.44        164.83        61.26 o                         
 -15   4   1        615.94        639.98        48.24 o                         
 -14   4   1          0.91         36.88        45.44 o                         
 -13   4   1       2694.84       2753.69        48.60 o                         
 -12   4   1        100.21        147.91        33.49 o                         
 -11   4   1        890.96        781.25        41.26 o                         
 -10   4   1       5884.04       6513.76       261.65 o                         
  -9   4   1        877.86        954.55        35.50 o                         
  -8   4   1        497.78        430.15        31.65 o                         
  -7   4   1       1169.09       1026.64        33.38 o                         
  -6   4   1        503.16        356.46        32.69 o                         
  -5   4   1       1578.50       1400.03        67.29 o                         
  -4   4   1         38.45         62.30        37.08 o                         
  -3   4   1       1362.24       1232.50       100.09 o                         
  -2   4   1       3727.61       3310.78       142.12 o                         
  -1   4   1       3123.61       2306.53       327.67 o                         
   0   4   1       7170.01       5580.03       623.97 o                         
   1   4   1      11433.41       8236.89       640.29 o                         
   2   4   1       2534.92       1805.53        54.78 o                         
   3   4   1        783.87        719.62        46.46 o                         
   4   4   1       1919.00       1637.22        98.84 o                         
   5   4   1       7618.08       7249.12       374.62 o                         
   6   4   1        988.17        716.36        34.27 o                         
   7   4   1        101.77        136.53        29.26 o                         
   8   4   1       3763.31       4532.18       355.11 o                         
   9   4   1        152.82        178.73        34.45 o                         
  10   4   1        964.33        897.69        50.42 o                         
  11   4   1       1133.41       1229.45        44.48 o                         
  12   4   1        150.73        205.12        46.07 o                         
  13   4   1       1887.64       2117.80        44.15 o                         
  14   4   1         27.90         15.54        36.81 o                         
  15   4   1        242.98        241.65        50.85 o                         
  16   4   1       1503.11       1392.80        51.57 o                         
  17   4   1        255.85        197.56        65.21 o                         
 -16   5   1          2.13        -13.85        52.76 o                         
 -15   5   1         28.18         34.36        58.87 o                         
 -14   5   1       1598.15       1730.94        90.23 o                         
 -13   5   1       1297.33       1599.70        47.11 o                         
 -12   5   1        117.98         83.97        47.97 o                         
 -11   5   1       2412.28       2704.31        79.46 o                         
 -10   5   1        626.35        667.08        33.49 o                         
  -9   5   1       4098.68       4302.01       105.78 o                         
  -8   5   1         20.36         54.16        36.00 o                         
  -7   5   1         30.92         50.31        40.59 o                         
  -6   5   1        563.89        553.63        34.26 o                         
  -5   5   1       2409.57       1996.38        47.47 o                         
  -4   5   1         54.31         77.39        38.54 o                         
  -3   5   1       3679.03       3159.23        65.63 o                         
  -2   5   1        500.35        393.75        48.66 o                         
  -1   5   1        705.65        681.90        56.59 o                         
   0   5   1       2481.33       1629.98        63.20 o                         
   1   5   1       4352.13       3205.44       313.23 o                         
   2   5   1      12933.01      10368.94       345.05 o                         
   3   5   1       1500.20       1346.04        49.17 o                         
   4   5   1       9618.82       8334.19       316.69 o                         
   5   5   1       1473.52       1582.54       160.32 o                         
   6   5   1        406.32        568.53        65.33 o                         
   7   5   1       2852.51       2488.34        86.94 o                         
   8   5   1         20.42         39.69        32.59 o                         
   9   5   1       4962.80       5378.63       245.21 o                         
  10   5   1        856.57        831.78        35.76 o                         
  11   5   1       1625.79       2040.51        81.35 o                         
  12   5   1        853.37        987.37        51.78 o                         
  13   5   1        800.17        931.77        42.02 o                         
  14   5   1          3.07         16.42        42.60 o                         
  15   5   1        789.66        917.55        61.22 o                         
  16   5   1        308.35        222.12        67.09 o                         
 -16   6   1        307.41        269.03        61.15 o                         
 -15   6   1         67.48         60.82        60.30 o                         
 -14   6   1        351.89        264.76        60.69 o                         
 -13   6   1        565.16        585.16        45.40 o                         
 -12   6   1       3451.94       4132.84       300.13 o                         
 -11   6   1       1179.02       1332.76        67.91 o                         
 -10   6   1       3323.80       3942.83       183.11 o                         
  -9   6   1        340.50        398.76        42.81 o                         
  -8   6   1        866.46        892.00        66.86 o                         
  -7   6   1          8.52          5.18        36.48 o                         
  -6   6   1       3399.96       3463.95       137.87 o                         
  -5   6   1          9.03         -0.27        44.37 o                         
  -4   6   1       4741.06       4250.85        69.44 o                         
  -3   6   1       3070.90       2845.53       200.95 o                         
  -2   6   1        718.18        430.47        65.23 o                         
  -1   6   1       1161.53        841.85        78.80 o                         
   0   6   1        345.58        312.64        47.06 o                         
   1   6   1       2675.37       1660.14       174.33 o                         
   2   6   1       2779.02       2037.56       262.91 o                         
   3   6   1        168.48        149.95        35.67 o                         
   4   6   1       1809.86       1396.99        52.05 o                         
   5   6   1       2775.14       2398.31       162.66 o                         
   6   6   1          8.67         17.12        38.31 o                         
   7   6   1          4.66         10.46        39.86 o                         
   8   6   1       1524.86       1431.49        42.38 o                         
   9   6   1        263.38        327.52        34.48 o                         
  10   6   1       3680.18       4288.40        60.39 o                         
  11   6   1          1.49         53.42        42.56 o                         
  12   6   1       1337.98       1526.04        69.52 o                         
  13   6   1         94.25        113.45        43.62 o                         
  14   6   1         99.07        156.98        54.66 o                         
  15   6   1         16.50        -17.47        51.44 o                         
 -15   7   1        240.69        126.02        72.71 o                         
 -14   7   1        644.08        672.68        71.85 o                         
 -13   7   1        471.08        536.51        61.84 o                         
 -12   7   1         13.28         67.32        48.54 o                         
 -11   7   1        909.91       1067.76        66.75 o                         
 -10   7   1          0.78         14.21        50.09 o                         
  -9   7   1        171.06        219.20        46.53 o                         
  -8   7   1        487.20        482.35        52.66 o                         
  -7   7   1        346.60        343.89        46.26 o                         
  -6   7   1        797.46        876.92        50.58 o                         
  -5   7   1       7651.41       6673.94       656.03 o                         
  -4   7   1        178.62        114.84        43.18 o                         
  -3   7   1       3016.09       2109.00       154.05 o                         
  -2   7   1         10.95         23.13        54.65 o                         
  -1   7   1          0.24         -1.30        48.72 o                         
   0   7   1        567.18        627.68        60.08 o                         
   1   7   1       4360.51       3717.31        79.06 o                         
   2   7   1        208.64        151.43        52.80 o                         
   3   7   1       6403.26       5262.18       535.05 o                         
   4   7   1        770.74        707.96        44.22 o                         
   5   7   1        268.27        249.56        40.14 o                         
   6   7   1       1403.02       1540.43        49.34 o                         
   7   7   1          4.60         -0.52        40.72 o                         
   8   7   1        266.20        334.65        51.62 o                         
   9   7   1        183.01        217.28        45.46 o                         
  10   7   1        255.93        348.47        50.19 o                         
  11   7   1       1487.05       2000.76        90.23 o                         
  12   7   1          9.46         15.32        58.72 o                         
  13   7   1         18.44         34.30        54.25 o                         
  14   7   1          1.02         59.44        61.47 o                         
  15   7   1        207.77        174.86        66.40 o                         
 -14   8   1        216.64        238.30        72.45 o                         
 -13   8   1        137.21        166.07        71.80 o                         
 -12   8   1        378.79        460.34        63.41 o                         
 -11   8   1         12.68         -0.91        49.45 o                         
 -10   8   1        382.34        409.99        62.44 o                         
  -9   8   1          1.76         35.59        50.27 o                         
  -8   8   1         43.34         55.34        48.89 o                         
  -7   8   1         82.44         69.00        52.73 o                         
  -6   8   1       1395.65       1484.66       109.50 o                         
  -5   8   1          2.88         36.70        47.17 o                         
  -4   8   1        855.59        711.00        69.45 o                         
  -3   8   1         86.82         44.90        53.57 o                         
  -2   8   1         93.49        100.97        72.75 o                         
  -1   8   1        352.78        306.26        61.60 o                         
   0   8   1         39.18         33.70        49.74 o                         
   1   8   1         33.01         62.93        52.69 o                         
   2   8   1       4001.26       3550.63        87.27 o                         
   3   8   1       1101.44       1066.44        82.22 o                         
   4   8   1       4599.81       3848.73       195.69 o                         
   5   8   1         86.95         87.88        39.32 o                         
   6   8   1        256.36        355.00        50.59 o                         
   7   8   1        680.30        690.33        61.11 o                         
   8   8   1        186.69        205.09        50.04 o                         
   9   8   1          3.58          6.02        44.58 o                         
  10   8   1       1305.41       1615.25        66.24 o                         
  11   8   1        136.00        151.42        54.04 o                         
  12   8   1        156.96        203.38        62.19 o                         
  13   8   1         49.78         36.93        52.73 o                         
  14   8   1        331.94        316.83        73.75 o                         
 -13   9   1        346.60        345.15        84.23 o                         
 -12   9   1        472.90        404.15        74.03 o                         
 -11   9   1        785.00        812.08        78.25 o                         
 -10   9   1         10.11         16.35        57.24 o                         
  -9   9   1        714.26        823.36        54.25 o                         
  -8   9   1          1.92         24.59        65.25 o                         
  -7   9   1          0.75        -13.00        52.19 o                         
  -6   9   1        615.29        717.22        76.91 o                         
  -5   9   1       2569.77       2696.72       343.86 o                         
  -4   9   1         11.83        -25.66        72.84 o                         
  -3   9   1        671.34        638.57        76.48 o                         
  -2   9   1        155.85        176.03        73.58 o                         
  -1   9   1          9.03         18.58        72.01 o                         
   0   9   1        522.12        450.88        83.13 o                         
   1   9   1          9.41         10.73        50.68 o                         
   2   9   1        238.02        244.97        63.37 o                         
   3   9   1        637.86        593.00        59.17 o                         
   4   9   1        400.87        491.67        47.26 o                         
   5   9   1        633.69        609.16        57.94 o                         
   6   9   1         28.80         36.53        53.09 o                         
   7   9   1        783.37        809.48        55.72 o                         
   8   9   1         53.52         96.15        58.27 o                         
   9   9   1        415.23        443.20        60.71 o                         
  10   9   1         15.06         16.99        53.20 o                         
  11   9   1        650.00        694.81        65.44 o                         
  12   9   1        391.72        332.66        65.23 o                         
  13   9   1         36.68         45.56        63.20 o                         
 -11  10   1        297.67        267.27        85.54 o                         
 -10  10   1        478.87        485.91        74.93 o                         
  -9  10   1         86.84         61.13        75.90 o                         
  -8  10   1        353.67        425.50        71.23 o                         
  -7  10   1        660.44        830.27        96.42 o                         
  -6  10   1         41.52         43.04        79.65 o                         
  -5  10   1        195.62        320.18        95.36 o                         
  -4  10   1        676.78        714.14       158.27 o                         
  -3  10   1        585.50        581.75        82.25 o                         
  -2  10   1          4.07         -5.47        70.98 o                         
  -1  10   1         14.87         34.37        78.12 o                         
   0  10   1          6.12         22.45        87.60 o                         
   1  10   1        524.54        498.67        72.14 o                         
   2  10   1        132.08        119.37        65.79 o                         
   3  10   1          7.24         35.24        55.90 o                         
   4  10   1        818.56        858.31        85.28 o                         
   5  10   1        685.95        791.09        77.15 o                         
   6  10   1          2.49         -2.84        64.46 o                         
   7  10   1          8.81         -3.08        60.46 o                         
   8  10   1        484.32        593.49        66.83 o                         
   9  10   1         27.21         24.88        71.29 o                         
  10  10   1        821.22        864.42        62.14 o                         
  11  10   1        556.84        588.20        67.63 o                         
  -9  11   1         87.27        105.70        88.29 o                         
  -8  11   1          8.57        -26.14        83.45 o                         
  -7  11   1        149.82        190.56       100.35 o                         
  -6  11   1       1094.44       1147.43       138.01 o                         
  -5  11   1       1256.55       1589.30       307.94 o                         
  -4  11   1         11.66        -11.33        83.92 o                         
  -3  11   1        419.80        418.67        87.94 o                         
  -2  11   1        197.05        210.76        93.40 o                         
  -1  11   1         46.79         29.52       110.67 o                         
   0  11   1         75.12        106.72       112.24 o                         
   1  11   1        428.18        426.73       115.23 o                         
   2  11   1        265.53        162.30        73.48 o                         
   3  11   1        868.60        890.78       155.55 o                         
   4  11   1        451.07        357.35        67.01 o                         
   5  11   1        290.46        235.22        63.55 o                         
   6  11   1        506.60        459.40        97.06 o                         
   7  11   1          2.24        -14.13        64.04 o                         
   8  11   1         65.77         44.06        66.53 o                         
   9  11   1        310.62        257.12        74.59 o                         
  -7  12   1        256.76        224.85       138.78 o                         
  -6  12   1        417.01        652.72       123.80 o                         
  -5  12   1        151.90        125.15       105.55 o                         
  -4  12   1        181.11        157.10        94.59 o                         
  -3  12   1        555.78        657.42       265.31 o                         
  -2  12   1        221.13        207.91       121.85 o                         
  -1  12   1        435.88        269.83       241.08 o                         
   0  12   1         24.36         10.50       141.35 o                         
   1  12   1        510.62        283.69       140.67 o                         
   3  12   1          5.38          9.00       153.58 o                         
   4  12   1        538.71        179.04       198.71 o                         
   5  12   1        376.78        147.56        80.93 o                         
   6  12   1        178.67         82.77        87.57 o                         
   7  12   1        214.00         99.93        79.81 o                         
  -2  13   1        615.24        333.99       336.75 o                         
  -1  13   1         10.91          0.81        88.92 o                         
 -18   0   2       1102.39       1031.06       113.64 o                         
 -16   0   2       1582.80       1175.41        92.89 o                         
 -14   0   2         32.97         13.75        50.17 o                         
 -12   0   2        403.09        456.49        45.89 o                         
 -10   0   2      10999.01      10640.91       369.18 o                         
  -8   0   2       7797.96       8680.04       335.93 o                         
  -6   0   2       3575.01       3003.88        80.71 o                         
  -4   0   2       2909.62       3939.37        77.26 o                         
  -2   0   2      28722.22      44112.01       433.68 o                         
   0   0   2       5434.81       5720.06       407.13 o                         
   2   0   2         17.95         90.75        66.79 o                         
   4   0   2         89.86         43.25        24.46 o                         
   6   0   2      20468.13      21809.48       856.18 o                         
   8   0   2        488.63        360.43        28.21 o                         
  10   0   2         74.33         77.50        42.93 o                         
  12   0   2        502.53        318.21        41.97 o                         
  14   0   2       3683.35       3272.03        95.22 o                         
  16   0   2        743.91        619.05        65.72 o                         
 -17   1   2        788.51        688.11        54.35 o                         
 -16   1   2          8.97        -17.39        46.65 o                         
 -15   1   2        981.67        961.03        46.50 o                         
 -14   1   2         15.61         50.58        35.84 o                         
 -13   1   2       1474.83       1254.19        42.69 o                         
 -12   1   2         23.50          1.08        28.29 o                         
 -11   1   2        747.36        652.62        32.88 o                         
 -10   1   2        121.41        134.98        30.81 o                         
  -9   1   2      15530.32      15095.21       239.48 o                         
  -8   1   2       1835.50       1593.90        41.02 o                         
  -7   1   2        969.57        973.91        33.90 o                         
  -6   1   2          1.53         21.77        30.32 o                         
  -5   1   2        172.31        188.33        29.81 o                         
  -4   1   2       1619.20       1448.00        36.28 o                         
  -3   1   2       5337.82       4825.77        66.09 o                         
  -2   1   2         70.41        114.58        35.17 o                         
  -1   1   2      21311.08      19566.29       827.85 o                         
   0   1   2        588.68        616.86        52.77 o                         
   1   1   2       6526.58       6286.76       390.11 o                         
   2   1   2       1637.30       1636.27        47.83 o                         
   3   1   2      14565.63      16926.74       627.42 o                         
   4   1   2       3673.31       3112.24       147.40 o                         
   5   1   2      26122.97      23904.19       847.22 o                         
   6   1   2        109.05        176.11        26.65 o                         
   7   1   2      15258.66      13370.42       583.63 o                         
   8   1   2        884.14        856.97        28.50 o                         
   9   1   2       6438.15       5678.33       110.18 o                         
  10   1   2          1.28         14.07        24.46 o                         
  11   1   2       1058.29        956.69        34.27 o                         
  12   1   2       1256.14       1288.16        32.71 o                         
  13   1   2       3765.70       3151.50       106.56 o                         
  14   1   2        191.80        230.78        34.81 o                         
  15   1   2        529.24        570.42        46.34 o                         
  16   1   2         42.81         71.37        53.59 o                         
  17   1   2       1445.14       1298.07        53.78 o                         
 -17   2   2        140.29         71.34        46.52 o                         
 -16   2   2       1629.00       1498.96        50.91 o                         
 -15   2   2          1.66        -19.04        41.04 o                         
 -14   2   2        252.15        263.43        32.55 o                         
 -13   2   2       1119.01       1043.52        36.17 o                         
 -12   2   2          9.53         18.40        33.14 o                         
 -11   2   2        865.21        795.23        36.86 o                         
 -10   2   2       6889.64       6494.34       133.12 o                         
  -9   2   2         26.17         33.90        30.20 o                         
  -8   2   2      11406.85      11568.98       585.66 o                         
  -7   2   2        283.59        284.72        29.93 o                         
  -6   2   2       2744.32       2496.00        67.29 o                         
  -5   2   2        211.22       1149.59        84.31 o                         
  -4   2   2       8107.12       8908.04       399.82 o                         
  -3   2   2       9173.52      10099.81       249.46 o                         
  -2   2   2         17.64        354.25        50.69 o                         
  -1   2   2       2543.89       2000.49        93.58 o                         
   0   2   2        644.46        567.63        45.57 o                         
   1   2   2      19154.71      16877.30       722.09 o                         
   2   2   2       5227.26       4241.38       192.41 o                         
   3   2   2      10720.23      10530.16       248.49 o                         
   4   2   2       2621.04       3123.36       111.65 o                         
   5   2   2       3165.74       3707.90        82.50 o                         
   6   2   2       2230.31       2208.23        55.78 o                         
   7   2   2        212.49        135.90        22.56 o                         
   8   2   2        260.99        274.68        25.94 o                         
   9   2   2        521.65        526.47        24.39 o                         
  10   2   2       2606.50       2551.06        52.71 o                         
  11   2   2          3.82        120.37        31.40 o                         
  12   2   2       4131.37       4279.05       107.69 o                         
  13   2   2        459.79        494.63        34.39 o                         
  14   2   2       3772.29       3531.77        58.29 o                         
  15   2   2        271.70        271.94        37.80 o                         
  16   2   2          0.16         38.79        54.12 o                         
  17   2   2         13.91         40.21        58.06 o                         
 -17   3   2        309.25        221.93        53.94 o                         
 -16   3   2        558.22        686.77        45.78 o                         
 -15   3   2       1239.94       1323.01        51.79 o                         
 -14   3   2          6.59         61.12        39.53 o                         
 -13   3   2        152.07        169.26        38.00 o                         
 -12   3   2       1151.98       1220.02        39.20 o                         
 -11   3   2        137.10        185.05        32.10 o                         
 -10   3   2       5322.46       5645.84       162.38 o                         
  -9   3   2       1329.22       1499.33       105.04 o                         
  -8   3   2        494.96        493.58        30.93 o                         
  -7   3   2       1239.60        987.58        38.20 o                         
  -6   3   2        162.68        255.51        36.96 o                         
  -5   3   2        707.85        623.68        36.04 o                         
  -4   3   2        200.32        262.87        51.76 o                         
  -3   3   2         27.87         15.39        33.95 o                         
  -2   3   2       4254.10       4042.96       578.35 o                         
  -1   3   2         35.49          3.31        43.68 o                         
   0   3   2       5044.79       3868.03       559.62 o                         
   1   3   2       3042.38       2737.53       137.38 o                         
   2   3   2        189.51        236.38        27.04 o                         
   3   3   2        178.38        283.76        37.78 o                         
   4   3   2         46.57         95.41        31.40 o                         
   5   3   2       5157.54       4533.83       151.76 o                         
   6   3   2       1418.92       1436.50        68.27 o                         
   7   3   2          7.64         11.06        28.45 o                         
   8   3   2       3157.33       2886.71        90.32 o                         
   9   3   2          2.83         18.62        24.25 o                         
  10   3   2          3.80         -1.82        28.01 o                         
  11   3   2       1494.80       1459.38        33.82 o                         
  12   3   2        373.20        382.37        33.03 o                         
  13   3   2       2683.03       2838.00        58.99 o                         
  14   3   2        516.09        569.65        43.02 o                         
  15   3   2        243.34        168.98        42.79 o                         
  16   3   2        451.35        506.01        48.44 o                         
  17   3   2         94.47          2.07        69.46 o                         
 -17   4   2         75.85         77.38        57.76 o                         
 -16   4   2        338.98        274.66        61.28 o                         
 -15   4   2         47.72          4.23        42.53 o                         
 -14   4   2        198.03        242.64        38.98 o                         
 -13   4   2        425.31        442.69        38.14 o                         
 -12   4   2         44.39         79.78        38.25 o                         
 -11   4   2       2092.90       2315.07        54.89 o                         
 -10   4   2          6.24         19.72        28.36 o                         
  -9   4   2        264.90        231.22        36.33 o                         
  -8   4   2        709.27        663.72        32.87 o                         
  -7   4   2        202.16        168.55        29.92 o                         
  -6   4   2         19.53         41.47        30.64 o                         
  -5   4   2       3383.42       3099.13       132.49 o                         
  -4   4   2       3306.57       2772.23       153.24 o                         
  -3   4   2       3311.25       2386.92       157.28 o                         
  -2   4   2       5824.35       3668.82       335.38 o                         
  -1   4   2       6297.21       5802.48       104.16 o                         
   0   4   2       3113.57       2375.29        78.15 o                         
   1   4   2       1731.86       1700.03        53.57 o                         
   2   4   2         34.37         27.86        34.49 o                         
   3   4   2        342.57        295.72        42.66 o                         
   4   4   2       1991.57       1403.04        81.56 o                         
   5   4   2       1162.49       1327.50        76.72 o                         
   6   4   2       1597.64       1697.87       102.21 o                         
   7   4   2       6900.45       6346.43       307.76 o                         
   8   4   2       1585.11       1485.36        36.82 o                         
   9   4   2       1199.30       1228.03        39.35 o                         
  10   4   2         72.44         65.17        28.36 o                         
  11   4   2         41.72        104.31        35.26 o                         
  12   4   2        236.44        308.29        41.90 o                         
  13   4   2          3.59         -6.50        41.20 o                         
  14   4   2         14.16          4.75        41.71 o                         
  15   4   2       1227.08       1400.33        47.90 o                         
  16   4   2         11.53        -14.98        51.48 o                         
  17   4   2        427.45        507.99       110.08 o                         
 -16   5   2        201.68        234.82        58.31 o                         
 -15   5   2        546.49        617.28        56.42 o                         
 -14   5   2         31.23         47.73        51.78 o                         
 -13   5   2         49.84        130.86        43.01 o                         
 -12   5   2        537.35        580.04        44.86 o                         
 -11   5   2          0.82         52.55        35.75 o                         
 -10   5   2        809.67       1051.09        60.22 o                         
  -9   5   2         64.28         51.10        36.71 o                         
  -8   5   2        476.33        462.66        35.72 o                         
  -7   5   2       1691.69       1828.60        78.32 o                         
  -6   5   2       3633.77       3529.65       215.54 o                         
  -5   5   2        837.61        650.39        34.64 o                         
  -4   5   2       4095.92       3703.65       117.60 o                         
  -3   5   2       3083.78       2752.64       210.38 o                         
  -2   5   2         48.49         26.39        54.87 o                         
  -1   5   2      13359.26      11703.09       150.36 o                         
   0   5   2      24581.04      20410.38      1113.65 o                         
   1   5   2       4748.83       3818.94       144.38 o                         
   2   5   2      22230.68      18565.78       969.47 o                         
   3   5   2       1213.77        862.56        47.34 o                         
   4   5   2        988.96        761.12        60.64 o                         
   5   5   2         12.43          7.36        30.20 o                         
   6   5   2        923.81        876.64        46.22 o                         
   7   5   2       1251.09       1229.92        72.06 o                         
   8   5   2       1076.29       1179.58        48.20 o                         
   9   5   2        566.39        590.42        36.56 o                         
  10   5   2       2128.53       2140.96        68.03 o                         
  11   5   2        378.41        516.28        39.27 o                         
  12   5   2          4.61          2.63        32.78 o                         
  13   5   2         54.45         71.88        42.18 o                         
  14   5   2        143.21        190.24        50.90 o                         
  15   5   2         26.86         93.73        59.74 o                         
  16   5   2        118.99         95.61        54.41 o                         
 -16   6   2         10.70         15.50       109.06 o                         
 -15   6   2          3.44         27.19        59.74 o                         
 -14   6   2        679.15        857.41        62.87 o                         
 -13   6   2       1320.67       1604.38        63.23 o                         
 -12   6   2        624.70        663.23        54.40 o                         
 -11   6   2       1449.32       1651.46       128.40 o                         
 -10   6   2        208.24        310.77        50.92 o                         
  -9   6   2        103.91        139.63        42.05 o                         
  -8   6   2        967.63        986.59        72.19 o                         
  -7   6   2       2235.31       1980.08        48.08 o                         
  -6   6   2       1651.04       1274.40       102.82 o                         
  -5   6   2       7976.92       7766.37       857.00 o                         
  -4   6   2        200.37        149.74        41.05 o                         
  -3   6   2       1929.48       1726.84       218.24 o                         
  -2   6   2        586.01        501.08        53.34 o                         
  -1   6   2        136.59         47.29        49.30 o                         
   0   6   2        302.22        239.57        50.94 o                         
   1   6   2       4815.65       3438.49       206.70 o                         
   2   6   2       1096.60        902.13        71.65 o                         
   3   6   2       6324.90       5479.67       371.49 o                         
   4   6   2       1847.20       1495.80        45.11 o                         
   5   6   2        468.54        410.98        38.52 o                         
   6   6   2        315.39        275.51        35.06 o                         
   7   6   2         96.43        117.25        36.14 o                         
   8   6   2        787.30        873.05        74.32 o                         
   9   6   2       4259.83       4789.45       111.56 o                         
  10   6   2         76.73        139.28        39.00 o                         
  11   6   2       1169.04       1330.78        68.36 o                         
  12   6   2        726.17        932.56        45.76 o                         
  13   6   2        265.42        217.13        40.95 o                         
  14   6   2         48.13         51.96        59.96 o                         
  15   6   2         87.89         56.84        55.61 o                         
 -15   7   2          0.61         -9.60        80.68 o                         
 -14   7   2       1435.82       1426.55        60.93 o                         
 -13   7   2        298.70        342.74        63.63 o                         
 -12   7   2       1388.38       1589.36        91.46 o                         
 -11   7   2         41.53         78.71        62.34 o                         
 -10   7   2        348.31        460.59        46.63 o                         
  -9   7   2        291.74        330.40        47.55 o                         
  -8   7   2        722.61        810.77        54.97 o                         
  -7   7   2        323.20        304.35        48.65 o                         
  -6   7   2       3710.03       3817.57       176.70 o                         
  -5   7   2          5.48         18.66        47.00 o                         
  -4   7   2       6076.20       5963.03       784.46 o                         
  -3   7   2        358.11        256.42        50.92 o                         
  -2   7   2        439.30        396.67        60.29 o                         
  -1   7   2        255.88        300.37        65.32 o                         
   0   7   2        346.30        214.61        59.86 o                         
   1   7   2        536.83        396.81        50.74 o                         
   2   7   2       1869.61       1467.69        87.29 o                         
   3   7   2       3579.08       3144.81       341.90 o                         
   4   7   2        202.92        182.19        42.76 o                         
   5   7   2        125.19        110.80        40.16 o                         
   6   7   2        496.34        442.16        39.30 o                         
   7   7   2        229.22        262.21        34.68 o                         
   8   7   2        201.89        200.55        41.12 o                         
   9   7   2         10.66        -14.52        36.39 o                         
  10   7   2       2659.38       2839.35       127.03 o                         
  11   7   2       1073.99       1301.87        48.11 o                         
  12   7   2         55.82         41.37        47.54 o                         
  13   7   2          7.41         49.15        55.65 o                         
  14   7   2        266.08        299.73        62.93 o                         
  15   7   2          0.14         30.71        60.89 o                         
 -14   8   2         29.99         47.36        74.61 o                         
 -13   8   2       1228.64       1339.11        69.71 o                         
 -12   8   2         94.12         56.66        62.89 o                         
 -11   8   2         27.54         40.11        61.18 o                         
 -10   8   2         15.92          8.26        55.19 o                         
  -9   8   2       1364.52       1554.17        61.99 o                         
  -8   8   2        173.21        182.30        47.60 o                         
  -7   8   2         58.68         51.98        46.47 o                         
  -6   8   2        337.66        425.34        58.60 o                         
  -5   8   2       5314.37       5243.27       681.88 o                         
  -4   8   2         76.26         94.99        59.75 o                         
  -3   8   2        124.03        115.01        59.85 o                         
  -2   8   2        101.40        124.45        65.94 o                         
  -1   8   2         11.46         26.74        57.95 o                         
   0   8   2        352.81        372.94        61.46 o                         
   1   8   2        856.24        699.74        63.29 o                         
   2   8   2        116.68        112.73        44.35 o                         
   3   8   2       3788.38       3398.89       158.90 o                         
   4   8   2         11.22         14.22        33.56 o                         
   5   8   2         81.87         81.21        37.17 o                         
   6   8   2         10.69         33.02        43.70 o                         
   7   8   2         80.18        110.56        43.90 o                         
   8   8   2          0.80         -9.32        36.60 o                         
   9   8   2       2184.44       2185.06       104.08 o                         
  10   8   2         44.46         55.69        52.55 o                         
  11   8   2         72.35         44.82        53.24 o                         
  12   8   2        134.04        132.52        53.51 o                         
  13   8   2        875.57       1007.93        54.23 o                         
  14   8   2          0.30         64.91        72.95 o                         
 -13   9   2         26.84         52.75        98.73 o                         
 -12   9   2        286.06        213.32        76.68 o                         
 -11   9   2        249.52        227.82        72.50 o                         
 -10   9   2          4.36          3.11        61.03 o                         
  -9   9   2        144.68        122.44        66.79 o                         
  -8   9   2        708.59        672.42        74.44 o                         
  -7   9   2        686.31        912.52       122.50 o                         
  -6   9   2       2674.90       3239.52       511.56 o                         
  -5   9   2        781.59        738.73        77.26 o                         
  -4   9   2        318.18        323.48        73.52 o                         
  -3   9   2        136.01        123.76        79.23 o                         
  -2   9   2        135.84         97.11        66.54 o                         
  -1   9   2         66.39         94.25        87.57 o                         
   0   9   2         15.41         27.28        79.12 o                         
   1   9   2         25.21          3.20        73.20 o                         
   2   9   2       1788.53       1998.07        95.75 o                         
   3   9   2        699.88        704.45        60.30 o                         
   4   9   2        183.06        158.98        42.50 o                         
   5   9   2          1.08        -16.36        41.15 o                         
   6   9   2         43.79         64.77        40.40 o                         
   7   9   2          4.91         22.00        43.23 o                         
   8   9   2        184.55        183.09        53.07 o                         
   9   9   2          8.12          9.48        52.73 o                         
  10   9   2       1585.64       1840.74       119.60 o                         
  11   9   2        670.00        711.32        60.15 o                         
  12   9   2          0.44          7.60        60.30 o                         
 -11  10   2         32.52         35.25        74.36 o                         
 -10  10   2        136.29        123.33        77.24 o                         
  -9  10   2         12.72         51.90        75.34 o                         
  -8  10   2         10.91         30.93        68.89 o                         
  -7  10   2         49.38        129.36        86.31 o                         
  -6  10   2         19.48         33.36        85.31 o                         
  -5  10   2       1795.35       2121.27       392.96 o                         
  -4  10   2         96.49        103.06        79.27 o                         
  -3  10   2        122.27        151.17        72.16 o                         
  -2  10   2        222.52        210.59        79.86 o                         
  -1  10   2         11.64         74.66        77.84 o                         
   0  10   2        337.61        420.90        91.09 o                         
   1  10   2        937.77       1206.40       100.16 o                         
   2  10   2          1.74          4.38        75.77 o                         
   3  10   2       2363.02       2316.59       164.30 o                         
   4  10   2        485.73        557.89        48.33 o                         
   5  10   2         17.01         17.88        52.35 o                         
   6  10   2         60.42         71.86        52.78 o                         
   7  10   2         30.79         22.65        53.92 o                         
   8  10   2        344.51        368.89        53.85 o                         
   9  10   2        611.56        623.25        66.17 o                         
  10  10   2        108.81         98.90        57.35 o                         
  11  10   2        226.43        263.17        66.51 o                         
  -9  11   2          5.81         -1.97        74.91 o                         
  -8  11   2         25.51        -18.82       100.74 o                         
  -7  11   2        388.44        470.43       124.83 o                         
  -6  11   2        176.37        145.68       110.57 o                         
  -5  11   2        126.27        128.76        86.38 o                         
  -4  11   2       1127.27       1471.41        95.27 o                         
  -3  11   2        685.58       1001.26       209.98 o                         
  -2  11   2         12.75          4.53        93.00 o                         
  -1  11   2        382.77        416.49        96.84 o                         
   0  11   2        314.37        325.95        97.52 o                         
   1  11   2        834.10        746.61       198.88 o                         
   2  11   2        189.94        232.32       105.68 o                         
   3  11   2        426.79        349.33        73.88 o                         
   4  11   2        208.58        221.25        61.71 o                         
   5  11   2        497.03        539.53        94.28 o                         
   6  11   2          9.54         27.88        60.85 o                         
   7  11   2        116.28         76.35        64.19 o                         
   8  11   2        364.13        273.44        67.18 o                         
   9  11   2        139.04         43.12        68.79 o                         
  -7  12   2         97.18         27.64       161.89 o                         
  -6  12   2         81.18         12.02       112.30 o                         
  -5  12   2        161.62        142.65        98.91 o                         
  -4  12   2        331.88        298.68        99.73 o                         
  -3  12   2        573.11        479.11       110.80 o                         
  -2  12   2         16.48         -4.11       117.50 o                         
  -1  12   2          1.35        -13.17       103.92 o                         
   0  12   2        841.20        810.62       322.29 o                         
   1  12   2         53.48          1.71       114.97 o                         
   2  12   2         19.46          7.30       105.80 o                         
   3  12   2         31.53         23.91        97.12 o                         
   4  12   2        359.43        179.32        97.28 o                         
   5  12   2         40.23          6.64        81.82 o                         
   6  12   2         57.80         22.14        80.47 o                         
   7  12   2        165.55         56.87        79.60 o                         
  -1  13   2        139.04         50.34       127.44 o                         
   0  13   2        168.36         64.21       154.33 o                         
   1  13   2        166.89         71.04       117.90 o                         
 -17   0   3       2208.74       1900.60        81.43 o                         
 -15   0   3       2783.73       2689.36        91.04 o                         
 -13   0   3        224.86        242.01        63.69 o                         
 -11   0   3       5991.41       5639.65       105.76 o                         
  -9   0   3       4424.74       4934.51        72.38 o                         
  -7   0   3       3986.17       3809.03       160.24 o                         
  -5   0   3       9683.50      11119.82       593.52 o                         
  -3   0   3      15276.40      17013.21       165.10 o                         
  -1   0   3       2941.04       2700.47        88.22 o                         
   1   0   3       1850.83       2143.95        84.48 o                         
   3   0   3       1360.42       1560.36        65.24 o                         
   5   0   3      14306.63      17255.51      1073.92 o                         
   7   0   3       2827.07       2789.47        83.77 o                         
   9   0   3         50.15         27.41        31.73 o                         
  11   0   3       3282.46       2773.72       129.13 o                         
  13   0   3       4111.84       3722.26       155.65 o                         
  15   0   3         17.55         70.23        44.95 o                         
  17   0   3        892.20        884.75        71.24 o                         
 -17   1   3        709.42        524.58        54.14 o                         
 -16   1   3       1045.20        877.44        53.48 o                         
 -15   1   3         70.82         45.94        48.09 o                         
 -14   1   3       1820.86       1662.75        54.80 o                         
 -13   1   3        399.59        475.42        41.78 o                         
 -12   1   3        819.70        736.15        30.07 o                         
 -11   1   3       1229.87       1165.91        35.65 o                         
 -10   1   3      17577.43      17386.51       254.23 o                         
  -9   1   3         14.35         30.48        25.26 o                         
  -8   1   3       2914.27       3880.66       118.43 o                         
  -7   1   3          9.76         88.12        31.86 o                         
  -6   1   3        165.13        249.61        35.95 o                         
  -5   1   3       2737.81       2597.10        47.20 o                         
  -4   1   3         64.11        733.41       120.68 o                         
  -3   1   3       5300.53       6652.26        72.70 o                         
  -2   1   3      14100.26      19867.52       437.53 o                         
  -1   1   3      10977.76      10681.41       371.98 o                         
   0   1   3      10367.47      11154.35       526.91 o                         
   1   1   3       5496.04       6919.47       395.13 o                         
   2   1   3          9.77         63.89        29.34 o                         
   3   1   3        473.66        363.21        26.74 o                         
   4   1   3      20715.99      25817.84      1255.70 o                         
   5   1   3        175.09        247.32        26.47 o                         
   6   1   3       3031.23       2966.74       149.33 o                         
   7   1   3         77.41         75.52        24.41 o                         
   8   1   3       2196.94       2201.90       148.02 o                         
   9   1   3          2.54         30.24        25.00 o                         
  10   1   3       2101.99       1804.03        61.66 o                         
  11   1   3        703.71        507.75        34.09 o                         
  12   1   3       5686.69       5094.97       170.37 o                         
  13   1   3         20.26         30.83        37.56 o                         
  14   1   3        792.46        723.57        39.94 o                         
  15   1   3        214.12        268.58        45.70 o                         
  16   1   3        352.25        305.12        47.88 o                         
  17   1   3          8.14         -2.51        50.63 o                         
 -17   2   3        266.12        131.38        45.69 o                         
 -16   2   3         76.00         64.22        41.10 o                         
 -15   2   3        402.14        312.80        38.10 o                         
 -14   2   3        496.56        477.96        38.82 o                         
 -13   2   3       1090.22        938.30        40.42 o                         
 -12   2   3       1492.42       1535.77        39.84 o                         
 -11   2   3       1374.64       1490.67        89.03 o                         
 -10   2   3          4.04         20.82        34.57 o                         
  -9   2   3       1306.71       1734.16       102.40 o                         
  -8   2   3        637.37        700.99        40.56 o                         
  -7   2   3          3.86         35.38        31.25 o                         
  -6   2   3         34.44        355.47        72.38 o                         
  -5   2   3        741.71        708.56        44.25 o                         
  -4   2   3      16604.20      21298.05       404.41 o                         
  -3   2   3       6536.37       5530.03        75.83 o                         
  -2   2   3        181.09        271.82        42.99 o                         
  -1   2   3        133.66         71.68        29.80 o                         
   0   2   3      15450.88      16352.92       759.68 o                         
   1   2   3        259.79        336.66        63.14 o                         
   2   2   3        667.20        659.33        32.34 o                         
   3   2   3       3056.18       3204.25       124.49 o                         
   4   2   3        806.03        714.64        33.03 o                         
   5   2   3      18996.59      17560.89       662.60 o                         
   6   2   3         16.22         61.13        23.46 o                         
   7   2   3       2043.55       1714.19        53.00 o                         
   8   2   3        371.88        347.36        25.03 o                         
   9   2   3          2.17         13.62        26.42 o                         
  10   2   3        143.12        166.09        27.00 o                         
  11   2   3        255.00        322.94        32.93 o                         
  12   2   3        753.47        662.79        34.73 o                         
  13   2   3       2840.32       2408.86        97.92 o                         
  14   2   3       1011.90       1002.98        47.37 o                         
  15   2   3         40.49         22.76        41.74 o                         
  16   2   3          1.25          0.24        59.19 o                         
  17   2   3        445.92        417.75        55.56 o                         
 -17   3   3         92.06         56.43        69.19 o                         
 -16   3   3        329.80        295.15        48.32 o                         
 -15   3   3        187.28        206.31        50.80 o                         
 -14   3   3       1358.19       1365.87        48.50 o                         
 -13   3   3          7.02          9.62        37.47 o                         
 -12   3   3         16.62        -11.86        37.75 o                         
 -11   3   3        349.60        496.30        33.59 o                         
 -10   3   3        883.18        997.13        39.10 o                         
  -9   3   3       1417.90       1613.56        53.94 o                         
  -8   3   3       2690.60       2559.73        48.67 o                         
  -7   3   3        430.36        495.11        32.86 o                         
  -6   3   3         18.43         21.43        32.52 o                         
  -5   3   3       2056.62       1880.58        48.62 o                         
  -4   3   3        837.14        634.19        45.12 o                         
  -3   3   3        876.73        768.43        51.90 o                         
  -2   3   3        186.97        213.27        42.02 o                         
  -1   3   3      32872.20      26249.95      1366.24 o                         
   0   3   3       5945.90       5180.61        78.59 o                         
   1   3   3       3136.88       2759.83       117.37 o                         
   2   3   3       3893.57       3913.23        99.70 o                         
   3   3   3       4155.86       4081.31       160.32 o                         
   4   3   3       6586.49       6339.70       297.27 o                         
   5   3   3       4006.48       4003.88       105.43 o                         
   6   3   3       2701.52       2903.71        78.68 o                         
   7   3   3        821.98        678.66        24.62 o                         
   8   3   3        394.05        384.33        23.40 o                         
   9   3   3          3.36         35.72        24.68 o                         
  10   3   3       1324.71       1304.00        35.27 o                         
  11   3   3        774.95        818.58        30.43 o                         
  12   3   3        982.41       1023.81        41.05 o                         
  13   3   3        126.17        127.72        35.08 o                         
  14   3   3        780.02        796.81        51.93 o                         
  15   3   3        787.71        744.68        47.99 o                         
  16   3   3          3.79         -2.72        50.91 o                         
  17   3   3        103.45         96.23        58.82 o                         
 -17   4   3        115.92        109.54       153.21 o                         
 -16   4   3         75.07        113.72        54.39 o                         
 -15   4   3        946.72       1048.21        49.93 o                         
 -14   4   3          6.44        -23.67        51.01 o                         
 -13   4   3         31.76         45.86        35.71 o                         
 -12   4   3        292.99        402.87        39.68 o                         
 -11   4   3        264.76        327.82        44.34 o                         
 -10   4   3        506.86        756.65        63.58 o                         
  -9   4   3       4436.94       4747.45        69.38 o                         
  -8   4   3       1321.01       1467.81        46.24 o                         
  -7   4   3       3781.58       3840.38        95.07 o                         
  -6   4   3       1218.50       1343.84        42.26 o                         
  -5   4   3       1798.60       1612.13        52.09 o                         
  -4   4   3       1900.10       1981.04       216.16 o                         
  -3   4   3        175.01        175.78        45.90 o                         
  -2   4   3        481.43        409.49        47.58 o                         
  -1   4   3        756.06        713.49        62.96 o                         
   0   4   3       7837.05       5700.34       618.73 o                         
   1   4   3       2075.68       1931.63        83.81 o                         
   2   4   3      14577.87      12071.91       695.28 o                         
   3   4   3        543.88        584.00        39.00 o                         
   4   4   3         47.31         73.88        33.72 o                         
   5   4   3        637.00        628.66        32.98 o                         
   6   4   3       3238.16       4196.68       237.60 o                         
   7   4   3        402.68        375.15        22.95 o                         
   8   4   3         22.04         42.23        28.89 o                         
   9   4   3        148.29        114.92        27.13 o                         
  10   4   3       1478.73       1307.07        65.32 o                         
  11   4   3       1616.15       1730.23        57.23 o                         
  12   4   3          3.66         29.95        32.08 o                         
  13   4   3         76.36        100.49        35.42 o                         
  14   4   3       2788.25       2899.21        60.48 o                         
  15   4   3        377.80        418.48        48.34 o                         
  16   4   3         49.06         16.21        47.53 o                         
 -16   5   3        744.90        806.38        61.73 o                         
 -15   5   3        429.91        455.13        52.26 o                         
 -14   5   3         36.38         47.69        40.94 o                         
 -13   5   3        780.71        815.61        41.59 o                         
 -12   5   3         16.49         16.77        34.89 o                         
 -11   5   3       1873.85       1925.30        56.78 o                         
 -10   5   3        298.63        342.16        32.12 o                         
  -9   5   3        125.18        165.76        31.96 o                         
  -8   5   3       5841.09       5682.82       209.08 o                         
  -7   5   3       2094.75       2186.00        88.19 o                         
  -6   5   3         31.58         37.56        30.18 o                         
  -5   5   3       8074.98       7144.31       428.81 o                         
  -4   5   3       1924.29       1683.30       142.43 o                         
  -3   5   3       1948.88       1320.84        97.73 o                         
  -2   5   3        309.66        196.37        46.23 o                         
  -1   5   3       4600.40       4203.27       198.64 o                         
   0   5   3       7278.60       6993.58       194.06 o                         
   1   5   3        510.68        436.09        51.23 o                         
   2   5   3         57.24         52.20        38.15 o                         
   3   5   3       3890.62       3983.97       267.82 o                         
   4   5   3       1857.64       1851.01        42.13 o                         
   5   5   3        273.70        243.45        28.23 o                         
   6   5   3        296.27        360.11        33.90 o                         
   7   5   3       4573.25       4684.87       204.02 o                         
   8   5   3        211.35        257.47        28.50 o                         
   9   5   3         35.53        103.64        35.05 o                         
  10   5   3        380.02        485.30        37.24 o                         
  11   5   3        188.11        243.04        42.24 o                         
  12   5   3        299.44        372.22        38.78 o                         
  13   5   3        713.68        892.01        45.55 o                         
  14   5   3        117.31        154.43        51.65 o                         
  15   5   3       1579.19       1892.38        64.62 o                         
  16   5   3          5.21         76.31        62.88 o                         
 -15   6   3        288.86        256.70        69.71 o                         
 -14   6   3       1254.34       1308.01        59.83 o                         
 -13   6   3         80.87         78.35        44.53 o                         
 -12   6   3       1974.69       2479.63        96.96 o                         
 -11   6   3        547.80        671.86        42.57 o                         
 -10   6   3        418.80        577.38        47.61 o                         
  -9   6   3        105.35        166.75        41.37 o                         
  -8   6   3       1404.07       1305.03        56.99 o                         
  -7   6   3         79.57         66.49        41.47 o                         
  -6   6   3       5350.40       4901.45       397.60 o                         
  -5   6   3       5676.37       4983.37       340.99 o                         
  -4   6   3       3155.05       2808.23       259.29 o                         
  -3   6   3         27.72         23.32        38.76 o                         
  -2   6   3       2302.15       1643.00       170.63 o                         
  -1   6   3        298.01        201.50        40.63 o                         
   0   6   3       1107.29        966.25        56.93 o                         
   1   6   3       2672.88       2118.43       119.56 o                         
   2   6   3       5148.01       4438.01       184.85 o                         
   3   6   3       4952.23       4545.28        61.41 o                         
   4   6   3        525.22        463.50        38.31 o                         
   5   6   3        800.96        712.70        39.86 o                         
   6   6   3       3574.59       3783.70       136.15 o                         
   7   6   3       1374.70       1226.28        83.49 o                         
   8   6   3       5498.48       5633.10       126.21 o                         
   9   6   3       1638.31       1859.96        60.58 o                         
  10   6   3        311.71        352.90        40.23 o                         
  11   6   3         99.63        117.68        42.86 o                         
  12   6   3         57.97         67.07        42.88 o                         
  13   6   3         82.44         74.25        43.16 o                         
  14   6   3        500.60        681.06        57.67 o                         
  15   6   3          0.89          8.74        61.50 o                         
 -15   7   3        309.58        317.60        71.48 o                         
 -14   7   3          0.95         35.04        62.42 o                         
 -13   7   3        463.47        447.65        62.74 o                         
 -12   7   3        149.56        126.23        54.82 o                         
 -11   7   3          6.97          9.09        48.28 o                         
 -10   7   3          0.54          2.51        44.33 o                         
  -9   7   3        458.12        521.25        43.64 o                         
  -8   7   3        512.45        509.27        55.67 o                         
  -7   7   3       2307.60       2032.30        95.27 o                         
  -6   7   3        562.47        537.72        45.26 o                         
  -5   7   3       1923.01       1751.83       236.19 o                         
  -4   7   3       1378.45       1483.64        68.21 o                         
  -3   7   3          9.90          0.19        47.69 o                         
  -2   7   3          0.20          3.73        58.21 o                         
  -1   7   3        469.15        264.43        49.78 o                         
   0   7   3       1637.64       1228.18       172.86 o                         
   1   7   3      12008.13      11363.46       686.34 o                         
   2   7   3        436.41        361.32        50.28 o                         
   3   7   3       2118.44       1857.06       110.11 o                         
   4   7   3        670.84        655.95        45.77 o                         
   5   7   3        312.37        330.03        37.41 o                         
   6   7   3        172.96        220.40        34.07 o                         
   7   7   3         25.91         38.53        32.99 o                         
   8   7   3        348.68        347.57        40.81 o                         
   9   7   3       2571.66       2760.34       103.19 o                         
  10   7   3        247.27        260.00        44.76 o                         
  11   7   3          1.28         -3.85        41.59 o                         
  12   7   3         14.12        -10.16        52.28 o                         
  13   7   3         55.23         54.10        56.16 o                         
  14   7   3         59.76         40.38        62.85 o                         
 -14   8   3        617.54        602.01        84.34 o                         
 -13   8   3          1.97          5.37        58.20 o                         
 -12   8   3        311.28        287.58        72.48 o                         
 -11   8   3         69.47         55.33        49.89 o                         
 -10   8   3          2.53          2.42        55.92 o                         
  -9   8   3         64.58         59.29        56.83 o                         
  -8   8   3        355.73        428.53        58.35 o                         
  -7   8   3          0.16          3.22        56.37 o                         
  -6   8   3       1165.95       1090.76       115.91 o                         
  -5   8   3          1.28         33.33        59.76 o                         
  -4   8   3        489.08        495.86        62.80 o                         
  -3   8   3        971.51        768.49       219.89 o                         
  -2   8   3         10.53         -5.84        58.93 o                         
  -1   8   3         63.78         51.88        59.16 o                         
   0   8   3       4608.16       4494.76       351.88 o                         
   1   8   3         14.62         -9.49        60.45 o                         
   2   8   3       4797.92       4323.99       122.25 o                         
   3   8   3        574.85        537.05        53.76 o                         
   4   8   3        154.97        118.65        41.23 o                         
   5   8   3        172.95        177.13        36.51 o                         
   6   8   3          3.91         19.24        40.04 o                         
   7   8   3         21.62         36.99        39.63 o                         
   8   8   3       2003.72       1910.46       136.74 o                         
   9   8   3         13.92         46.37        47.73 o                         
  10   8   3        253.48        402.26        53.61 o                         
  11   8   3          1.60         30.40        48.74 o                         
  12   8   3        778.16        836.56        65.36 o                         
  13   8   3         13.86         39.14        63.49 o                         
 -12   9   3          6.21         65.95        76.52 o                         
 -11   9   3        242.79        209.37        66.83 o                         
 -10   9   3          4.89          1.74        64.36 o                         
  -9   9   3        111.64        151.57        57.75 o                         
  -8   9   3        744.50        770.18        77.66 o                         
  -7   9   3          9.11          7.47        60.81 o                         
  -6   9   3         61.65        117.67        72.67 o                         
  -5   9   3        703.15        793.87       105.95 o                         
  -4   9   3        527.01        670.61        75.44 o                         
  -3   9   3       1010.27       1085.75       143.71 o                         
  -2   9   3          4.24         29.34        71.15 o                         
  -1   9   3        276.22        289.47        73.25 o                         
   0   9   3          0.72        -13.84        72.30 o                         
   1   9   3        431.03        476.33        83.78 o                         
   2   9   3         90.37        115.53        81.92 o                         
   3   9   3          3.99         -4.69        61.45 o                         
   4   9   3        180.04        197.36        52.07 o                         
   5   9   3          4.19        -10.12        44.40 o                         
   6   9   3        112.08        146.41        41.53 o                         
   7   9   3        416.61        428.57        44.80 o                         
   8   9   3        156.92        166.26        53.55 o                         
   9   9   3       2020.31       2320.81        92.24 o                         
  10   9   3         34.05         -0.64        62.60 o                         
  11   9   3         30.12         23.53        63.17 o                         
  12   9   3        113.91         94.12        62.99 o                         
 -11  10   3         16.63         48.67        77.02 o                         
 -10  10   3        151.56        157.06        81.98 o                         
  -9  10   3        376.07        352.04        70.85 o                         
  -8  10   3         74.68        100.93        90.40 o                         
  -7  10   3        703.50        880.62        90.44 o                         
  -6  10   3       1309.05       1363.84        94.16 o                         
  -5  10   3       1173.03       1450.42       146.98 o                         
  -4  10   3        850.66        939.38       100.65 o                         
  -3  10   3        129.46        133.02        72.04 o                         
  -2  10   3        345.10        281.06        73.64 o                         
  -1  10   3          3.13         13.47        71.41 o                         
   0  10   3        230.61        316.91        82.05 o                         
   1  10   3         54.47          3.18        73.55 o                         
   2  10   3        459.67        444.62        85.38 o                         
   3  10   3        767.50        844.86        72.77 o                         
   4  10   3        137.96        126.98        59.62 o                         
   5  10   3         64.12         90.81        57.03 o                         
   6  10   3        360.08        385.98        52.15 o                         
   7  10   3        384.69        410.34        56.15 o                         
   8  10   3        902.87        908.28        92.56 o                         
   9  10   3        104.52        108.25        64.56 o                         
  10  10   3        313.00        255.19        63.70 o                         
  11  10   3        753.24        809.19        80.13 o                         
  -9  11   3         15.87         15.08       115.90 o                         
  -8  11   3       1300.89       1444.16       144.61 o                         
  -7  11   3        365.28        417.37       146.24 o                         
  -6  11   3          1.78        -61.99       100.57 o                         
  -5  11   3        269.86        381.84        91.79 o                         
  -4  11   3        620.32        743.79       152.33 o                         
  -3  11   3          4.10          3.94        85.72 o                         
  -2  11   3         19.60         53.09        93.45 o                         
  -1  11   3        194.77        222.48        87.65 o                         
   0  11   3        489.67        531.59        91.03 o                         
   1  11   3        968.44       1183.52       115.94 o                         
   2  11   3        442.72        548.20       111.76 o                         
   3  11   3        239.21        235.69        88.16 o                         
   4  11   3         65.79         31.21        68.86 o                         
   5  11   3         52.67         35.81        65.70 o                         
   6  11   3         11.70         -6.60        72.69 o                         
   7  11   3         45.89         42.18        64.30 o                         
   8  11   3        157.78         79.49        65.45 o                         
   9  11   3        225.68        164.70        69.63 o                         
  -6  12   3         68.00        128.88       123.27 o                         
  -5  12   3        152.60        189.20       109.72 o                         
  -4  12   3        792.25        869.66       132.74 o                         
  -3  12   3        411.02        592.38       112.73 o                         
  -2  12   3         51.16         74.73       107.75 o                         
  -1  12   3        290.31        419.81       124.33 o                         
   0  12   3        646.26        818.39       208.94 o                         
   1  12   3         12.00          0.03       119.03 o                         
   2  12   3         74.17         53.01       104.81 o                         
   3  12   3        172.59        130.03        94.36 o                         
   4  12   3        225.17        142.63        93.12 o                         
   5  12   3         88.91         20.52        96.84 o                         
   6  12   3        103.47         37.55        91.53 o                         
 -16   0   4         30.20         98.52        88.15 o                         
 -14   0   4       5602.76       5272.27       350.23 o                         
 -12   0   4       1056.62       1197.31       115.22 o                         
 -10   0   4       2767.19       2943.93       178.22 o                         
  -8   0   4        681.56        553.26        41.04 o                         
  -6   0   4       2298.79       2174.53        98.55 o                         
  -4   0   4      39377.54      49965.71       303.42 o                         
  -2   0   4      14483.46      16085.04       181.01 o                         
   0   0   4        272.42        269.59        38.52 o                         
   2   0   4       8954.67      12154.32       621.66 o                         
   4   0   4      50683.22      54052.93      1334.58 o                         
   6   0   4      10503.74       9872.77       344.66 o                         
   8   0   4        527.17        915.96       155.56 o                         
  10   0   4        227.95        255.97        72.03 o                         
  12   0   4       2487.95       2429.72       169.35 o                         
  14   0   4         88.79        114.58        75.78 o                         
  16   0   4        661.86        707.24        79.43 o                         
 -17   1   4        507.19        359.63        61.01 o                         
 -16   1   4         22.23         72.92        62.77 o                         
 -15   1   4        602.00        688.92        45.03 o                         
 -14   1   4        138.39        147.90        36.86 o                         
 -13   1   4        215.72        265.87        37.85 o                         
 -12   1   4         13.93         29.30        47.94 o                         
 -11   1   4      10062.01       9357.89       326.42 o                         
 -10   1   4          3.17         22.98        32.22 o                         
  -9   1   4       3419.35       4573.78       162.98 o                         
  -8   1   4        535.49        490.70        27.23 o                         
  -7   1   4        811.83        707.10        32.11 o                         
  -6   1   4        285.32        335.07        35.69 o                         
  -5   1   4       1289.45       1127.46        38.75 o                         
  -4   1   4        377.59        484.94        40.19 o                         
  -3   1   4      15764.22      18198.34       113.86 o                         
  -2   1   4        734.79        728.44        32.84 o                         
  -1   1   4       2274.52       2305.61        48.13 o                         
   0   1   4        141.26        520.26        77.21 o                         
   1   1   4        419.12        319.09        35.48 o                         
   2   1   4       1962.45       2305.93        61.00 o                         
   3   1   4       6517.39       6056.08        69.70 o                         
   4   1   4      10268.76      10810.45       322.03 o                         
   5   1   4      20812.39      20606.71       806.01 o                         
   6   1   4          8.56         43.21        29.33 o                         
   7   1   4       1124.06       1313.89        70.49 o                         
   8   1   4        491.42        473.39        28.73 o                         
   9   1   4       1418.06       1234.03        44.81 o                         
  10   1   4        138.30        110.09        38.99 o                         
  11   1   4        838.96        765.91        83.72 o                         
  12   1   4         25.16         27.48        37.86 o                         
  13   1   4       1202.28       1175.42        41.96 o                         
  14   1   4         59.42        149.82        55.25 o                         
  15   1   4          5.53         27.50        45.85 o                         
  16   1   4        150.81        160.99        59.32 o                         
  17   1   4         74.67         36.43        59.07 o                         
 -17   2   4         48.88         24.84        50.60 o                         
 -16   2   4         55.48         52.48        43.25 o                         
 -15   2   4        121.57        112.07        44.79 o                         
 -14   2   4        102.54        160.12        44.69 o                         
 -13   2   4        455.05        485.54        46.38 o                         
 -12   2   4         21.61         47.81        40.97 o                         
 -11   2   4         44.01         77.46        31.38 o                         
 -10   2   4       7967.13       8255.61       282.26 o                         
  -9   2   4         54.94        210.38        34.74 o                         
  -8   2   4       6180.32       6478.67       189.97 o                         
  -7   2   4        245.34        312.85        32.31 o                         
  -6   2   4        100.03         39.62        33.75 o                         
  -5   2   4       7608.20       8077.99       199.62 o                         
  -4   2   4       2669.60       3594.86       139.99 o                         
  -3   2   4       3602.51       3868.07       135.25 o                         
  -2   2   4       1158.05       1487.91       138.55 o                         
  -1   2   4        532.26        630.92        33.56 o                         
   0   2   4        600.78       1993.23       268.95 o                         
   1   2   4       7322.61       7455.94       210.50 o                         
   2   2   4       1380.28       1591.17        49.69 o                         
   3   2   4      17465.44      18681.93       356.15 o                         
   4   2   4       5692.02       6386.95       166.77 o                         
   5   2   4         93.15         93.51        37.37 o                         
   6   2   4        214.61        297.83        30.21 o                         
   7   2   4         70.74         70.31        28.21 o                         
   8   2   4       2073.94       1891.05        84.51 o                         
   9   2   4          2.76         -4.01        31.20 o                         
  10   2   4       2836.74       2561.84        87.71 o                         
  11   2   4       1183.30       1036.90        38.48 o                         
  12   2   4       4704.04       4618.94       144.31 o                         
  13   2   4        583.06        363.81        33.11 o                         
  14   2   4        262.33        249.26        42.76 o                         
  15   2   4          5.09         -4.44        42.18 o                         
  16   2   4        114.50         63.64        59.84 o                         
  17   2   4          0.69         18.12        59.19 o                         
 -17   3   4       1280.87       1082.13        62.77 o                         
 -16   3   4          1.73         -6.38        44.26 o                         
 -15   3   4        158.42        142.73        41.02 o                         
 -14   3   4        524.85        523.78        46.82 o                         
 -13   3   4        116.48         92.76        38.33 o                         
 -12   3   4       1436.87       1536.59        43.67 o                         
 -11   3   4        228.71        252.59        36.19 o                         
 -10   3   4        544.27        553.79        37.72 o                         
  -9   3   4       6841.52       7055.58       244.96 o                         
  -8   3   4        264.11        353.39        61.70 o                         
  -7   3   4         78.70         61.67        33.95 o                         
  -6   3   4       5429.13       6090.86       210.75 o                         
  -5   3   4        862.08       1246.77        98.10 o                         
  -4   3   4       1283.67       1230.88        54.34 o                         
  -3   3   4        165.26        122.17        34.61 o                         
  -2   3   4          2.16         77.86        42.84 o                         
  -1   3   4          7.16         64.77        42.18 o                         
   0   3   4       7944.46       7276.18       431.33 o                         
   1   3   4        533.86        574.50        39.69 o                         
   2   3   4       7294.47       6097.47       142.28 o                         
   3   3   4       7436.63       7475.84       317.20 o                         
   4   3   4        985.60       1137.03        42.80 o                         
   5   3   4       7270.01       6896.49       150.09 o                         
   6   3   4       5055.17       4955.18       147.82 o                         
   7   3   4          8.42         22.97        23.56 o                         
   8   3   4         35.86         67.30        31.90 o                         
   9   3   4        861.06        900.46        31.28 o                         
  10   3   4        199.57        234.67        29.98 o                         
  11   3   4        805.92       1091.33        58.96 o                         
  12   3   4       1330.29       1422.87        42.61 o                         
  13   3   4        422.40        447.32        33.14 o                         
  14   3   4       3494.65       3815.81       110.51 o                         
  15   3   4         33.08        -17.65        48.52 o                         
  16   3   4         10.29        -51.79        67.49 o                         
  17   3   4        423.17        473.86       108.90 o                         
 -16   4   4        470.76        400.37        51.55 o                         
 -15   4   4         23.71         75.58        42.12 o                         
 -14   4   4        229.96        363.07        46.95 o                         
 -13   4   4       2714.06       2718.37       122.33 o                         
 -12   4   4        114.66        184.33        47.50 o                         
 -11   4   4          5.78          0.39        42.98 o                         
 -10   4   4        821.29        852.90        37.91 o                         
  -9   4   4       1364.31       1700.17       120.88 o                         
  -8   4   4        264.06        378.78        39.03 o                         
  -7   4   4        271.15        284.99        42.64 o                         
  -6   4   4       4197.06       3785.96       213.82 o                         
  -5   4   4       5860.24       5047.84       322.98 o                         
  -4   4   4        803.52        826.93        46.71 o                         
  -3   4   4        124.57         73.71        33.50 o                         
  -2   4   4        329.12        290.67        47.25 o                         
  -1   4   4       5046.09       4610.02       269.20 o                         
   0   4   4       6588.82       5737.65       291.79 o                         
   1   4   4       2240.82       2313.12        75.21 o                         
   2   4   4        676.63        750.92        55.38 o                         
   3   4   4        409.62        521.65        41.57 o                         
   4   4   4       3078.49       2757.62       108.43 o                         
   5   4   4        532.47        525.73        37.35 o                         
   6   4   4       3216.68       3627.68       133.58 o                         
   7   4   4       5919.37       6028.08       226.44 o                         
   8   4   4        275.70        263.04        27.56 o                         
   9   4   4        134.69        412.53        34.56 o                         
  10   4   4        222.17        289.98        28.73 o                         
  11   4   4        505.83        601.45        35.04 o                         
  12   4   4        229.66        320.53        39.36 o                         
  13   4   4       1260.39       1491.13        81.13 o                         
  14   4   4        260.29        288.92        46.93 o                         
  15   4   4       1196.50       1385.97        58.85 o                         
  16   4   4         94.02          2.42        58.66 o                         
 -16   5   4         34.65        -15.60        64.68 o                         
 -15   5   4        305.58        385.76        62.55 o                         
 -14   5   4        664.09        572.23        45.85 o                         
 -13   5   4          7.89          0.12        52.51 o                         
 -12   5   4        323.06        390.37        36.43 o                         
 -11   5   4        141.26        171.92        40.59 o                         
 -10   5   4        249.33        253.13        41.26 o                         
  -9   5   4       1908.73       1938.87       141.28 o                         
  -8   5   4       1165.72       1213.42        76.63 o                         
  -7   5   4        128.90        212.18        42.88 o                         
  -6   5   4       2649.77       2799.50       191.70 o                         
  -5   5   4       2351.54       1843.12       158.32 o                         
  -4   5   4        339.70        276.53        38.67 o                         
  -3   5   4         40.01         29.87        35.54 o                         
  -2   5   4       1577.28       1208.75        64.07 o                         
  -1   5   4       3933.64       2207.20        57.12 o                         
   0   5   4       5787.42       4892.79       437.54 o                         
   1   5   4         62.40         48.38        35.56 o                         
   2   5   4       4379.76       3345.58       177.89 o                         
   3   5   4       1678.08       1294.76        49.21 o                         
   4   5   4         33.02         31.23        33.58 o                         
   5   5   4        941.54        977.97        43.04 o                         
   6   5   4       1541.80       1825.67       111.56 o                         
   7   5   4       1116.32       1002.81        36.06 o                         
   8   5   4       2758.64       2828.52       122.24 o                         
   9   5   4        175.26        301.10        40.87 o                         
  10   5   4        864.73       1014.74        44.98 o                         
  11   5   4        253.16        245.68        35.78 o                         
  12   5   4        226.68        327.97        38.60 o                         
  13   5   4         20.49         13.74        50.81 o                         
  14   5   4        916.21       1027.87        58.22 o                         
  15   5   4        102.33        121.15        54.94 o                         
  16   5   4        216.03        139.70        90.17 o                         
 -15   6   4       1232.58       1220.96        67.08 o                         
 -14   6   4        170.19        135.37        49.12 o                         
 -13   6   4        691.83        683.09        55.45 o                         
 -12   6   4          3.21         44.59        48.33 o                         
 -11   6   4          3.09         32.51        40.50 o                         
 -10   6   4        597.00        700.08        47.20 o                         
  -9   6   4        605.05        617.26        40.96 o                         
  -8   6   4       1903.53       1845.45        76.60 o                         
  -7   6   4       3223.18       2986.47       174.06 o                         
  -6   6   4       1121.48        999.44        42.63 o                         
  -5   6   4       3109.54       2797.53       170.76 o                         
  -4   6   4          8.26         -5.22        50.88 o                         
  -3   6   4        472.82        458.00        71.71 o                         
  -2   6   4        590.67        426.89        44.95 o                         
  -1   6   4       3241.27       2828.38       521.97 o                         
   0   6   4       1500.13       1101.77       149.64 o                         
   1   6   4       9716.24       7971.81       729.53 o                         
   2   6   4          1.31         -7.03        36.78 o                         
   3   6   4       1205.70       1242.17       103.31 o                         
   4   6   4        134.69        109.06        37.12 o                         
   5   6   4       1422.65       1560.72        62.05 o                         
   6   6   4       2275.50       2542.81       106.39 o                         
   7   6   4       2836.21       3119.64       140.13 o                         
   8   6   4        877.65        831.57        54.80 o                         
   9   6   4       1166.63       1283.70        54.27 o                         
  10   6   4       1786.95       2164.84        49.83 o                         
  11   6   4        167.47        160.31        36.53 o                         
  12   6   4        546.20        684.50        45.42 o                         
  13   6   4        230.27        330.74        52.75 o                         
  14   6   4        295.59        253.34        53.27 o                         
  15   6   4        149.16        139.94        65.02 o                         
 -14   7   4        653.45        570.12        65.45 o                         
 -13   7   4        861.98        918.39        64.30 o                         
 -12   7   4        307.61        360.48        61.14 o                         
 -11   7   4        130.44        126.87        60.60 o                         
 -10   7   4        482.74        620.52        48.45 o                         
  -9   7   4       1490.59       1388.09        49.43 o                         
  -8   7   4       2214.52       2452.45       109.55 o                         
  -7   7   4         43.72         28.30        42.09 o                         
  -6   7   4       2666.41       2544.64       218.21 o                         
  -5   7   4        195.15        185.38        53.91 o                         
  -4   7   4       2346.18       2021.30       443.50 o                         
  -3   7   4        495.22        385.94        50.21 o                         
  -2   7   4       1172.91       1121.31        99.21 o                         
  -1   7   4         52.35        107.62        57.82 o                         
   0   7   4       5708.86       5442.62        93.92 o                         
   1   7   4        113.65         88.65        48.23 o                         
   2   7   4       1854.84       1628.09       124.76 o                         
   3   7   4         16.73         -4.62        46.27 o                         
   4   7   4        263.31        254.07        40.06 o                         
   5   7   4        149.06        170.03        41.82 o                         
   6   7   4         11.98         11.48        33.40 o                         
   7   7   4        735.27        837.04        68.58 o                         
   8   7   4       1975.10       2102.26        69.79 o                         
   9   7   4       2009.39       2308.90       120.73 o                         
  10   7   4        168.39        151.51        40.51 o                         
  11   7   4         66.70         71.65        44.50 o                         
  12   7   4        950.57       1216.90        56.98 o                         
  13   7   4         47.42         60.87        46.06 o                         
  14   7   4        737.34        940.07        63.28 o                         
 -13   8   4        784.29        806.14        68.85 o                         
 -12   8   4        221.20        227.83        58.82 o                         
 -11   8   4        262.90        344.64        63.01 o                         
 -10   8   4        655.81        711.43        67.43 o                         
  -9   8   4          8.80        -20.98        68.17 o                         
  -8   8   4        286.08        341.07        50.66 o                         
  -7   8   4       1988.28       1940.16       274.93 o                         
  -6   8   4         37.46         57.41        65.36 o                         
  -5   8   4          7.36        -17.78        50.46 o                         
  -4   8   4        441.35        499.58        62.13 o                         
  -3   8   4        683.77        596.71        94.29 o                         
  -2   8   4        106.68         98.77        59.16 o                         
  -1   8   4         33.00         64.16        47.44 o                         
   0   8   4        218.89        187.08        61.11 o                         
   1   8   4       6074.15       5467.47       315.42 o                         
   2   8   4        247.29        253.73        52.76 o                         
   3   8   4        283.13        267.76        48.69 o                         
   4   8   4        862.47        778.80        49.82 o                         
   5   8   4        440.96        357.29        52.11 o                         
   6   8   4        218.31        154.65        38.88 o                         
   7   8   4        837.51        837.64        44.71 o                         
   8   8   4         79.87         70.15        40.32 o                         
   9   8   4       1111.67       1257.16        80.99 o                         
  10   8   4         14.44         20.00        48.97 o                         
  11   8   4        188.30        238.81        50.72 o                         
  12   8   4         73.65         91.11        63.36 o                         
  13   8   4         69.06         41.00        67.21 o                         
 -12   9   4          7.02         22.96        83.26 o                         
 -11   9   4        181.44         94.22        69.62 o                         
 -10   9   4        730.48        665.30        67.87 o                         
  -9   9   4        225.49        227.89        55.57 o                         
  -8   9   4        407.59        506.66        73.40 o                         
  -7   9   4        341.87        442.63        88.55 o                         
  -6   9   4       1138.82       1551.44        80.15 o                         
  -5   9   4          4.58          7.08        71.52 o                         
  -4   9   4         92.62         50.48        71.50 o                         
  -3   9   4        358.46        337.43        73.67 o                         
  -2   9   4        130.57        109.09        71.49 o                         
  -1   9   4         17.22         58.33        71.52 o                         
   0   9   4       4067.83       4312.15       102.44 o                         
   1   9   4        471.65        505.34        77.14 o                         
   2   9   4       1364.29       1410.37        83.14 o                         
   3   9   4         53.74         68.29        59.63 o                         
   4   9   4         35.20         26.30        55.84 o                         
   5   9   4        162.42        178.32        51.46 o                         
   6   9   4         15.30         25.87        44.34 o                         
   7   9   4         80.56         71.59        48.09 o                         
   8   9   4       2366.95       2793.08       131.08 o                         
   9   9   4        209.15        281.23        54.32 o                         
  10   9   4        128.48         89.69        58.05 o                         
  11   9   4        422.15        457.99        65.90 o                         
  12   9   4         92.19         55.64        74.21 o                         
 -11  10   4         92.76         26.79        84.19 o                         
 -10  10   4         81.78         86.19        73.04 o                         
  -9  10   4         12.46          5.88        75.02 o                         
  -8  10   4          5.54         28.91       101.45 o                         
  -7  10   4       1125.08       1643.45        94.84 o                         
  -6  10   4        114.82        198.17        88.74 o                         
  -5  10   4         86.26         97.64        70.01 o                         
  -4  10   4        135.79        150.57        86.47 o                         
  -3  10   4         20.84         -1.96        79.06 o                         
  -2  10   4        428.84        454.87        74.97 o                         
  -1  10   4        524.20        705.37        76.98 o                         
   0  10   4        219.91        224.65        74.57 o                         
   1  10   4       1583.78       1966.76        89.07 o                         
   2  10   4       1511.38       1974.69        93.81 o                         
   3  10   4         77.28         40.52        88.68 o                         
   4  10   4        443.88        451.46        76.86 o                         
   5  10   4          2.62         -6.16        57.16 o                         
   6  10   4        520.35        465.64        56.50 o                         
   7  10   4        920.64        967.12       101.29 o                         
   8  10   4         42.62          3.18        78.10 o                         
   9  10   4        869.30        911.25       143.68 o                         
  10  10   4        433.88        397.02        70.95 o                         
  -9  11   4        407.90        411.24        99.97 o                         
  -8  11   4        131.72        198.86       109.85 o                         
  -7  11   4         88.89        100.99       101.99 o                         
  -6  11   4        579.70        843.37       105.71 o                         
  -5  11   4        485.34        585.58       103.97 o                         
  -4  11   4        335.95        423.31        89.96 o                         
  -3  11   4        305.96        463.19        97.35 o                         
  -2  11   4        134.93         94.10        87.49 o                         
  -1  11   4        662.91        780.91        92.80 o                         
   0  11   4        127.91        118.16        96.31 o                         
   1  11   4        498.36        445.73        91.97 o                         
   2  11   4        172.33        169.09        97.39 o                         
   3  11   4        276.96        323.36        90.57 o                         
   4  11   4        175.71        109.83        89.08 o                         
   5  11   4         10.01         -1.88        66.01 o                         
   6  11   4         63.22         17.10        69.21 o                         
   7  11   4        282.09        194.82        72.47 o                         
   8  11   4        499.91        447.50       110.49 o                         
   9  11   4        185.94         35.95       152.15 o                         
  -6  12   4        125.76        178.57       115.67 o                         
  -5  12   4        428.78        474.31       117.92 o                         
  -4  12   4        137.70        116.36       102.84 o                         
  -3  12   4          2.71        -13.66       110.81 o                         
  -2  12   4        357.57        454.83       113.52 o                         
  -1  12   4        131.18        144.64       123.57 o                         
   0  12   4        144.94        179.43       110.56 o                         
   1  12   4        138.01        151.43       111.44 o                         
   2  12   4        377.18        199.43       101.41 o                         
   3  12   4         96.03         82.71        97.96 o                         
   4  12   4         41.07         41.24        87.70 o                         
   5  12   4        306.06        227.42        93.44 o                         
   6  12   4        149.86         45.87        71.42 o                         
 -17   0   5        444.06        244.67        85.00 o                         
 -15   0   5        221.14        289.99        54.30 o                         
 -13   0   5          4.69         75.24        64.47 o                         
 -11   0   5       5054.18       4660.82        93.30 o                         
  -9   0   5      10788.64      11354.51       445.84 o                         
  -7   0   5        416.12        350.41        36.61 o                         
  -5   0   5      25852.77      31663.71       205.43 o                         
  -3   0   5      28385.07      39515.29       256.70 o                         
  -1   0   5        660.80       1300.52        55.48 o                         
   1   0   5         32.46         54.14        55.05 o                         
   3   0   5       3300.38       3601.36        76.66 o                         
   5   0   5       3473.46       5363.97       190.66 o                         
   7   0   5       1533.79       1284.54        86.62 o                         
   9   0   5        968.74        737.05        64.06 o                         
  11   0   5       2464.83       1869.36        81.59 o                         
  13   0   5        142.96        102.57        54.22 o                         
  15   0   5       1113.61       1050.76       124.85 o                         
  17   0   5        705.57        606.47       118.92 o                         
 -17   1   5         15.77        -15.48        55.28 o                         
 -16   1   5        772.13        664.52        64.59 o                         
 -15   1   5         22.10         56.54        39.86 o                         
 -14   1   5         41.12         51.56        47.78 o                         
 -13   1   5       2116.03       1997.60        49.59 o                         
 -12   1   5        713.27        657.91        43.82 o                         
 -11   1   5       2347.34       2153.84        62.31 o                         
 -10   1   5       1248.00       2129.12       102.73 o                         
  -9   1   5        996.07        846.16        33.14 o                         
  -8   1   5       3769.30       4164.07       133.48 o                         
  -7   1   5       1315.71       1290.65        38.88 o                         
  -6   1   5       6121.51       6423.85       151.10 o                         
  -5   1   5      18411.97      20576.76       251.26 o                         
  -4   1   5      11225.85      14597.79       320.86 o                         
  -3   1   5       3591.98       4514.82        62.17 o                         
  -2   1   5        487.75       1148.10        44.13 o                         
  -1   1   5       8860.14       9626.69       154.78 o                         
   0   1   5       2100.54       1984.65        46.12 o                         
   1   1   5        123.82        173.35        32.66 o                         
   2   1   5      11704.85      14175.56       389.17 o                         
   3   1   5       1323.06       1474.95        47.93 o                         
   4   1   5      16354.22      17844.54       695.48 o                         
   5   1   5        350.84        338.89        31.06 o                         
   6   1   5        313.73        439.56        29.32 o                         
   7   1   5        371.15        314.89        22.49 o                         
   8   1   5         89.16        114.62        30.81 o                         
   9   1   5        554.29        550.62        37.21 o                         
  10   1   5       1209.38       1014.59        40.84 o                         
  11   1   5        264.93        206.32        30.93 o                         
  12   1   5       1315.68       1331.85        94.87 o                         
  13   1   5        567.17        589.79        37.23 o                         
  14   1   5        460.17        434.56        43.53 o                         
  15   1   5         23.84         43.08        50.35 o                         
  16   1   5        125.18        118.39        54.76 o                         
  17   1   5         93.16          9.51        70.41 o                         
 -17   2   5        320.41        190.15        60.50 o                         
 -16   2   5         28.17         -6.48        48.75 o                         
 -15   2   5       1020.12       1030.60        47.56 o                         
 -14   2   5       1841.06       1698.87        49.74 o                         
 -13   2   5         33.15         12.75        34.73 o                         
 -12   2   5        550.34        578.64        36.57 o                         
 -11   2   5         80.89        137.90        34.86 o                         
 -10   2   5        875.81       1169.81       116.73 o                         
  -9   2   5        909.34        935.40        37.06 o                         
  -8   2   5        829.00        890.46        34.66 o                         
  -7   2   5       1074.32       1460.02        77.65 o                         
  -6   2   5       1814.29       2170.73       103.32 o                         
  -5   2   5      21546.36      24101.59       972.82 o                         
  -4   2   5       2246.07       3106.23       131.53 o                         
  -3   2   5       3724.66       3590.56        58.54 o                         
  -2   2   5       1964.64       2002.98        73.96 o                         
  -1   2   5       1178.41       1421.54        46.10 o                         
   0   2   5         39.72        663.31       120.43 o                         
   1   2   5       3091.23       2313.47        45.48 o                         
   2   2   5       3793.32       3668.73        59.81 o                         
   3   2   5      14128.13      14208.15       311.99 o                         
   4   2   5        711.99        666.40        30.30 o                         
   5   2   5       6356.33       5638.32       118.29 o                         
   6   2   5        106.02        102.24        27.58 o                         
   7   2   5        556.34        573.04        32.55 o                         
   8   2   5        346.06        340.82        29.59 o                         
   9   2   5       2811.02       2759.07       120.83 o                         
  10   2   5       1318.67       1358.92        43.61 o                         
  11   2   5       3762.75       3471.47        55.12 o                         
  12   2   5        358.40        303.83        39.87 o                         
  13   2   5         79.20        125.67        41.30 o                         
  14   2   5         50.97         74.85        49.89 o                         
  15   2   5          8.29          0.45        56.41 o                         
  16   2   5         30.26         18.25        55.17 o                         
 -17   3   5        101.85        169.03       103.26 o                         
 -16   3   5        412.53        271.63        60.41 o                         
 -15   3   5         11.53         -0.05        51.93 o                         
 -14   3   5         82.76        118.35        42.73 o                         
 -13   3   5       2079.79       1921.64        60.91 o                         
 -12   3   5        185.06        139.80        36.00 o                         
 -11   3   5        353.15        389.50        43.79 o                         
 -10   3   5        347.57        514.68        37.82 o                         
  -9   3   5        839.87        871.73        44.53 o                         
  -8   3   5        208.11        342.95        38.04 o                         
  -7   3   5        402.42        647.08        71.02 o                         
  -6   3   5        447.55        478.51        34.16 o                         
  -5   3   5        431.94        445.84        40.48 o                         
  -4   3   5       6831.14       6679.05       347.03 o                         
  -3   3   5       1291.38       1102.77        42.69 o                         
  -2   3   5       2288.52       1981.26        97.46 o                         
  -1   3   5       2324.82       1845.30        52.85 o                         
   0   3   5       5715.77       7230.14       167.15 o                         
   1   3   5       2397.74       2597.52       115.59 o                         
   2   3   5       4674.12       4911.67       399.71 o                         
   3   3   5       5894.71       6661.54       280.58 o                         
   4   3   5       1744.49       1842.51        64.41 o                         
   5   3   5       4860.85       4748.99       202.11 o                         
   6   3   5       5687.17       5985.90       194.41 o                         
   7   3   5       2271.92       2351.09        63.93 o                         
   8   3   5        705.87        730.38        51.21 o                         
   9   3   5        698.32        861.15        70.07 o                         
  10   3   5        763.62        681.47        33.32 o                         
  11   3   5        115.76        186.75        36.21 o                         
  12   3   5          5.05         30.85        38.31 o                         
  13   3   5        801.60        795.88        48.30 o                         
  14   3   5        225.70        196.49        50.42 o                         
  15   3   5          3.04         47.27        53.74 o                         
  16   3   5        224.65        107.15        52.10 o                         
 -16   4   5         82.04         60.62        57.69 o                         
 -15   4   5        132.32        114.69        54.88 o                         
 -14   4   5        838.57        849.84        59.32 o                         
 -13   4   5        223.38        212.11        47.97 o                         
 -12   4   5        205.57        307.00        48.40 o                         
 -11   4   5        692.36        706.90        69.91 o                         
 -10   4   5        792.44        869.61        44.37 o                         
  -9   4   5       5191.26       5195.38       247.42 o                         
  -8   4   5        674.86        687.46        47.76 o                         
  -7   4   5        260.88        272.21        39.25 o                         
  -6   4   5       1663.19       1724.28        58.98 o                         
  -5   4   5        375.27        558.93        79.99 o                         
  -4   4   5        111.09         94.10        36.62 o                         
  -3   4   5       3373.26       3020.29       189.14 o                         
  -2   4   5       4959.62       4646.32       350.79 o                         
  -1   4   5       3979.48       3523.45       262.21 o                         
   0   4   5        501.11        343.51        39.61 o                         
   1   4   5        305.05        510.14        59.92 o                         
   2   4   5       7470.44       6750.07       224.32 o                         
   3   4   5       1477.95       1435.06        42.10 o                         
   4   4   5       2086.85       1900.46        65.74 o                         
   5   4   5       3393.83       3745.18       154.10 o                         
   6   4   5       5541.02       5240.89       320.79 o                         
   7   4   5          7.83         63.08        36.12 o                         
   8   4   5          9.07         26.85        32.29 o                         
   9   4   5       7977.37       7052.72       317.99 o                         
  10   4   5        663.04        749.96        45.29 o                         
  11   4   5         75.94        111.61        38.46 o                         
  12   4   5       1632.57       1744.05        49.26 o                         
  13   4   5         39.56         69.88        46.40 o                         
  14   4   5       1085.58       1110.36        49.84 o                         
  15   4   5          9.88         20.93        60.35 o                         
  16   4   5         55.20         34.77        78.35 o                         
 -16   5   5        317.29        293.27        62.82 o                         
 -15   5   5       1225.45       1421.45        59.61 o                         
 -14   5   5       1040.32       1121.74        50.90 o                         
 -13   5   5       2071.27       2359.20       157.36 o                         
 -12   5   5        116.61         83.43        36.15 o                         
 -11   5   5         97.83        144.68        39.91 o                         
 -10   5   5       1549.91       1844.24        56.77 o                         
  -9   5   5        966.50        980.54        45.23 o                         
  -8   5   5       1718.25       1605.74        88.84 o                         
  -7   5   5       3658.15       3593.66       165.47 o                         
  -6   5   5        629.41        507.21        51.91 o                         
  -5   5   5       6472.34       5868.60       431.81 o                         
  -4   5   5        325.36        337.91        39.62 o                         
  -3   5   5         18.73         21.74        38.62 o                         
  -2   5   5       1892.03       1190.76        53.74 o                         
  -1   5   5        141.12         63.15        42.53 o                         
   0   5   5         67.64         59.28        32.07 o                         
   1   5   5        151.62         90.99        30.72 o                         
   2   5   5         99.17        137.73        38.31 o                         
   3   5   5         13.56         12.97        32.92 o                         
   4   5   5          7.49         16.70        33.14 o                         
   5   5   5       3353.13       3567.60        76.34 o                         
   6   5   5       1898.96       1872.07        63.64 o                         
   7   5   5       3757.59       4065.12       180.39 o                         
   8   5   5        345.98        359.92        28.62 o                         
   9   5   5       2303.90       2942.50       115.45 o                         
  10   5   5        195.03        226.82        38.99 o                         
  11   5   5        884.91       1041.75        50.63 o                         
  12   5   5        396.23        470.44        47.13 o                         
  13   5   5       2865.87       3353.76        61.99 o                         
  14   5   5        135.97        124.92        61.06 o                         
  15   5   5        246.44        258.05        56.58 o                         
 -15   6   5         33.15         75.80        59.63 o                         
 -14   6   5       1303.58       1410.38        66.57 o                         
 -13   6   5          5.30        -14.16        48.80 o                         
 -12   6   5        291.89        368.36        54.14 o                         
 -11   6   5          7.32         13.58        40.77 o                         
 -10   6   5        933.08        987.80        48.93 o                         
  -9   6   5        738.52        747.10        48.26 o                         
  -8   6   5       3905.55       3688.21       143.92 o                         
  -7   6   5        522.54        542.43        41.62 o                         
  -6   6   5       3709.95       3348.31        91.99 o                         
  -5   6   5        254.03        173.09        39.59 o                         
  -4   6   5       1745.14       1662.99        75.11 o                         
  -3   6   5        678.95        720.22        62.96 o                         
  -2   6   5        272.98         85.38        51.09 o                         
  -1   6   5        194.10        118.77        42.04 o                         
   0   6   5       3719.94       2824.10       485.68 o                         
   1   6   5       1558.73       1414.34       148.39 o                         
   2   6   5          8.93         11.98        44.75 o                         
   3   6   5         22.02         21.03        33.19 o                         
   4   6   5        367.18        335.11        42.59 o                         
   5   6   5       1864.93       1678.29        93.68 o                         
   6   6   5        341.08        416.72        48.06 o                         
   7   6   5         97.36        121.01        31.49 o                         
   8   6   5        976.28       1005.01        65.40 o                         
   9   6   5       2400.10       2674.04       108.37 o                         
  10   6   5         72.39         85.78        36.86 o                         
  11   6   5          7.70         60.90        50.73 o                         
  12   6   5       1080.51       1275.82        62.64 o                         
  13   6   5          9.05        -48.18        61.64 o                         
  14   6   5        918.83        881.46        60.58 o                         
  15   6   5          6.63         53.15        79.94 o                         
 -14   7   5        229.73        103.67        66.40 o                         
 -13   7   5        468.07        448.37        55.32 o                         
 -12   7   5          0.02         19.86        45.41 o                         
 -11   7   5        631.61        642.02        48.78 o                         
 -10   7   5          4.02         -6.98        48.29 o                         
  -9   7   5        892.25       1010.58        50.03 o                         
  -8   7   5         53.97         58.47        45.52 o                         
  -7   7   5       2190.78       1994.72       133.64 o                         
  -6   7   5         65.14         18.78        48.49 o                         
  -5   7   5        781.40        852.27        80.93 o                         
  -4   7   5        103.55        123.20        58.78 o                         
  -3   7   5        237.55        210.76        58.83 o                         
  -2   7   5        240.21        229.26        53.15 o                         
  -1   7   5       6615.99       6442.12       378.42 o                         
   0   7   5       1079.93       1012.36        71.76 o                         
   1   7   5        591.77        557.43        64.60 o                         
   2   7   5        412.15        396.57        50.60 o                         
   3   7   5        192.11        215.94        47.11 o                         
   4   7   5        289.92        210.72        41.68 o                         
   5   7   5          4.40         29.00        36.28 o                         
   6   7   5        895.94        863.06        47.98 o                         
   7   7   5       5481.01       5849.48       284.67 o                         
   8   7   5        419.03        564.80        46.03 o                         
   9   7   5        498.84        585.16        49.45 o                         
  10   7   5        503.58        622.19        50.01 o                         
  11   7   5         40.04         59.09        44.23 o                         
  12   7   5          0.41          0.39        68.91 o                         
  13   7   5        590.47        709.46        71.82 o                         
  14   7   5        174.93        204.21        65.69 o                         
 -13   8   5         43.02        -26.99        67.07 o                         
 -12   8   5        316.41        244.04        59.23 o                         
 -11   8   5         63.85         -4.62        63.55 o                         
 -10   8   5         92.87        103.70        51.72 o                         
  -9   8   5        167.22        285.81        68.06 o                         
  -8   8   5        674.89        638.93        66.04 o                         
  -7   8   5          0.72        -36.05        59.48 o                         
  -6   8   5         57.53         75.84        58.27 o                         
  -5   8   5        234.67        207.04        66.01 o                         
  -4   8   5         61.15        101.13        57.13 o                         
  -3   8   5        211.33        235.68        59.76 o                         
  -2   8   5       1453.52       1463.77        66.32 o                         
  -1   8   5          1.66         26.66        49.50 o                         
   0   8   5       3812.39       3804.26       384.79 o                         
   1   8   5         20.40         60.83        58.70 o                         
   2   8   5        462.28        427.66        54.85 o                         
   3   8   5        343.98        317.74        51.03 o                         
   4   8   5        102.31        101.70        56.30 o                         
   5   8   5        126.85        156.93        53.08 o                         
   6   8   5       1425.47       1408.32        59.08 o                         
   7   8   5         56.37         31.17        37.64 o                         
   8   8   5       2363.30       2604.84        67.35 o                         
   9   8   5        366.13        360.75        44.98 o                         
  10   8   5         45.94         49.53        52.22 o                         
  11   8   5          4.80          0.44        62.60 o                         
  12   8   5         30.56         -2.41        63.27 o                         
  13   8   5          3.16        -20.30        74.34 o                         
 -12   9   5         34.81         53.59        87.42 o                         
 -11   9   5        304.46        227.26        67.41 o                         
 -10   9   5        109.93         97.74        71.70 o                         
  -9   9   5       1158.43       1323.63       166.88 o                         
  -8   9   5          0.41        -31.64        63.08 o                         
  -7   9   5       2404.44       3083.51       131.70 o                         
  -6   9   5        284.79        370.33        73.36 o                         
  -5   9   5        417.60        491.37        75.62 o                         
  -4   9   5         10.88        -36.44        59.03 o                         
  -3   9   5         95.89         98.35        70.92 o                         
  -2   9   5        647.45        837.26        74.73 o                         
  -1   9   5       1163.10       1356.92        99.69 o                         
   0   9   5          0.11         30.46        71.69 o                         
   1   9   5        802.42        831.72       107.60 o                         
   2   9   5       1459.97       1624.41        83.97 o                         
   3   9   5          0.68         -4.45        60.78 o                         
   4   9   5         18.85         30.82        55.62 o                         
   5   9   5        123.06        126.88        53.19 o                         
   6   9   5          3.50        -18.72        57.08 o                         
   7   9   5       1024.49       1004.11        57.47 o                         
   8   9   5         16.02          3.89        56.29 o                         
   9   9   5        188.00        216.40        57.44 o                         
  10   9   5        151.05        164.00        63.02 o                         
  11   9   5        271.83        238.32        72.40 o                         
  12   9   5         76.02         75.26        93.74 o                         
 -10  10   5         19.26         46.38        96.51 o                         
  -9  10   5        256.61        365.66       103.02 o                         
  -8  10   5        662.46        779.77       105.56 o                         
  -7  10   5        273.16        236.66        71.35 o                         
  -6  10   5        170.21        174.34        87.10 o                         
  -5  10   5         22.42         59.59        85.97 o                         
  -4  10   5        531.45        773.37        90.01 o                         
  -3  10   5        210.43        346.26        87.13 o                         
  -2  10   5         31.04         48.47        87.08 o                         
  -1  10   5        466.97        487.54        90.07 o                         
   0  10   5        746.26        873.52        87.05 o                         
   1  10   5       1597.14       1725.90       111.70 o                         
   2  10   5          5.05         38.90        88.49 o                         
   3  10   5        304.35        293.92        90.55 o                         
   4  10   5         75.88         47.94        67.61 o                         
   5  10   5         28.08         12.58        65.01 o                         
   6  10   5        501.64        398.09        58.60 o                         
   7  10   5          9.31         37.45        62.03 o                         
   8  10   5        229.98        175.28        60.95 o                         
   9  10   5        419.18        353.35        69.41 o                         
  10  10   5         39.96         13.32        78.51 o                         
  -8  11   5         19.73         28.66       118.41 o                         
  -7  11   5        450.82        493.99        85.22 o                         
  -6  11   5         96.89        117.62        83.84 o                         
  -5  11   5         68.93         94.00       102.16 o                         
  -4  11   5         35.16         41.34       101.23 o                         
  -3  11   5          2.11        -33.24        95.52 o                         
  -2  11   5       1120.55       1373.89       163.49 o                         
  -1  11   5        245.07        192.47        90.15 o                         
   0  11   5         51.01         92.92        96.83 o                         
   1  11   5        816.47       1081.42       105.25 o                         
   2  11   5        425.02        413.17        93.22 o                         
   3  11   5         43.64         38.98       107.86 o                         
   4  11   5          2.88         17.20       112.01 o                         
   5  11   5        364.99        398.75       129.51 o                         
   6  11   5         75.92         42.16        64.00 o                         
   7  11   5        460.61        318.25       110.71 o                         
   8  11   5        641.99        437.03       134.97 o                         
  -5  12   5         79.22        129.29       117.16 o                         
  -4  12   5         82.08        110.02       117.56 o                         
  -3  12   5        324.86        357.95       112.02 o                         
  -2  12   5        511.06        580.30       107.66 o                         
  -1  12   5        261.01        254.18       104.57 o                         
   0  12   5        379.81        421.93       129.20 o                         
   1  12   5        445.86        378.53       107.83 o                         
   2  12   5        366.06        331.38       105.62 o                         
   3  12   5        271.52        221.86       115.76 o                         
   4  12   5         39.56        -52.17       113.47 o                         
   5  12   5        175.97        251.84        95.85 o                         
 -16   0   6       2754.80       2429.07        74.80 o                         
 -14   0   6        379.82        327.80        62.35 o                         
 -12   0   6       4457.65       4238.91       164.21 o                         
 -10   0   6        478.18        455.01        57.26 o                         
  -8   0   6       4797.69       5394.49       100.46 o                         
  -6   0   6      10226.01      12643.02       218.45 o                         
  -4   0   6      28187.30      45314.96       265.36 o                         
  -2   0   6      17921.59      21327.03       975.03 o                         
   0   0   6         50.70        446.59       108.77 o                         
   2   0   6      16103.05      16907.99       646.72 o                         
   4   0   6      11947.75      12383.53       268.59 o                         
   6   0   6         87.74         95.82        43.97 o                         
   8   0   6          6.35        -38.55        38.55 o                         
  10   0   6       4292.66       3766.02       201.51 o                         
  12   0   6         28.23          3.11        53.94 o                         
  14   0   6       1163.96       1044.12        69.01 o                         
  16   0   6         64.55         35.42        67.69 o                         
 -17   1   6        799.63        637.75        67.40 o                         
 -16   1   6          0.42        -17.79        47.82 o                         
 -15   1   6        561.14        448.76        45.59 o                         
 -14   1   6        114.25         75.24        44.33 o                         
 -13   1   6       2284.17       2146.45        45.26 o                         
 -12   1   6         22.79         64.12        42.41 o                         
 -11   1   6         87.99        212.15        35.21 o                         
 -10   1   6         78.41        161.46        36.35 o                         
  -9   1   6        333.50        406.21        33.42 o                         
  -8   1   6         31.90         74.36        40.46 o                         
  -7   1   6        453.96        704.67        36.20 o                         
  -6   1   6          2.92         75.68        29.01 o                         
  -5   1   6      14929.52      17343.50       225.63 o                         
  -4   1   6        956.53       2261.16        44.46 o                         
  -3   1   6      17185.09      19829.15       142.46 o                         
  -2   1   6        154.24        343.01        38.83 o                         
  -1   1   6          1.02         38.78        32.39 o                         
   0   1   6        764.25        650.32        42.68 o                         
   1   1   6       2215.65       1865.66        43.78 o                         
   2   1   6        507.63        576.04        35.96 o                         
   3   1   6       7781.17       8518.08       412.69 o                         
   4   1   6       1972.44       2171.78       128.37 o                         
   5   1   6       1961.16       1757.45        41.02 o                         
   6   1   6        254.45        396.12        29.46 o                         
   7   1   6          8.50         10.87        23.58 o                         
   8   1   6        208.85        172.37        29.21 o                         
   9   1   6       3829.99       3560.18       196.52 o                         
  10   1   6       1840.25       1735.13        58.03 o                         
  11   1   6        901.49        917.61        39.50 o                         
  12   1   6        251.59        218.52        42.32 o                         
  13   1   6        933.55        905.84        61.09 o                         
  14   1   6         83.65        114.77        45.65 o                         
  15   1   6        282.90        227.18        54.40 o                         
  16   1   6         19.81         12.07        55.14 o                         
 -17   2   6         13.70        140.59       110.88 o                         
 -16   2   6         15.29         20.33        52.38 o                         
 -15   2   6        446.60        446.25        52.85 o                         
 -14   2   6        413.02        417.95        56.00 o                         
 -13   2   6        487.14        446.53        42.88 o                         
 -12   2   6       3231.96       3223.16        80.32 o                         
 -11   2   6        306.92        282.29        39.00 o                         
 -10   2   6       4051.43       4004.00        82.91 o                         
  -9   2   6        355.29        374.27        34.38 o                         
  -8   2   6         88.05        134.03        41.04 o                         
  -7   2   6       1555.37       1424.63        36.58 o                         
  -6   2   6       2426.33       2842.65        45.34 o                         
  -5   2   6        624.62        502.86        32.91 o                         
  -4   2   6      10211.56      11211.28       633.98 o                         
  -3   2   6          5.06         56.43        32.90 o                         
  -2   2   6       4733.54       5255.95        61.88 o                         
  -1   2   6       2184.01       2081.57        50.72 o                         
   0   2   6         31.54        -21.28        33.60 o                         
   1   2   6       1497.48       2197.11        98.07 o                         
   2   2   6       3206.25       3489.26        71.68 o                         
   3   2   6       1617.24       1818.10        58.20 o                         
   4   2   6       2143.13       2227.61        55.46 o                         
   5   2   6        173.62        133.58        26.67 o                         
   6   2   6       1090.77       1069.13        30.94 o                         
   7   2   6         72.14         68.87        29.51 o                         
   8   2   6       2640.45       2685.24        88.31 o                         
   9   2   6       4315.89       4145.33        83.87 o                         
  10   2   6       4349.63       3796.89       124.59 o                         
  11   2   6         84.94         99.36        38.61 o                         
  12   2   6        154.51        183.13        42.60 o                         
  13   2   6        144.44        155.68        45.20 o                         
  14   2   6        748.54        759.41        48.24 o                         
  15   2   6         28.34         35.83        50.14 o                         
  16   2   6        358.03        273.85        62.76 o                         
 -16   3   6        334.32        350.29        50.90 o                         
 -15   3   6        108.03         81.40        53.55 o                         
 -14   3   6       2674.50       2744.09       104.45 o                         
 -13   3   6        454.04        464.36        51.52 o                         
 -12   3   6        322.47        337.68        39.54 o                         
 -11   3   6        500.17        539.05        41.01 o                         
 -10   3   6        200.97        335.97        48.21 o                         
  -9   3   6        571.99        549.70        32.92 o                         
  -8   3   6       1509.46       1680.06        64.48 o                         
  -7   3   6          2.77         43.39        34.17 o                         
  -6   3   6       7640.76       7785.65       374.64 o                         
  -5   3   6       2682.58       2594.52        93.15 o                         
  -4   3   6        548.67        730.30        43.25 o                         
  -3   3   6       4643.45       5020.72       128.67 o                         
  -2   3   6        618.24        550.27        42.54 o                         
  -1   3   6         57.08         98.99        35.59 o                         
   0   3   6       2722.20       3188.69       192.34 o                         
   1   3   6          8.12         81.42        39.69 o                         
   2   3   6        117.31         27.49        35.09 o                         
   3   3   6       4388.19       5229.65       108.03 o                         
   4   3   6       4330.86       4431.57       114.08 o                         
   5   3   6        224.75        145.33        26.75 o                         
   6   3   6        224.07        271.32        31.76 o                         
   7   3   6        640.28        720.59        36.41 o                         
   8   3   6        788.68        736.90        36.46 o                         
   9   3   6        460.10        453.99        31.98 o                         
  10   3   6         12.03          9.51        30.24 o                         
  11   3   6       2859.97       2804.06        92.60 o                         
  12   3   6       3056.78       2982.69        89.52 o                         
  13   3   6        146.80        113.12        50.06 o                         
  14   3   6         92.25        103.54        46.12 o                         
  15   3   6        269.30        238.45        60.25 o                         
  16   3   6        320.92        196.27        78.25 o                         
 -16   4   6        264.06        139.46        61.15 o                         
 -15   4   6        780.74        817.93        58.77 o                         
 -14   4   6         60.76        108.75        46.65 o                         
 -13   4   6       1420.53       1483.80        61.43 o                         
 -12   4   6          8.98         57.22        39.01 o                         
 -11   4   6       1015.19       1184.38        47.84 o                         
 -10   4   6        976.33        981.05        48.82 o                         
  -9   4   6        342.43        343.72        39.12 o                         
  -8   4   6          9.29         -9.68        42.62 o                         
  -7   4   6       2475.45       2407.02       104.92 o                         
  -6   4   6        388.58        395.16        39.44 o                         
  -5   4   6        882.97        813.88        33.61 o                         
  -4   4   6       1446.43       1459.52        73.24 o                         
  -3   4   6       1845.98       1783.61        77.13 o                         
  -2   4   6       1442.05       1275.29        84.35 o                         
  -1   4   6       2272.09       2042.75       107.80 o                         
   0   4   6       2308.46       1803.69        90.06 o                         
   1   4   6        169.81        158.18        37.22 o                         
   2   4   6       6778.04       7026.62       125.58 o                         
   3   4   6       3148.74       3018.29       177.82 o                         
   4   4   6       5503.18       5266.13       177.10 o                         
   5   4   6        361.54        478.66        54.11 o                         
   6   4   6        987.71       1110.27        42.11 o                         
   7   4   6        799.25        754.78        36.83 o                         
   8   4   6       1136.61       1311.94        72.25 o                         
   9   4   6       1213.22       1125.79        58.95 o                         
  10   4   6        242.42        278.81        36.92 o                         
  11   4   6       1562.55       1788.33        43.28 o                         
  12   4   6         13.67         79.18        54.74 o                         
  13   4   6       1341.23       1605.12        54.57 o                         
  14   4   6          9.54        -32.40        50.40 o                         
  15   4   6        453.97        336.41        61.10 o                         
 -15   5   6         42.52         64.56        53.79 o                         
 -14   5   6       1748.64       1705.73        98.53 o                         
 -13   5   6        341.19        395.28        60.01 o                         
 -12   5   6       1327.54       1649.04        67.37 o                         
 -11   5   6        611.52        607.07        46.02 o                         
 -10   5   6        275.60        357.55        51.28 o                         
  -9   5   6        182.36        139.80        42.39 o                         
  -8   5   6       1990.93       2065.83        85.44 o                         
  -7   5   6        105.66        128.85        42.65 o                         
  -6   5   6          7.06        -19.32        43.32 o                         
  -5   5   6         48.00          2.54        41.26 o                         
  -4   5   6       1784.74       1589.12        83.08 o                         
  -3   5   6       4791.71       4045.49       228.34 o                         
  -2   5   6       2979.98       2237.80        98.50 o                         
  -1   5   6         33.99         40.43        32.98 o                         
   0   5   6       3398.11       2814.32       124.26 o                         
   1   5   6       3334.39       2953.24        79.74 o                         
   2   5   6         13.90         18.39        29.18 o                         
   3   5   6        283.93        316.41        42.27 o                         
   4   5   6       5885.93       6213.08       121.99 o                         
   5   5   6       1726.09       1840.71        84.09 o                         
   6   5   6       7141.50       7485.06       215.94 o                         
   7   5   6        217.13        215.57        29.79 o                         
   8   5   6       3071.33       3260.04       163.13 o                         
   9   5   6        312.43        344.04        40.24 o                         
  10   5   6         69.03         81.36        39.13 o                         
  11   5   6         23.20        -13.09        43.08 o                         
  12   5   6        425.32        494.01        79.48 o                         
  13   5   6        252.58        251.72        47.46 o                         
  14   5   6        290.77        275.21        61.65 o                         
  15   5   6        323.35        342.07        71.72 o                         
 -15   6   6        763.46        666.14        67.46 o                         
 -14   6   6        145.50        144.34        62.75 o                         
 -13   6   6        450.21        451.60        63.22 o                         
 -12   6   6       1121.24       1419.85        57.00 o                         
 -11   6   6         42.52         65.20        49.18 o                         
 -10   6   6       1825.53       1802.00        70.20 o                         
  -9   6   6       4055.14       3804.16       101.07 o                         
  -8   6   6         46.02         50.13        53.69 o                         
  -7   6   6       1113.90        976.76        77.44 o                         
  -6   6   6        160.18        228.94        44.65 o                         
  -5   6   6         22.90         28.41        45.33 o                         
  -4   6   6        731.81        526.37        55.63 o                         
  -3   6   6         49.81         21.15        48.55 o                         
  -2   6   6        742.08        602.15        54.10 o                         
  -1   6   6       2677.76       2410.12       169.45 o                         
   0   6   6        928.07        853.18        62.42 o                         
   1   6   6        598.17        508.83        48.39 o                         
   2   6   6        715.73        644.39        41.91 o                         
   3   6   6         18.36         37.67        42.18 o                         
   4   6   6         20.78         41.08        36.79 o                         
   5   6   6       1147.59       1251.65        93.36 o                         
   6   6   6         51.96         36.96        41.25 o                         
   7   6   6       1624.38       1811.50        67.46 o                         
   8   6   6       2200.61       2595.10       213.30 o                         
   9   6   6          7.77         46.55        39.29 o                         
  10   6   6          5.13        -10.02        38.85 o                         
  11   6   6         72.20        187.66        53.01 o                         
  12   6   6        118.38         82.95        52.58 o                         
  13   6   6        814.01        928.72        63.61 o                         
  14   6   6          0.26         16.96        62.54 o                         
 -14   7   6        745.75        685.71        95.04 o                         
 -13   7   6         10.67         58.91        57.08 o                         
 -12   7   6        736.31        758.52        59.55 o                         
 -11   7   6        145.88        152.97        51.20 o                         
 -10   7   6        923.82        844.91        48.81 o                         
  -9   7   6         21.90        -24.63        44.38 o                         
  -8   7   6       6120.95       6574.94       204.36 o                         
  -7   7   6        130.59        118.44        51.50 o                         
  -6   7   6        323.80        317.01        52.60 o                         
  -5   7   6          8.84        -21.33        49.89 o                         
  -4   7   6         29.62         -6.87        57.72 o                         
  -3   7   6        731.77        714.98        61.29 o                         
  -2   7   6        669.25        509.37        85.13 o                         
  -1   7   6        117.12        179.19        58.74 o                         
   0   7   6       1662.65       1528.56        67.72 o                         
   1   7   6         54.75         35.40        50.58 o                         
   2   7   6         91.98         96.66        40.03 o                         
   3   7   6        239.22        238.53        38.60 o                         
   4   7   6         42.46         63.15        36.77 o                         
   5   7   6          9.57         16.77        36.57 o                         
   6   7   6       1932.48       1941.52        58.57 o                         
   7   7   6        531.68        647.66        46.87 o                         
   8   7   6        405.98        401.06        41.27 o                         
   9   7   6        113.84        114.66        39.03 o                         
  10   7   6        153.60        175.87        40.72 o                         
  11   7   6        120.72         78.98        44.52 o                         
  12   7   6        642.50        803.94        59.70 o                         
  13   7   6         59.27         79.02        52.93 o                         
 -13   8   6        176.01        194.05        69.02 o                         
 -12   8   6         13.01        -34.19        71.89 o                         
 -11   8   6        246.24        255.30        75.48 o                         
 -10   8   6         28.98         -9.72        56.21 o                         
  -9   8   6       1253.36       1376.71       129.70 o                         
  -8   8   6        125.91        155.38        53.12 o                         
  -7   8   6        335.49        269.88        61.40 o                         
  -6   8   6         23.64         32.93        57.62 o                         
  -5   8   6         67.48        113.79        57.74 o                         
  -4   8   6        390.59        424.65        71.51 o                         
  -3   8   6         20.18        -32.59        69.98 o                         
  -2   8   6        207.25        206.53        50.84 o                         
  -1   8   6       3961.14       4008.79       502.91 o                         
   0   8   6       1523.66       1698.84        74.14 o                         
   1   8   6        429.88        439.46        72.79 o                         
   2   8   6          7.27         19.48        50.02 o                         
   3   8   6         41.36         19.59        55.15 o                         
   4   8   6        173.44        142.63        45.24 o                         
   5   8   6        329.19        299.41        51.66 o                         
   6   8   6        253.26        284.16        55.86 o                         
   7   8   6       3055.26       3284.85       150.72 o                         
   8   8   6          7.29        -18.35        52.60 o                         
   9   8   6          6.60         20.59        52.20 o                         
  10   8   6        294.60        313.18        45.04 o                         
  11   8   6         26.60         70.16        69.57 o                         
  12   8   6          0.19        -16.80        76.14 o                         
 -11   9   6        510.94        438.72        78.21 o                         
 -10   9   6        400.64        459.37        82.82 o                         
  -9   9   6        125.59        185.94        73.77 o                         
  -8   9   6       1402.49       1381.52       110.74 o                         
  -7   9   6         54.13         48.09        86.10 o                         
  -6   9   6          7.00        -32.21        70.74 o                         
  -5   9   6         42.10         60.01        70.86 o                         
  -4   9   6          3.43         -2.07        69.92 o                         
  -3   9   6        842.40        916.57        75.58 o                         
  -2   9   6       1534.20       2067.65       190.20 o                         
  -1   9   6         85.75         54.80        71.99 o                         
   0   9   6       1235.73       1566.72        84.54 o                         
   1   9   6         42.39         52.55        73.30 o                         
   2   9   6         21.53         36.28        71.21 o                         
   3   9   6          0.75          3.85        59.53 o                         
   4   9   6          8.21         15.90        54.51 o                         
   5   9   6         17.79          2.85        53.68 o                         
   6   9   6       2553.62       2765.55        88.29 o                         
   7   9   6        651.40        736.58        73.31 o                         
   8   9   6        520.11        535.14        51.92 o                         
   9   9   6        250.90        200.45        57.58 o                         
  10   9   6         98.85         56.61        61.71 o                         
  11   9   6         60.60         71.19        65.63 o                         
 -10  10   6        265.97        355.98       119.17 o                         
  -9  10   6        172.90        176.69       103.29 o                         
  -8  10   6        314.78        380.20       104.29 o                         
  -7  10   6        141.74        188.02        89.76 o                         
  -6  10   6         27.68         19.66        87.25 o                         
  -5  10   6         95.16        121.94        86.70 o                         
  -4  10   6          9.07        -29.58        86.39 o                         
  -3  10   6        105.30        156.85        71.16 o                         
  -2  10   6        237.01        323.96        87.59 o                         
  -1  10   6       1471.95       1852.56        98.37 o                         
   0  10   6        738.75        702.43       191.64 o                         
   1  10   6        343.27        439.31        91.21 o                         
   2  10   6        543.48        549.43        92.45 o                         
   3  10   6          0.19         37.16        71.78 o                         
   4  10   6        296.45        222.74        71.95 o                         
   5  10   6        475.51        363.09        91.97 o                         
   6  10   6          2.51          4.70        55.19 o                         
   7  10   6        744.31        771.54       118.93 o                         
   8  10   6        603.98        515.79        97.87 o                         
   9  10   6         53.56         86.82        63.24 o                         
  -8  11   6        496.27        520.84       122.04 o                         
  -7  11   6        176.05        182.40       119.38 o                         
  -6  11   6        204.96        279.43       103.79 o                         
  -5  11   6        116.96        166.58       102.91 o                         
  -4  11   6         59.36         23.05        84.23 o                         
  -3  11   6        685.11       1069.93       107.92 o                         
  -2  11   6        269.61        353.80       105.21 o                         
  -1  11   6        196.21        247.44       105.81 o                         
   0  11   6        826.17        770.23       255.94 o                         
   1  11   6        817.99       1069.85       111.50 o                         
   2  11   6         13.74         23.46        84.81 o                         
   3  11   6        385.05        415.46       107.19 o                         
   4  11   6        178.83        206.61       103.44 o                         
   5  11   6        492.92        251.08       125.34 o                         
   6  11   6        357.01        220.07        82.48 o                         
   7  11   6        245.06        103.84        64.19 o                         
  -4  12   6        335.15        332.03       120.56 o                         
  -3  12   6         13.43         30.77       118.80 o                         
  -2  12   6        561.57        608.32       123.59 o                         
  -1  12   6        215.31        244.14       120.07 o                         
   0  12   6        168.25        124.83       120.86 o                         
   1  12   6        152.18         89.90       119.81 o                         
   2  12   6         48.03        108.21       119.14 o                         
   3  12   6          0.90        -18.27       128.74 o                         
   4  12   6        183.93        199.35       117.61 o                         
 -15   0   7        958.38       1010.25        91.77 o                         
 -13   0   7       4700.12       4822.78        90.41 o                         
 -11   0   7       2479.84       2316.16        59.17 o                         
  -9   0   7       1157.19       1116.69        61.42 o                         
  -7   0   7       4657.80       4836.06        68.43 o                         
  -5   0   7       1830.70       4146.96        73.04 o                         
  -3   0   7       2907.10       3717.87        95.19 o                         
  -1   0   7       2941.48       3443.27        70.43 o                         
   1   0   7       3411.63       3051.84       263.82 o                         
   3   0   7       1033.91       1088.57        98.87 o                         
   5   0   7         96.63         56.97        42.69 o                         
   7   0   7        182.01        144.56        49.03 o                         
   9   0   7       7621.07       7549.46       463.66 o                         
  11   0   7        137.30         32.47        67.85 o                         
  13   0   7       3393.86       3413.19       115.48 o                         
  15   0   7         44.64          0.89        94.38 o                         
 -16   1   7        165.26        112.80        52.86 o                         
 -15   1   7        346.56        313.08        52.37 o                         
 -14   1   7       2325.61       2105.57        48.50 o                         
 -13   1   7        348.94        355.51        44.33 o                         
 -12   1   7        454.69        775.58        44.46 o                         
 -11   1   7        114.46        237.57        39.37 o                         
 -10   1   7        479.02        523.68        34.35 o                         
  -9   1   7        280.41        237.85        33.56 o                         
  -8   1   7         18.28         40.91        36.66 o                         
  -7   1   7       9742.61      10617.96       186.67 o                         
  -6   1   7      10852.23      11750.33       108.31 o                         
  -5   1   7         14.43         15.54        29.03 o                         
  -4   1   7       7303.12       8233.94       182.25 o                         
  -3   1   7       1367.81       1547.36        37.49 o                         
  -2   1   7       5949.34       6053.72        61.30 o                         
  -1   1   7       3036.83       3230.27        97.04 o                         
   0   1   7         16.81        152.42        38.52 o                         
   1   1   7       2803.60       3434.09        55.16 o                         
   2   1   7       8721.46       8012.64       308.61 o                         
   3   1   7        174.09        175.87        29.49 o                         
   4   1   7        811.05        816.55        35.94 o                         
   5   1   7       1516.54       1333.16        42.35 o                         
   6   1   7        788.14        658.88        31.18 o                         
   7   1   7         22.34          8.53        26.61 o                         
   8   1   7       4177.17       3907.49       194.52 o                         
   9   1   7         85.36         76.43        25.25 o                         
  10   1   7       2231.49       1782.36        66.22 o                         
  11   1   7        491.64        496.40        37.49 o                         
  12   1   7        753.86        654.95        37.93 o                         
  13   1   7          7.20         24.66        42.20 o                         
  14   1   7        556.56        598.96        52.29 o                         
  15   1   7        369.51        409.12        68.97 o                         
  16   1   7        994.15        969.23        65.43 o                         
 -16   2   7         63.48         26.27        60.21 o                         
 -15   2   7          0.45         -8.19        52.93 o                         
 -14   2   7        625.34        589.13        56.10 o                         
 -13   2   7       1356.23       1469.98       100.16 o                         
 -12   2   7        124.57        109.98        46.98 o                         
 -11   2   7        100.66        189.80        48.13 o                         
 -10   2   7        141.82        176.40        36.18 o                         
  -9   2   7         65.81        254.22        37.30 o                         
  -8   2   7       4930.59       4877.73        52.62 o                         
  -7   2   7       1753.66       1679.29        36.79 o                         
  -6   2   7       2244.70       2191.89        63.27 o                         
  -5   2   7       5876.23       6137.26       186.38 o                         
  -4   2   7       5156.54       5775.27       112.34 o                         
  -3   2   7          7.99         -4.22        33.21 o                         
  -2   2   7        515.60        615.85        36.69 o                         
  -1   2   7       1186.85       1032.19        42.26 o                         
   0   2   7        336.59        289.59        35.89 o                         
   1   2   7       7062.01       6419.24       105.68 o                         
   2   2   7        223.97        178.20        39.45 o                         
   3   2   7       4187.01       4117.48        60.06 o                         
   4   2   7        898.45        723.60        40.44 o                         
   5   2   7       2265.02       2482.95        75.81 o                         
   6   2   7          4.09         -3.31        37.87 o                         
   7   2   7       2214.02       2135.88        93.38 o                         
   8   2   7       1042.06       1035.77        50.57 o                         
   9   2   7       6585.71       6366.78       315.48 o                         
  10   2   7          7.43         13.20        32.33 o                         
  11   2   7          9.87        -20.57        41.78 o                         
  12   2   7        110.66        108.64        35.62 o                         
  13   2   7         10.60         54.77        49.75 o                         
  14   2   7         57.99         36.93        52.42 o                         
  15   2   7         83.88        -31.02        66.83 o                         
  16   2   7         34.82         12.18        69.25 o                         
 -16   3   7         16.91         -9.57        58.06 o                         
 -15   3   7       1628.08       1466.29        89.99 o                         
 -14   3   7        222.30        224.51        52.27 o                         
 -13   3   7        585.88        585.98        65.07 o                         
 -12   3   7        510.04        672.35        44.08 o                         
 -11   3   7        208.04        326.73        44.18 o                         
 -10   3   7        824.63        851.01        47.03 o                         
  -9   3   7         10.22         72.80        36.90 o                         
  -8   3   7        263.47        294.53        38.12 o                         
  -7   3   7        267.86        230.01        35.36 o                         
  -6   3   7       1247.05       1478.64        48.57 o                         
  -5   3   7       3989.69       3590.16       116.47 o                         
  -4   3   7       2702.57       2239.70       106.12 o                         
  -3   3   7       3087.12       2795.47        78.90 o                         
  -2   3   7        323.48        254.18        33.26 o                         
  -1   3   7       1158.05       1029.36        37.96 o                         
   0   3   7       1764.53       1914.37        58.85 o                         
   1   3   7       1715.99       1795.93        65.82 o                         
   2   3   7       2701.79       2352.75        67.06 o                         
   3   3   7       4635.73       4825.82        64.00 o                         
   4   3   7       1419.22       1221.18        47.97 o                         
   5   3   7       2649.50       2802.27        62.30 o                         
   6   3   7        198.69        298.63        32.24 o                         
   7   3   7       2123.75       2220.41       123.29 o                         
   8   3   7       4258.05       4265.72       158.43 o                         
   9   3   7       2164.70       2110.17       141.07 o                         
  10   3   7       4179.44       4279.43       169.95 o                         
  11   3   7        428.04        447.62        44.13 o                         
  12   3   7        773.86        866.68        47.48 o                         
  13   3   7         20.57         39.38        55.90 o                         
  14   3   7         30.94         15.93        54.04 o                         
  15   3   7        102.69         74.29        60.56 o                         
 -15   4   7         53.30         70.96        59.54 o                         
 -14   4   7        665.61        747.96        69.80 o                         
 -13   4   7        519.43        629.91        48.60 o                         
 -12   4   7         14.14         24.39        46.81 o                         
 -11   4   7       2210.79       2337.90       135.41 o                         
 -10   4   7        142.92        191.17        50.54 o                         
  -9   4   7        219.23        248.83        39.77 o                         
  -8   4   7       3312.95       3366.59       142.42 o                         
  -7   4   7        320.97        254.58        35.77 o                         
  -6   4   7         56.55         80.64        38.48 o                         
  -5   4   7       2411.30       2475.56       110.36 o                         
  -4   4   7       7327.60       7454.31       661.02 o                         
  -3   4   7       8635.69       7055.23       432.89 o                         
  -2   4   7        631.64        513.74        32.29 o                         
  -1   4   7        420.86        393.21        37.95 o                         
   0   4   7       3475.11       2739.48       205.88 o                         
   1   4   7          8.62         12.80        28.70 o                         
   2   4   7        137.44        176.43        28.77 o                         
   3   4   7        490.36        835.71        81.85 o                         
   4   4   7       8086.36       7602.64       336.15 o                         
   5   4   7        764.20        801.23        37.25 o                         
   6   4   7        441.34        440.76        36.24 o                         
   7   4   7        709.99        763.10        57.21 o                         
   8   4   7       2644.00       2572.83       122.89 o                         
   9   4   7         37.26         91.24        39.29 o                         
  10   4   7         80.18        127.33        42.39 o                         
  11   4   7          2.31         11.81        38.62 o                         
  12   4   7       1821.50       1847.48        56.19 o                         
  13   4   7        174.86        154.38        51.09 o                         
  14   4   7        161.24        167.54        54.73 o                         
  15   4   7       1106.34       1092.42        61.47 o                         
 -15   5   7        892.89        996.80        61.56 o                         
 -14   5   7          1.04        -12.53        56.55 o                         
 -13   5   7        262.55        287.24        52.93 o                         
 -12   5   7        778.30        929.29        61.59 o                         
 -11   5   7        562.29        612.85        49.02 o                         
 -10   5   7       1680.45       1445.92       136.31 o                         
  -9   5   7       4175.13       4045.14       191.02 o                         
  -8   5   7         74.67         73.71        43.17 o                         
  -7   5   7       2615.12       2451.40       103.53 o                         
  -6   5   7         20.53         67.16        42.62 o                         
  -5   5   7        369.79        316.51        47.17 o                         
  -4   5   7       4745.72       4161.93       128.28 o                         
  -3   5   7       1501.24       1243.36       105.40 o                         
  -2   5   7        476.04        589.38        77.39 o                         
  -1   5   7       2267.42       1994.46        67.11 o                         
   0   5   7       1578.91       1300.13        77.44 o                         
   1   5   7        237.11        264.78        39.33 o                         
   2   5   7       1508.54       1588.44        44.59 o                         
   3   5   7       2287.28       2633.08       131.26 o                         
   4   5   7       1097.48       1061.07        54.06 o                         
   5   5   7       1131.58       1373.98        83.60 o                         
   6   5   7         21.34         -2.47        36.47 o                         
   7   5   7        312.02        544.55        38.38 o                         
   8   5   7        321.21        410.94        44.75 o                         
   9   5   7         86.70         80.41        34.01 o                         
  10   5   7         56.01         46.76        34.01 o                         
  11   5   7       1140.89       1504.22        87.32 o                         
  12   5   7        761.32        774.09        53.49 o                         
  13   5   7        193.93        153.63        54.78 o                         
  14   5   7       1032.85       1075.58        81.46 o                         
 -14   6   7        465.02        518.47        69.62 o                         
 -13   6   7        103.66         95.01        61.90 o                         
 -12   6   7          8.72         27.14        52.23 o                         
 -11   6   7        639.25        659.15        57.84 o                         
 -10   6   7       2022.13       1907.83        60.31 o                         
  -9   6   7         81.63         77.82        50.57 o                         
  -8   6   7       2556.31       2466.70       191.29 o                         
  -7   6   7        282.87        269.48        46.19 o                         
  -6   6   7       1748.95       1521.26       143.38 o                         
  -5   6   7        559.91        463.13        39.54 o                         
  -4   6   7          1.73        -21.77        40.60 o                         
  -3   6   7        179.35        176.05        41.63 o                         
  -2   6   7        779.46        755.19        52.51 o                         
  -1   6   7       1131.49        927.92        72.57 o                         
   0   6   7       1626.39       1413.22        49.82 o                         
   1   6   7       1022.72        909.99        58.06 o                         
   2   6   7          1.82         14.84        41.64 o                         
   3   6   7        490.74        462.24        42.75 o                         
   4   6   7       1700.08       1764.12        49.88 o                         
   5   6   7        253.54        235.32        41.98 o                         
   6   6   7       1122.82       1161.12        46.25 o                         
   7   6   7        516.96        716.97        84.14 o                         
   8   6   7          2.08         43.40        36.74 o                         
   9   6   7         18.04         26.21        35.82 o                         
  10   6   7        251.32        326.59        44.04 o                         
  11   6   7        265.98        295.07        40.73 o                         
  12   6   7       1003.78       1190.47        64.16 o                         
  13   6   7         95.04         62.20        60.89 o                         
  14   6   7        928.14       1050.84        97.46 o                         
 -13   7   7       1588.27       1671.06       222.76 o                         
 -12   7   7         57.87         54.78        61.24 o                         
 -11   7   7        367.11        323.23        55.35 o                         
 -10   7   7         83.75         50.33        47.72 o                         
  -9   7   7        611.70        632.17        56.35 o                         
  -8   7   7        636.51        601.90        43.14 o                         
  -7   7   7         36.34         20.37        49.26 o                         
  -6   7   7        338.10        352.68        46.92 o                         
  -5   7   7          8.82         15.32        47.42 o                         
  -4   7   7         31.18         16.53        40.57 o                         
  -3   7   7       3943.88       3295.74       228.99 o                         
  -2   7   7        228.69        203.18        49.27 o                         
  -1   7   7       1704.67       1699.08        66.48 o                         
   0   7   7        781.88        765.09        93.61 o                         
   1   7   7        190.40        134.76        48.19 o                         
   2   7   7          5.89         14.36        38.48 o                         
   3   7   7         96.37        133.75        44.94 o                         
   4   7   7         90.35        162.58        45.92 o                         
   5   7   7       2873.58       2972.52       190.42 o                         
   6   7   7         48.44        101.44        45.36 o                         
   7   7   7        739.51        838.59        61.29 o                         
   8   7   7        172.17        226.24        37.35 o                         
   9   7   7          1.54        -30.53        51.99 o                         
  10   7   7          0.56         34.63        51.69 o                         
  11   7   7         16.72         80.10        51.31 o                         
  12   7   7        123.96        108.74        61.48 o                         
  13   7   7        566.18        563.32        73.68 o                         
 -12   8   7        267.27        182.57        70.68 o                         
 -11   8   7         15.71         28.24        63.85 o                         
 -10   8   7       1053.07       1038.28       150.79 o                         
  -9   8   7          0.02        -20.19        57.63 o                         
  -8   8   7          8.01          5.49        60.93 o                         
  -7   8   7          5.06         15.20        70.13 o                         
  -6   8   7        275.23        343.30        75.41 o                         
  -5   8   7         24.34        -15.00        69.17 o                         
  -4   8   7         10.72         -1.69        56.57 o                         
  -3   8   7        497.93        520.47        58.85 o                         
  -2   8   7       6722.99       6018.17       796.76 o                         
  -1   8   7        172.22        172.01        58.93 o                         
   0   8   7        526.18        582.73        73.38 o                         
   1   8   7        430.79        401.99        72.11 o                         
   2   8   7         33.06         28.59        58.13 o                         
   3   8   7         34.48         11.38        53.83 o                         
   4   8   7       1228.36       1239.52       121.60 o                         
   5   8   7          6.08        -29.49        49.66 o                         
   6   8   7       3754.28       3678.70       180.03 o                         
   7   8   7        222.98        225.35        60.58 o                         
   8   8   7         20.16         46.74        44.11 o                         
   9   8   7        120.16        115.97        53.00 o                         
  10   8   7         75.96         43.38        57.18 o                         
  11   8   7          0.89        -18.19        57.09 o                         
  12   8   7        276.22        381.46        82.30 o                         
 -11   9   7        309.97        199.20        76.95 o                         
 -10   9   7         55.19          9.05        67.87 o                         
  -9   9   7       1724.10       1641.77       192.32 o                         
  -8   9   7        205.94        272.50       102.75 o                         
  -7   9   7         45.78         54.03        70.51 o                         
  -6   9   7         82.60        101.29        84.97 o                         
  -5   9   7        227.42        156.08        70.51 o                         
  -4   9   7        171.50        176.68        84.93 o                         
  -3   9   7        785.81        745.49        61.00 o                         
  -2   9   7          0.29          3.89        70.62 o                         
  -1   9   7       1746.49       2031.72       281.74 o                         
   0   9   7        284.07        525.73        81.43 o                         
   1   9   7         68.67        158.94        58.80 o                         
   2   9   7         86.90         84.49        59.03 o                         
   3   9   7        109.08        113.33        57.23 o                         
   4   9   7        173.03        186.37        66.44 o                         
   5   9   7       1333.83       1305.26       110.39 o                         
   6   9   7         78.73         60.17        53.24 o                         
   7   9   7        297.61        287.99        53.82 o                         
   8   9   7        140.25         72.44        63.65 o                         
   9   9   7         84.89         53.88        61.99 o                         
  10   9   7          9.44         54.03        62.21 o                         
  -9  10   7        157.43        193.11       118.72 o                         
  -8  10   7       1354.76       1695.64       247.98 o                         
  -7  10   7          0.70        -23.10        82.08 o                         
  -6  10   7        614.10        778.81       168.68 o                         
  -5  10   7         88.84         42.34        71.98 o                         
  -4  10   7          4.01        -62.14        70.85 o                         
  -3  10   7        438.69        630.07        89.70 o                         
  -2  10   7        533.18        410.86        64.90 o                         
  -1  10   7        144.56        213.04        89.12 o                         
   0  10   7        230.40        179.37        73.89 o                         
   1  10   7         44.30         45.59        87.95 o                         
   2  10   7         59.43         59.60        89.00 o                         
   3  10   7        196.32        227.17        88.15 o                         
   4  10   7        230.18         99.84        69.46 o                         
   5  10   7         32.12         39.66        71.25 o                         
   6  10   7        574.24        503.04       158.52 o                         
   7  10   7        918.52        854.43       132.83 o                         
   8  10   7         15.99         -4.25        58.83 o                         
   9  10   7        157.09        129.37        73.22 o                         
  -7  11   7        176.35         56.00       121.67 o                         
  -6  11   7        122.96        148.14       119.64 o                         
  -5  11   7         39.33         20.12       103.49 o                         
  -4  11   7        409.63        498.52       106.44 o                         
  -3  11   7        320.63        316.69        87.18 o                         
  -2  11   7         77.49         66.79       104.36 o                         
  -1  11   7         55.87         17.94        85.86 o                         
   0  11   7        310.77        280.56        87.78 o                         
   1  11   7        195.85        202.06       106.98 o                         
   2  11   7        169.81        156.59       106.16 o                         
   3  11   7         85.85         -3.27       106.66 o                         
   4  11   7        118.53         93.06       104.04 o                         
   5  11   7        631.76        448.51       196.88 o                         
   6  11   7         58.67         15.09        76.97 o                         
  -2  12   7         47.40        106.46        98.73 o                         
  -1  12   7         65.41        107.89       121.71 o                         
   0  12   7        307.32        211.21       124.17 o                         
   1  12   7        125.11        114.59       122.78 o                         
   2  12   7          2.32        -83.82       171.74 o                         
 -16   0   8        149.90         65.68       103.50 o                         
 -14   0   8       2263.46       2220.22       319.39 o                         
 -12   0   8        806.51       1019.16        84.73 o                         
 -10   0   8        993.02       1259.99        59.57 o                         
  -8   0   8          5.19        100.32        40.55 o                         
  -6   0   8       2310.32       3417.92        72.00 o                         
  -4   0   8        767.16        941.48        47.21 o                         
  -2   0   8        102.72        535.26        58.66 o                         
   0   0   8      10290.74      10475.64       678.59 o                         
   2   0   8       6896.15       6554.79       374.91 o                         
   4   0   8        849.96        845.53       189.64 o                         
   6   0   8         14.26        -12.83        71.09 o                         
   8   0   8       6516.26       5974.36       314.49 o                         
  10   0   8       1250.02       1150.59        65.54 o                         
  12   0   8        216.12        190.38        63.43 o                         
  14   0   8         76.31         67.15        75.48 o                         
  16   0   8       1112.45       1150.29       116.47 o                         
 -16   1   8        407.11        282.50        61.40 o                         
 -15   1   8       1358.05       1167.69        61.05 o                         
 -14   1   8         32.39        -15.27        55.11 o                         
 -13   1   8       3122.94       3157.83       106.91 o                         
 -12   1   8        484.87        569.55        37.09 o                         
 -11   1   8        457.10        545.66        43.28 o                         
 -10   1   8        341.08        426.00        44.40 o                         
  -9   1   8        201.69        243.12        33.54 o                         
  -8   1   8         42.66         85.45        37.36 o                         
  -7   1   8       2865.87       3222.93        72.41 o                         
  -6   1   8        561.13        599.01        39.35 o                         
  -5   1   8       5884.70       7401.96        60.93 o                         
  -4   1   8        462.94        592.89        31.54 o                         
  -3   1   8       1670.35       2644.30        46.34 o                         
  -2   1   8        337.05        458.43        29.77 o                         
  -1   1   8       1018.72       1008.51        37.27 o                         
   0   1   8       1361.56       1439.74        35.32 o                         
   1   1   8      11816.90      11824.44       580.01 o                         
   2   1   8        763.95        583.56        31.28 o                         
   3   1   8        447.60        444.92        32.00 o                         
   4   1   8        302.79        286.55        30.83 o                         
   5   1   8        339.15        359.17        42.94 o                         
   6   1   8        461.72        411.65        36.68 o                         
   7   1   8        446.29        468.81        36.85 o                         
   8   1   8        849.94        859.03        52.68 o                         
   9   1   8       7209.53       6440.21       259.68 o                         
  10   1   8         95.34         48.21        43.94 o                         
  11   1   8         31.87         29.65        31.63 o                         
  12   1   8          6.24         -8.59        50.01 o                         
  13   1   8       1049.25       1039.82        53.01 o                         
  14   1   8         13.80         77.54        58.51 o                         
  15   1   8        613.67        420.94        68.17 o                         
 -16   2   8         86.86         70.62        66.86 o                         
 -15   2   8        760.43        650.99        66.37 o                         
 -14   2   8       2984.89       2874.37        88.37 o                         
 -13   2   8         44.58         46.62        42.56 o                         
 -12   2   8        664.77        852.36       105.55 o                         
 -11   2   8         29.88         59.66        42.58 o                         
 -10   2   8          2.41         27.37        39.60 o                         
  -9   2   8       1651.47       1569.77        39.24 o                         
  -8   2   8       1380.70       1255.54        41.66 o                         
  -7   2   8        450.83        718.85        72.57 o                         
  -6   2   8       8936.76       9959.04       178.84 o                         
  -5   2   8        728.95        692.80        44.96 o                         
  -4   2   8       4997.08       4982.15        74.39 o                         
  -3   2   8        102.97        124.38        28.78 o                         
  -2   2   8       1221.13       1313.67        37.99 o                         
  -1   2   8       1722.16       1776.65        42.71 o                         
   0   2   8        155.48        535.36        53.38 o                         
   1   2   8         34.01         66.70        29.85 o                         
   2   2   8       1613.09       1413.10        39.80 o                         
   3   2   8        364.89        355.37        28.75 o                         
   4   2   8        275.03        361.88        30.80 o                         
   5   2   8          3.20         55.32        35.58 o                         
   6   2   8        235.26        236.19        38.96 o                         
   7   2   8       2049.08       2024.52       119.60 o                         
   8   2   8       2101.44       1869.12       133.95 o                         
   9   2   8          1.01          0.91        36.28 o                         
  10   2   8       3111.72       3016.01       163.48 o                         
  11   2   8        425.73        435.24        44.01 o                         
  12   2   8        600.39        611.86        48.00 o                         
  13   2   8          1.64         27.23        56.00 o                         
  14   2   8        745.53        871.18        58.73 o                         
  15   2   8        196.22        144.66        63.09 o                         
 -15   3   8        391.17        384.56        61.84 o                         
 -14   3   8          6.82        108.48        66.64 o                         
 -13   3   8       1537.10       1516.51        55.00 o                         
 -12   3   8        197.96        276.41        47.97 o                         
 -11   3   8       1317.98       1248.99        52.39 o                         
 -10   3   8        130.06        173.37        40.77 o                         
  -9   3   8        407.49        423.67        41.22 o                         
  -8   3   8       3026.57       3020.31        49.50 o                         
  -7   3   8        534.15        513.90        39.45 o                         
  -6   3   8        663.91        679.57        40.05 o                         
  -5   3   8       5191.59       5562.30        87.62 o                         
  -4   3   8        713.92       1079.10        98.60 o                         
  -3   3   8       1441.31       1412.86        37.63 o                         
  -2   3   8       1108.82       1188.21        37.11 o                         
  -1   3   8       4171.73       4029.45        98.33 o                         
   0   3   8       9042.45       9147.62       136.14 o                         
   1   3   8       1706.74       1534.26        37.16 o                         
   2   3   8        105.93        137.99        34.73 o                         
   3   3   8        583.40        562.84        31.28 o                         
   4   3   8        514.42        513.16        34.56 o                         
   5   3   8        615.00        636.21        37.02 o                         
   6   3   8        683.73        710.81        45.83 o                         
   7   3   8       2707.00       2736.03        90.72 o                         
   8   3   8          0.54         16.47        31.06 o                         
   9   3   8       6617.58       7569.38       249.64 o                         
  10   3   8        909.60        935.89        42.47 o                         
  11   3   8        592.31        518.13        36.30 o                         
  12   3   8         65.20        -10.97        43.36 o                         
  13   3   8        574.75        560.75        52.63 o                         
  14   3   8        436.82        272.02        67.61 o                         
  15   3   8        205.08        199.93        62.51 o                         
 -15   4   8        507.46        395.89        64.89 o                         
 -14   4   8        157.28        129.57        51.40 o                         
 -13   4   8         25.77        -42.61        52.26 o                         
 -12   4   8        556.05        614.45        60.05 o                         
 -11   4   8         14.98         15.23        37.05 o                         
 -10   4   8        113.64        194.02        50.32 o                         
  -9   4   8       2157.42       2386.13        50.67 o                         
  -8   4   8         24.45         26.45        34.50 o                         
  -7   4   8        292.67        226.65        39.05 o                         
  -6   4   8        308.67        294.08        39.24 o                         
  -5   4   8       2548.96       2350.69       140.84 o                         
  -4   4   8        967.12        989.90        42.74 o                         
  -3   4   8       2352.41       2235.82        47.68 o                         
  -2   4   8        972.08        777.12        41.09 o                         
  -1   4   8       6797.27       7064.62       101.84 o                         
   0   4   8        734.66        920.48        93.25 o                         
   1   4   8         13.03        160.26        34.00 o                         
   2   4   8       1140.96       1194.62        46.52 o                         
   3   4   8       2617.84       3100.33        56.11 o                         
   4   4   8       2906.96       2854.06        88.09 o                         
   5   4   8        758.47        937.57        35.44 o                         
   6   4   8         50.95         41.35        33.62 o                         
   7   4   8       2323.27       2489.95       137.04 o                         
   8   4   8        659.74        738.11        35.19 o                         
   9   4   8        885.83        975.74        46.33 o                         
  10   4   8        433.76        566.39        40.63 o                         
  11   4   8        402.89        520.90        44.71 o                         
  12   4   8         17.35         49.28        37.01 o                         
  13   4   8         38.55         50.48        54.69 o                         
  14   4   8        400.75        263.02        61.61 o                         
  15   4   8        163.15        122.28        67.99 o                         
 -14   5   8        168.16        221.55        55.82 o                         
 -13   5   8        665.66        653.96        57.76 o                         
 -12   5   8        273.44        255.54        54.39 o                         
 -11   5   8        493.31        510.27        49.61 o                         
 -10   5   8        138.08        134.33        50.52 o                         
  -9   5   8         27.55         42.17        50.05 o                         
  -8   5   8        825.95        770.74        53.02 o                         
  -7   5   8        154.09        146.24        34.55 o                         
  -6   5   8          1.02          0.99        36.91 o                         
  -5   5   8       3029.23       2732.62       147.07 o                         
  -4   5   8       4271.23       3308.54       257.62 o                         
  -3   5   8        896.54       1018.21        54.15 o                         
  -2   5   8        811.91        745.82        63.68 o                         
  -1   5   8       2020.91       1873.85        54.07 o                         
   0   5   8          3.60          3.23        36.62 o                         
   1   5   8          2.80         14.99        42.74 o                         
   2   5   8        555.85        590.30        57.52 o                         
   3   5   8       2765.31       2675.83       159.66 o                         
   4   5   8       4969.31       4795.59       159.98 o                         
   5   5   8        106.73        158.03        36.98 o                         
   6   5   8       1476.06       1410.72        92.77 o                         
   7   5   8        442.58        498.41        45.78 o                         
   8   5   8         32.19         20.77        43.71 o                         
   9   5   8        172.75        162.77        36.79 o                         
  10   5   8        194.57        325.60        39.19 o                         
  11   5   8        491.23        608.97        42.16 o                         
  12   5   8        222.08        205.92        41.25 o                         
  13   5   8        541.50        523.19        60.12 o                         
  14   5   8        327.02        324.94        70.94 o                         
 -14   6   8         86.64         69.46        59.41 o                         
 -13   6   8         74.27         66.41        56.41 o                         
 -12   6   8        332.65        392.40        62.92 o                         
 -11   6   8         93.22         55.19        59.45 o                         
 -10   6   8        837.70        902.74        51.20 o                         
  -9   6   8        474.58        418.90        46.67 o                         
  -8   6   8         99.49        141.11        50.21 o                         
  -7   6   8        905.73        890.03        50.10 o                         
  -6   6   8        124.67        112.18        51.93 o                         
  -5   6   8          3.32        -33.54        34.08 o                         
  -4   6   8       3665.89       3224.71        68.07 o                         
  -3   6   8       7759.40       6932.73       189.31 o                         
  -2   6   8        832.93        724.31        49.84 o                         
  -1   6   8       1828.31       1667.19        91.25 o                         
   0   6   8         64.65         86.29        34.46 o                         
   1   6   8        578.57        593.01        40.23 o                         
   2   6   8         52.17         58.26        37.72 o                         
   3   6   8        716.42        757.66        42.08 o                         
   4   6   8        641.57        595.58        78.66 o                         
   5   6   8       4002.77       4672.63       253.43 o                         
   6   6   8        530.38        607.24        67.62 o                         
   7   6   8        141.71        215.95        44.62 o                         
   8   6   8         33.54         55.45        43.57 o                         
   9   6   8        323.85        367.29        42.13 o                         
  10   6   8         19.29          5.07        40.75 o                         
  11   6   8        306.84        365.15        39.53 o                         
  12   6   8          1.41          8.11        59.74 o                         
  13   6   8        308.59        209.67        59.56 o                         
 -13   7   8        156.02        142.24        70.78 o                         
 -12   7   8         42.10         34.17        59.64 o                         
 -11   7   8        185.12        155.53        55.36 o                         
 -10   7   8       2459.77       1936.08       196.55 o                         
  -9   7   8        206.60        152.42        60.80 o                         
  -8   7   8       1249.31       1256.48        88.06 o                         
  -7   7   8         52.82         37.19        50.57 o                         
  -6   7   8         17.63         11.69        47.81 o                         
  -5   7   8       2193.55       2348.16       113.81 o                         
  -4   7   8        244.51        209.64        57.24 o                         
  -3   7   8         99.46         -3.97        60.45 o                         
  -2   7   8       5108.89       4418.38       226.82 o                         
  -1   7   8       1168.93        981.81        92.68 o                         
   0   7   8        445.15        384.63        48.66 o                         
   1   7   8        968.20        769.27        49.57 o                         
   2   7   8         42.71         19.31        51.01 o                         
   3   7   8          1.80         22.92        46.75 o                         
   4   7   8        202.47        278.69        48.10 o                         
   5   7   8         14.86        -28.50        44.16 o                         
   6   7   8        557.87        629.58        51.63 o                         
   7   7   8        121.10        103.52        43.65 o                         
   8   7   8        350.27        420.21        42.17 o                         
   9   7   8         54.57         92.87        52.01 o                         
  10   7   8        189.30        175.77        45.71 o                         
  11   7   8         40.77         69.06        55.64 o                         
  12   7   8        637.47        756.37        56.73 o                         
 -12   8   8        205.29        111.71        65.43 o                         
 -11   8   8        667.20        634.77       118.29 o                         
 -10   8   8          1.44         41.37        57.10 o                         
  -9   8   8       1754.63       1840.89       283.76 o                         
  -8   8   8         39.02         -9.81        52.29 o                         
  -7   8   8        603.80        652.83        81.16 o                         
  -6   8   8        398.99        331.42        58.08 o                         
  -5   8   8         89.91         82.91        56.48 o                         
  -4   8   8         55.51         61.93        69.19 o                         
  -3   8   8       2565.11       2395.13       293.43 o                         
  -2   8   8        295.82        308.07        70.79 o                         
  -1   8   8       1207.56       1344.03        76.46 o                         
   0   8   8        774.59        838.73        73.90 o                         
   1   8   8         21.88         28.27        51.98 o                         
   2   8   8          0.47         -5.35        54.33 o                         
   3   8   8        507.80        412.61        56.55 o                         
   4   8   8          0.14        -42.53        47.80 o                         
   5   8   8       2166.95       2340.29        90.78 o                         
   6   8   8          1.64         -1.11        59.10 o                         
   7   8   8          1.70        -30.22        59.04 o                         
   8   8   8         10.76          9.89        44.32 o                         
   9   8   8          1.42         41.75        61.38 o                         
  10   8   8         46.77         20.57        61.87 o                         
  11   8   8        363.93        544.96        57.14 o                         
 -10   9   8        815.61        751.21        97.20 o                         
  -9   9   8        277.28        208.39        83.70 o                         
  -8   9   8         13.11        -17.33        70.87 o                         
  -7   9   8        120.97        131.18        88.30 o                         
  -6   9   8        142.83         97.21        70.13 o                         
  -5   9   8        601.84        764.02        86.48 o                         
  -4   9   8        909.93       1107.96        88.26 o                         
  -3   9   8         27.64         36.32        68.73 o                         
  -2   9   8       1740.42       2197.47       421.80 o                         
  -1   9   8          5.06         17.82        68.71 o                         
   0   9   8        109.96        162.28        69.70 o                         
   1   9   8        524.55        461.11        63.20 o                         
   2   9   8         10.71         -1.35        85.47 o                         
   3   9   8         69.92         11.10        67.24 o                         
   4   9   8       1892.88       1882.58       315.12 o                         
   5   9   8         10.30         44.76        55.42 o                         
   6   9   8        886.47        917.09       160.70 o                         
   7   9   8        296.87        226.95        64.77 o                         
   8   9   8          1.34         26.04        56.07 o                         
   9   9   8         16.07          9.70        61.68 o                         
  10   9   8          3.08         -7.46        65.24 o                         
  -8  10   8         23.18         15.96        94.30 o                         
  -7  10   8        152.46        -23.78        85.98 o                         
  -6  10   8          4.63        -22.58        82.27 o                         
  -5  10   8          7.28         69.02       100.43 o                         
  -4  10   8         34.78         -1.79       101.12 o                         
  -3  10   8       1158.03       1422.97       150.68 o                         
  -2  10   8        345.11        384.63        89.58 o                         
  -1  10   8        400.17        379.38        64.45 o                         
   0  10   8        180.25        276.00        88.91 o                         
   1  10   8        103.42         78.07        89.04 o                         
   2  10   8        286.40        301.33        74.52 o                         
   3  10   8        184.04        194.60        67.62 o                         
   4  10   8        399.00        219.34       116.04 o                         
   5  10   8       1023.75        849.51       334.40 o                         
   6  10   8       1103.32        990.02       353.95 o                         
   7  10   8        317.91        269.41        70.34 o                         
   8  10   8        347.75        217.58        57.12 o                         
  -6  11   8          5.29          0.51        84.78 o                         
  -5  11   8         76.70        153.07       118.97 o                         
  -4  11   8          3.24          6.07       111.61 o                         
  -3  11   8          9.70         46.36        84.68 o                         
  -2  11   8        294.90        243.80        88.20 o                         
  -1  11   8        435.31        468.33       140.59 o                         
   0  11   8         52.99        103.91        75.21 o                         
   1  11   8         40.55         15.34       106.17 o                         
   2  11   8          7.73         56.98       105.36 o                         
   3  11   8        773.04        829.05       111.72 o                         
   4  11   8         33.53         11.07        97.03 o                         
   5  11   8          1.00          1.10       100.42 o                         
 -15   0   9       2215.77       1984.80        81.70 o                         
 -13   0   9       1081.81       1104.21       137.13 o                         
 -11   0   9       2590.09       2390.91       116.76 o                         
  -9   0   9        874.03        851.06        51.32 o                         
  -7   0   9       7589.46       7923.68       124.14 o                         
  -5   0   9        531.50        546.22        50.72 o                         
  -3   0   9       3626.74       3706.11        58.85 o                         
  -1   0   9       4148.90       4402.77       108.69 o                         
   1   0   9       2521.31       3710.39      1262.68 o                         
   3   0   9       2065.12       2092.57       200.00 o                         
   5   0   9        124.15        134.07        61.30 o                         
   7   0   9       1446.56       1275.81        87.79 o                         
   9   0   9       1662.99       1553.79       113.09 o                         
  11   0   9        182.27        157.88        43.14 o                         
  13   0   9       1102.25       1219.19        73.86 o                         
  15   0   9       1430.16       1358.76        93.20 o                         
 -15   1   9         14.65        -10.01        53.99 o                         
 -14   1   9       2211.66       2548.04       122.02 o                         
 -13   1   9        297.47        317.13        45.65 o                         
 -12   1   9        959.96       1208.50        58.87 o                         
 -11   1   9        703.15        654.80        38.19 o                         
 -10   1   9        796.79        875.69        42.05 o                         
  -9   1   9        225.63        231.54        48.02 o                         
  -8   1   9       2952.77       3166.82        58.52 o                         
  -7   1   9        421.06        513.90        38.77 o                         
  -6   1   9       1855.30       2432.54        43.38 o                         
  -5   1   9        525.66        556.35        33.65 o                         
  -4   1   9        335.16        366.39        32.58 o                         
  -3   1   9       2624.49       2571.22        38.19 o                         
  -2   1   9        839.19       1028.42        33.10 o                         
  -1   1   9       4329.91       4378.06       113.28 o                         
   0   1   9      10714.86      11745.66       395.22 o                         
   1   1   9        238.26        229.90        27.79 o                         
   2   1   9         10.82         25.04        30.66 o                         
   3   1   9       1763.32       1757.46        43.54 o                         
   4   1   9        260.86        475.94        87.63 o                         
   5   1   9        195.24        153.12        39.83 o                         
   6   1   9        263.18        203.80        37.31 o                         
   7   1   9         40.81         71.91        34.66 o                         
   8   1   9       3567.98       3152.19        95.88 o                         
   9   1   9       1378.78       1398.78        57.37 o                         
  10   1   9        262.15        246.66        32.66 o                         
  11   1   9        147.63        132.44        33.93 o                         
  12   1   9        215.44        199.13        50.80 o                         
  13   1   9          2.97         -2.15        50.12 o                         
  14   1   9       1608.08       1599.88        76.91 o                         
  15   1   9          4.43          6.31        61.93 o                         
 -15   2   9        695.33        562.65        58.05 o                         
 -14   2   9        188.85        246.38        65.86 o                         
 -13   2   9       1716.46       1778.29        55.79 o                         
 -12   2   9         49.59         68.39        51.10 o                         
 -11   2   9        637.16        690.70        41.25 o                         
 -10   2   9        412.91        461.58        47.90 o                         
  -9   2   9        667.87        639.56        45.86 o                         
  -8   2   9       1697.98       1609.79        39.95 o                         
  -7   2   9        273.15        436.49        38.76 o                         
  -6   2   9          0.53         80.57        41.53 o                         
  -5   2   9        160.37        154.23        37.36 o                         
  -4   2   9         75.55        140.01        34.06 o                         
  -3   2   9        881.23       1152.47        38.53 o                         
  -2   2   9        923.66        893.94        32.94 o                         
  -1   2   9       6532.76       6525.00       113.19 o                         
   0   2   9       1368.68       1210.04        36.76 o                         
   1   2   9       6820.62       6968.09       159.42 o                         
   2   2   9        487.98        499.74        35.58 o                         
   3   2   9         90.82         83.84        35.19 o                         
   4   2   9         44.06         66.38        32.36 o                         
   5   2   9        154.43        206.55        36.18 o                         
   6   2   9       1106.32       1057.79        41.83 o                         
   7   2   9       3910.00       3667.72       167.64 o                         
   8   2   9         47.85         80.37        27.94 o                         
   9   2   9       5210.71       5311.31       194.22 o                         
  10   2   9       1631.84       1557.01        58.02 o                         
  11   2   9       1065.17        999.98        48.61 o                         
  12   2   9          4.51         34.09        39.80 o                         
  13   2   9         61.84         77.85        57.62 o                         
  14   2   9        372.54        378.41        51.12 o                         
  15   2   9       1259.09       1158.91        79.59 o                         
 -15   3   9        266.66        179.47        77.63 o                         
 -14   3   9       1052.49       1066.35        63.15 o                         
 -13   3   9         64.12        132.03        57.81 o                         
 -12   3   9       2216.26       2358.18        82.39 o                         
 -11   3   9        459.99        468.79        38.61 o                         
 -10   3   9        113.19        138.23        40.56 o                         
  -9   3   9        234.42        237.25        41.18 o                         
  -8   3   9        921.14        829.03        44.76 o                         
  -7   3   9        194.46        205.99        34.38 o                         
  -6   3   9       1560.99       1631.94        47.41 o                         
  -5   3   9        416.91        420.08        36.39 o                         
  -4   3   9        732.34        762.13        44.37 o                         
  -3   3   9       1458.91       1541.76        43.37 o                         
  -2   3   9       1828.04       1947.71        51.23 o                         
  -1   3   9       5876.18       6616.00        93.61 o                         
   0   3   9       4803.14       5083.50       165.34 o                         
   1   3   9       1827.89       1684.82        50.21 o                         
   2   3   9       3700.94       3722.46        93.55 o                         
   3   3   9       2722.46       3023.69        86.77 o                         
   4   3   9         17.56         65.77        34.38 o                         
   5   3   9       1701.73       1811.70        78.21 o                         
   6   3   9       1760.92       1699.37        54.98 o                         
   7   3   9       2323.01       2201.58        71.00 o                         
   8   3   9       1219.38       1710.87       111.22 o                         
   9   3   9       1119.39       1182.66        66.58 o                         
  10   3   9       1530.24       1557.25        50.95 o                         
  11   3   9         35.16         24.67        46.26 o                         
  12   3   9         14.03         44.19        39.75 o                         
  13   3   9         32.91         54.06        58.21 o                         
  14   3   9       1185.72       1078.23        58.19 o                         
 -15   4   9        286.88        214.56       106.56 o                         
 -14   4   9          2.49        -45.42        61.79 o                         
 -13   4   9       1772.83       1830.59        73.55 o                         
 -12   4   9         14.53         95.01        59.01 o                         
 -11   4   9        149.94        156.07        48.49 o                         
 -10   4   9        398.93        472.82        46.04 o                         
  -9   4   9        387.20        432.27        46.92 o                         
  -8   4   9        279.67        239.45        39.62 o                         
  -7   4   9         93.07         86.39        42.38 o                         
  -6   4   9       1361.54       1433.56        90.67 o                         
  -5   4   9       4304.10       3949.01       150.80 o                         
  -4   4   9       3268.24       3607.75        98.58 o                         
  -3   4   9       1582.63       1496.22       119.21 o                         
  -2   4   9       7674.81       7534.58       379.45 o                         
  -1   4   9          3.38         35.65        42.11 o                         
   0   4   9          3.49         39.83        37.26 o                         
   1   4   9       2028.24       2229.90        47.05 o                         
   2   4   9       1403.69       1601.16        44.33 o                         
   3   4   9       2284.67       2634.19        74.45 o                         
   4   4   9       1251.28       1076.39        55.30 o                         
   5   4   9        661.62        731.13        36.88 o                         
   6   4   9       2609.89       2755.08       154.29 o                         
   7   4   9         15.92         43.99        34.85 o                         
   8   4   9        413.17        392.49        49.71 o                         
   9   4   9        128.31        139.21        39.84 o                         
  10   4   9        792.18        891.72        56.38 o                         
  11   4   9        236.24        284.27        51.07 o                         
  12   4   9         11.64         34.52        39.70 o                         
  13   4   9       1052.86       1064.33        68.10 o                         
  14   4   9         40.29         57.43        62.29 o                         
 -14   5   9        669.39        597.97        61.46 o                         
 -13   5   9        421.35        376.81        62.99 o                         
 -12   5   9       1087.81       1021.43        81.16 o                         
 -11   5   9       1448.47       1604.35        58.42 o                         
 -10   5   9        341.72        421.71        60.58 o                         
  -9   5   9       2499.63       2411.77       202.90 o                         
  -8   5   9         26.83         23.33        44.87 o                         
  -7   5   9         32.36         40.91        45.18 o                         
  -6   5   9        311.74        270.05        51.51 o                         
  -5   5   9          5.02          7.66        34.93 o                         
  -4   5   9       1292.41        902.49        44.27 o                         
  -3   5   9        784.37        576.86        42.33 o                         
  -2   5   9        855.23        839.62        48.70 o                         
  -1   5   9       4986.42       5168.48       116.65 o                         
   0   5   9        222.49        258.07        44.58 o                         
   1   5   9        287.64        261.91        38.41 o                         
   2   5   9        634.58        728.54        34.76 o                         
   3   5   9       1059.44       1252.55        46.35 o                         
   4   5   9         91.21        110.98        31.15 o                         
   5   5   9        121.98        153.94        27.90 o                         
   6   5   9        264.93        373.04        46.10 o                         
   7   5   9         44.95         27.56        49.02 o                         
   8   5   9        112.14        139.82        43.73 o                         
   9   5   9       1541.13       1719.94       101.00 o                         
  10   5   9        148.16        181.52        47.26 o                         
  11   5   9        997.13       1210.93        72.41 o                         
  12   5   9        705.64        787.23        52.83 o                         
  13   5   9        107.69         42.51        52.81 o                         
 -13   6   9        513.71        411.11        65.33 o                         
 -12   6   9        584.19        412.97        54.11 o                         
 -11   6   9         23.78         67.45        64.25 o                         
 -10   6   9       1403.24       1313.03        57.62 o                         
  -9   6   9        325.39        218.50        55.76 o                         
  -8   6   9       1214.35       1177.73        51.16 o                         
  -7   6   9        905.24        848.26        48.60 o                         
  -6   6   9        120.14        111.07        44.86 o                         
  -5   6   9        509.54        479.41        53.95 o                         
  -4   6   9       3024.80       2946.66       244.14 o                         
  -3   6   9        289.31        219.67        38.43 o                         
  -2   6   9       1510.65       1109.92        43.13 o                         
  -1   6   9       1126.92        918.17        62.51 o                         
   0   6   9       1704.42       1586.30        54.40 o                         
   1   6   9        140.78        115.70        32.46 o                         
   2   6   9        996.47        989.22        44.69 o                         
   3   6   9        143.95        145.54        37.75 o                         
   4   6   9       1101.12       1187.09        53.48 o                         
   5   6   9       1640.85       1826.31       103.45 o                         
   6   6   9        455.98        558.44        46.42 o                         
   7   6   9        117.33         97.36        44.05 o                         
   8   6   9        283.36        311.21        45.09 o                         
   9   6   9          1.71         -6.73        51.57 o                         
  10   6   9        760.33        884.90        50.71 o                         
  11   6   9        401.33        428.16        52.09 o                         
  12   6   9        384.45        349.22        52.18 o                         
  13   6   9        287.94        261.79        56.53 o                         
 -12   7   9         40.43         12.11        67.34 o                         
 -11   7   9        970.57        789.92       157.42 o                         
 -10   7   9        751.87        686.61       163.66 o                         
  -9   7   9         70.71         37.89        56.29 o                         
  -8   7   9         53.94         -4.19        54.10 o                         
  -7   7   9       1057.43        963.71        58.33 o                         
  -6   7   9         85.59        115.54        44.59 o                         
  -5   7   9        786.28        621.05        49.62 o                         
  -4   7   9        126.22         58.46        53.62 o                         
  -3   7   9       1698.71       1571.02       124.11 o                         
  -2   7   9        261.91        298.79        57.65 o                         
  -1   7   9          3.92          5.69        52.41 o                         
   0   7   9        491.86        446.89        44.14 o                         
   1   7   9        302.48        266.79        51.82 o                         
   2   7   9         90.76        142.70        47.10 o                         
   3   7   9       2603.45       2830.50       135.57 o                         
   4   7   9        197.05        216.73        44.85 o                         
   5   7   9       1961.42       2264.17       113.79 o                         
   6   7   9         15.77         21.00        42.98 o                         
   7   7   9         52.31          7.09        47.84 o                         
   8   7   9          7.18        -12.62        52.45 o                         
   9   7   9         68.55         84.35        52.86 o                         
  10   7   9        309.05        380.25        56.74 o                         
  11   7   9        960.66       1207.25        83.72 o                         
  12   7   9         79.79         43.85        55.14 o                         
 -11   8   9        427.70        292.66        75.21 o                         
 -10   8   9        144.88         53.99        55.99 o                         
  -9   8   9         30.94         34.39        66.13 o                         
  -8   8   9        542.77        429.31        66.31 o                         
  -7   8   9         30.96        -19.95        59.59 o                         
  -6   8   9          9.94        -20.23        63.92 o                         
  -5   8   9        385.77        530.48        82.84 o                         
  -4   8   9       3272.85       3191.45       161.60 o                         
  -3   8   9          1.97         -4.83        67.95 o                         
  -2   8   9        111.37        120.91        56.21 o                         
  -1   8   9          6.45        -43.91        56.52 o                         
   0   8   9         21.11         33.88        60.81 o                         
   1   8   9         22.52        -15.76        48.37 o                         
   2   8   9        183.00        162.59        55.61 o                         
   3   8   9         21.09         18.48        50.70 o                         
   4   8   9       5064.26       5029.85       322.18 o                         
   5   8   9          1.39         26.72        54.69 o                         
   6   8   9        353.31        429.88        60.69 o                         
   7   8   9        300.44        221.55        49.88 o                         
   8   8   9          4.80        -36.84        61.56 o                         
   9   8   9          0.20         -4.64        61.65 o                         
  10   8   9        145.99        182.83        63.29 o                         
 -10   9   9          2.68        -86.06       126.27 o                         
  -9   9   9        545.22        440.54        84.70 o                         
  -8   9   9        148.91         73.67        80.81 o                         
  -7   9   9        189.11        263.62        99.49 o                         
  -6   9   9         84.92         77.21        97.09 o                         
  -5   9   9        762.44        905.46        87.69 o                         
  -4   9   9        178.16        278.17        85.10 o                         
  -3   9   9       1651.92       1949.40        93.07 o                         
  -2   9   9         13.54         39.58        83.41 o                         
  -1   9   9        569.85        560.03        63.13 o                         
   0   9   9          5.11         30.16        69.12 o                         
   1   9   9        542.67        619.70       103.53 o                         
   2   9   9        266.96        173.58        79.16 o                         
   3   9   9        988.49       1073.50       260.94 o                         
   4   9   9          6.48        -38.38        58.80 o                         
   5   9   9       1148.89        926.49       190.96 o                         
   6   9   9        253.69        253.45        73.55 o                         
   7   9   9         20.81         33.17        70.89 o                         
   8   9   9        117.21         40.32        62.36 o                         
   9   9   9         18.89         25.83        65.09 o                         
  -7  10   9         99.16        199.46       116.29 o                         
  -6  10   9         17.05        -15.22        83.47 o                         
  -5  10   9        541.54        665.37        86.53 o                         
  -4  10   9        665.54        780.57       103.70 o                         
  -3  10   9        289.66        252.74       103.23 o                         
  -2  10   9        361.29        442.98       103.79 o                         
  -1  10   9        111.07         68.56       103.50 o                         
   0  10   9         90.15         77.32       103.13 o                         
   1  10   9        173.45        226.37       103.49 o                         
   2  10   9         39.68         19.89       103.45 o                         
   3  10   9        194.19        100.80       104.55 o                         
   4  10   9        634.33        382.95       169.73 o                         
   5  10   9        278.72        182.00        97.32 o                         
   6  10   9          4.89        -21.32        81.64 o                         
   7  10   9         79.90         14.94        84.10 o                         
  -4  11   9         53.16        -14.33        98.90 o                         
  -3  11   9          4.80        -39.87       121.60 o                         
  -2  11   9        494.69        534.88       123.68 o                         
  -1  11   9         88.80        149.29       121.71 o                         
   0  11   9         46.80         15.19       100.46 o                         
   1  11   9         23.84         35.29       121.26 o                         
   2  11   9        218.33        162.89       100.45 o                         
   3  11   9        645.83        775.06       125.40 o                         
   4  11   9         97.66         38.56       118.86 o                         
 -14   0  10       2216.27       2057.50        73.71 o                         
 -12   0  10       2808.62       2745.80        68.75 o                         
 -10   0  10         36.47         42.78        67.53 o                         
  -8   0  10        871.95       1402.49        75.17 o                         
  -6   0  10         10.56        207.97        62.84 o                         
  -4   0  10        703.52        875.29        53.22 o                         
  -2   0  10       4098.98       4704.95       119.13 o                         
   0   0  10       3327.32       3360.14       185.62 o                         
   2   0  10        207.14        176.01        42.40 o                         
   4   0  10        324.66        294.88        51.22 o                         
   6   0  10       6561.65       5814.36       272.95 o                         
   8   0  10       1929.49       1950.51       117.61 o                         
  10   0  10         37.15         41.26        39.32 o                         
  12   0  10        112.82        172.59        66.01 o                         
  14   0  10       1859.08       1685.42        73.28 o                         
 -15   1  10        865.11        658.70        70.64 o                         
 -14   1  10          8.09         45.95        58.40 o                         
 -13   1  10        636.33        645.49        53.52 o                         
 -12   1  10        352.59        360.75        52.09 o                         
 -11   1  10        902.64        975.31        48.80 o                         
 -10   1  10        402.75        519.61        44.01 o                         
  -9   1  10       1887.05       1885.02        45.83 o                         
  -8   1  10        113.30        127.20        44.18 o                         
  -7   1  10       2079.26       2639.28        46.46 o                         
  -6   1  10        299.14        370.84        32.61 o                         
  -5   1  10        151.24        139.52        31.40 o                         
  -4   1  10        693.28       1044.74        40.98 o                         
  -3   1  10        273.95        271.68        37.81 o                         
  -2   1  10        276.92        637.28        43.01 o                         
  -1   1  10       6300.15       6850.32       191.03 o                         
   0   1  10          1.42         47.87        33.49 o                         
   1   1  10       2968.80       3099.45       157.63 o                         
   2   1  10        562.94        501.54        39.65 o                         
   3   1  10         11.40         24.01        42.24 o                         
   4   1  10        183.44        223.35        31.09 o                         
   5   1  10        446.01        410.90        37.34 o                         
   6   1  10          0.51         20.14        32.15 o                         
   7   1  10       3708.02       3511.11       141.80 o                         
   8   1  10        255.31        215.87        32.38 o                         
   9   1  10         12.57         45.87        32.42 o                         
  10   1  10         20.59         14.13        33.76 o                         
  11   1  10         61.02         13.36        46.49 o                         
  12   1  10        147.36        143.22        35.79 o                         
  13   1  10        142.07        113.56        49.73 o                         
  14   1  10         66.58        140.93        65.02 o                         
 -15   2  10         61.63        128.49        76.64 o                         
 -14   2  10        898.63        942.17        63.25 o                         
 -13   2  10        473.80        543.30        51.94 o                         
 -12   2  10        374.12        393.41        58.65 o                         
 -11   2  10        911.82        907.70        45.65 o                         
 -10   2  10         27.97         50.58        36.98 o                         
  -9   2  10       2165.68       2202.96        50.71 o                         
  -8   2  10       6819.04       7662.59       130.06 o                         
  -7   2  10        991.63       1013.92        38.14 o                         
  -6   2  10       2598.96       2529.90        46.41 o                         
  -5   2  10        950.93       1095.87        41.37 o                         
  -4   2  10        455.36        416.36        42.36 o                         
  -3   2  10        861.54        842.15        37.21 o                         
  -2   2  10         15.14         28.76        30.96 o                         
  -1   2  10       1276.23       1415.30        42.93 o                         
   0   2  10       7943.09       8529.51       293.43 o                         
   1   2  10       1953.48       1880.08        45.25 o                         
   2   2  10       2213.30       2124.11        45.99 o                         
   3   2  10         90.40        105.07        34.60 o                         
   4   2  10         52.13        104.67        32.17 o                         
   5   2  10       1313.59       1329.07        93.97 o                         
   6   2  10       1860.63       1867.95        74.26 o                         
   7   2  10          3.89         -5.57        35.56 o                         
   8   2  10        977.48        956.04        38.91 o                         
   9   2  10       1939.14       1960.09        80.08 o                         
  10   2  10          4.43         11.39        37.51 o                         
  11   2  10         41.38         41.26        40.26 o                         
  12   2  10         19.38        -19.41        43.18 o                         
  13   2  10        309.27        296.58        50.91 o                         
  14   2  10       1229.92       1349.09       106.01 o                         
 -14   3  10        269.29        281.51        69.93 o                         
 -13   3  10       1273.01       1242.44        71.75 o                         
 -12   3  10        116.66        136.99        44.29 o                         
 -11   3  10         26.34         53.39        52.46 o                         
 -10   3  10       2655.43       2939.68       100.84 o                         
  -9   3  10       2114.66       2182.52        52.07 o                         
  -8   3  10         25.72         57.70        38.04 o                         
  -7   3  10       3423.98       3526.00        66.36 o                         
  -6   3  10        108.67        230.62        44.41 o                         
  -5   3  10        925.32        918.54        37.82 o                         
  -4   3  10       1794.28       1814.14        45.02 o                         
  -3   3  10          6.49        130.27        41.95 o                         
  -2   3  10       9433.28       9030.33       415.61 o                         
  -1   3  10       1740.18       2501.39        95.27 o                         
   0   3  10          4.43         -8.86        41.26 o                         
   1   3  10       2175.92       2065.85        46.53 o                         
   2   3  10         33.42         46.91        34.10 o                         
   3   3  10          0.80         29.89        33.61 o                         
   4   3  10        148.42        174.33        37.88 o                         
   5   3  10        639.21        711.00        60.48 o                         
   6   3  10        769.68        811.86        50.67 o                         
   7   3  10        681.32        986.26        77.26 o                         
   8   3  10       1301.78       1290.01        48.01 o                         
   9   3  10        895.10        857.91        41.73 o                         
  10   3  10         27.53         64.11        43.42 o                         
  11   3  10          1.10        -17.65        43.09 o                         
  12   3  10         39.30         21.68        54.10 o                         
  13   3  10        525.69        478.46        60.33 o                         
  14   3  10         30.19         -8.53        61.86 o                         
 -14   4  10       1092.85       1082.11        73.21 o                         
 -13   4  10        145.55        131.26        57.69 o                         
 -12   4  10        902.51        936.19        71.37 o                         
 -11   4  10       1619.32       1606.49       128.17 o                         
 -10   4  10         79.39         51.04        53.30 o                         
  -9   4  10       1226.85       1195.88        50.28 o                         
  -8   4  10        300.72        360.65        50.99 o                         
  -7   4  10        667.31        626.20        61.19 o                         
  -6   4  10        326.10        341.36        51.84 o                         
  -5   4  10       1498.33       1265.40        50.92 o                         
  -4   4  10        131.96        135.51        42.71 o                         
  -3   4  10       2352.15       2319.34       135.98 o                         
  -2   4  10       1632.90       1956.99        49.41 o                         
  -1   4  10        801.57       1041.88        64.28 o                         
   0   4  10       6555.25       6827.03       150.42 o                         
   1   4  10        248.28        323.71        39.62 o                         
   2   4  10       1395.40       1311.56        40.63 o                         
   3   4  10        273.59        335.29        42.54 o                         
   4   4  10       1520.83       1727.13        81.21 o                         
   5   4  10        534.24        828.73        43.27 o                         
   6   4  10        483.32        506.77        39.31 o                         
   7   4  10          3.50         63.37        36.94 o                         
   8   4  10        758.44        827.67        43.28 o                         
   9   4  10        962.99       1276.25        52.54 o                         
  10   4  10        939.75       1019.72        55.45 o                         
  11   4  10        301.21        313.76        43.65 o                         
  12   4  10        294.89        283.76        50.64 o                         
  13   4  10         65.78          3.60        49.06 o                         
 -13   5  10        862.17        661.75        66.13 o                         
 -12   5  10        151.86        135.08        69.93 o                         
 -11   5  10         76.54         51.11        54.12 o                         
 -10   5  10       1032.89        972.97        63.12 o                         
  -9   5  10          1.09         29.24        59.28 o                         
  -8   5  10        456.14        456.94        46.23 o                         
  -7   5  10        327.95        364.06        51.43 o                         
  -6   5  10         84.12         75.32        41.98 o                         
  -5   5  10         93.69         65.61        51.20 o                         
  -4   5  10        418.17        508.40        42.48 o                         
  -3   5  10       1029.15        956.57        47.96 o                         
  -2   5  10        277.13        295.44        43.33 o                         
  -1   5  10          3.02          4.02        42.39 o                         
   0   5  10        316.93        357.85        45.12 o                         
   1   5  10       1831.23       1685.84        83.25 o                         
   2   5  10       1868.46       1776.86        68.81 o                         
   3   5  10         80.56        116.29        34.50 o                         
   4   5  10       3273.08       3431.70        61.92 o                         
   5   5  10        367.76        426.01        45.34 o                         
   6   5  10        337.88        415.17        38.05 o                         
   7   5  10        199.22        159.69        41.19 o                         
   8   5  10       1664.91       1801.76       106.23 o                         
   9   5  10        665.33        806.86        45.96 o                         
  10   5  10       1111.13       1235.49        60.26 o                         
  11   5  10        130.50         66.36        60.23 o                         
  12   5  10        472.67        419.24        56.49 o                         
  13   5  10        496.27        433.87        59.73 o                         
 -13   6  10        300.22        187.40       115.56 o                         
 -12   6  10         49.10         42.17        61.80 o                         
 -11   6  10       1029.77        873.95        72.05 o                         
 -10   6  10        426.06        366.80        53.89 o                         
  -9   6  10        265.20        215.40        59.63 o                         
  -8   6  10         44.83          9.85        52.62 o                         
  -7   6  10        117.12        119.66        49.87 o                         
  -6   6  10       2325.15       2221.47       133.19 o                         
  -5   6  10        809.56        715.19        45.14 o                         
  -4   6  10         15.87         48.82        50.07 o                         
  -3   6  10       1369.75       1173.32        54.05 o                         
  -2   6  10        336.23        374.79        47.45 o                         
  -1   6  10          1.88          1.82        45.56 o                         
   0   6  10          1.34         -3.18        51.90 o                         
   1   6  10        120.78        151.08        41.22 o                         
   2   6  10        723.33        803.71        52.82 o                         
   3   6  10        508.69        665.29        47.37 o                         
   4   6  10       2089.55       2173.86        86.64 o                         
   5   6  10        480.07        622.53        51.11 o                         
   6   6  10         67.32         68.96        43.92 o                         
   7   6  10        335.52        376.63        58.99 o                         
   8   6  10        151.37        130.00        48.28 o                         
   9   6  10        895.94       1166.75        87.00 o                         
  10   6  10        202.32        163.99        51.15 o                         
  11   6  10        714.94        846.64        63.00 o                         
  12   6  10        515.50        612.01        60.88 o                         
 -11   7  10        179.48         70.92        65.91 o                         
 -10   7  10        633.59        394.92        94.90 o                         
  -9   7  10        190.22         72.70        65.19 o                         
  -8   7  10        325.21        310.05        59.33 o                         
  -7   7  10        347.10        310.41        52.60 o                         
  -6   7  10        122.04         39.02        53.64 o                         
  -5   7  10         15.22        -17.64        40.17 o                         
  -4   7  10       2156.96       2317.90        98.50 o                         
  -3   7  10          2.79         19.89        52.93 o                         
  -2   7  10        541.02        411.63        49.79 o                         
  -1   7  10        321.05        294.99        46.19 o                         
   0   7  10        420.86        385.62        45.43 o                         
   1   7  10        155.20        172.26        45.43 o                         
   2   7  10        183.48        174.02        46.34 o                         
   3   7  10        123.89        154.73        43.83 o                         
   4   7  10       2732.84       2950.43       120.09 o                         
   5   7  10        201.44        145.70        59.01 o                         
   6   7  10         21.85         12.07        51.94 o                         
   7   7  10        231.09        185.22        48.91 o                         
   8   7  10        160.42        113.40        59.63 o                         
   9   7  10          6.20         -2.90        56.26 o                         
  10   7  10        892.03        939.65        93.17 o                         
  11   7  10          8.35         18.99        52.45 o                         
 -10   8  10          8.08         29.49        67.91 o                         
  -9   8  10        126.17        114.75        54.45 o                         
  -8   8  10         40.67          4.98        63.97 o                         
  -7   8  10        351.42        254.38        64.15 o                         
  -6   8  10        609.87        627.66       122.88 o                         
  -5   8  10       1142.47       1151.68       250.82 o                         
  -4   8  10          4.38         17.42        54.65 o                         
  -3   8  10       1303.98       1386.22        86.80 o                         
  -2   8  10        206.40        385.69        81.54 o                         
  -1   8  10        123.70        122.92        60.42 o                         
   0   8  10          0.20        -17.43        56.95 o                         
   1   8  10         13.85         55.38        54.93 o                         
   2   8  10          2.08        -10.12        56.59 o                         
   3   8  10       1932.75       2169.31       148.54 o                         
   4   8  10         16.17         11.65        57.97 o                         
   5   8  10        592.43        494.84        54.19 o                         
   6   8  10         22.43        -24.83        58.70 o                         
   7   8  10          0.08         31.65        61.22 o                         
   8   8  10          0.21         51.49        55.82 o                         
   9   8  10        327.86        307.72        56.08 o                         
  10   8  10         25.64         14.12        63.79 o                         
  -9   9  10         23.57         44.31       172.44 o                         
  -8   9  10        152.31        125.29        80.53 o                         
  -7   9  10        494.93        433.17       100.31 o                         
  -6   9  10         17.70         47.36        78.82 o                         
  -5   9  10        328.83        334.62        81.35 o                         
  -4   9  10       1662.07       2089.35       104.73 o                         
  -3   9  10         58.45         72.82        68.45 o                         
  -2   9  10        128.21        127.41        69.23 o                         
  -1   9  10         42.55         52.28        68.67 o                         
   0   9  10        131.24        167.09        84.26 o                         
   1   9  10         41.70         -7.33        84.92 o                         
   2   9  10        905.36       1025.70       352.33 o                         
   3   9  10          0.71         -9.64        51.94 o                         
   4   9  10       1960.23       1930.39       566.36 o                         
   5   9  10         41.83         17.52        64.38 o                         
   6   9  10        143.31         98.06        63.81 o                         
   7   9  10          2.84         15.98        65.06 o                         
   8   9  10          2.29         -4.52        73.50 o                         
  -6  10  10        584.99        693.36       119.45 o                         
  -5  10  10        847.06       1049.20       258.74 o                         
  -4  10  10         72.45         48.88        83.65 o                         
  -3  10  10        121.62         87.30       101.88 o                         
  -2  10  10        377.74        479.49       102.73 o                         
  -1  10  10         52.00         88.25        82.66 o                         
   0  10  10         11.21         36.42        81.78 o                         
   1  10  10         31.27         92.99       102.47 o                         
   2  10  10         54.54         78.61       103.04 o                         
   3  10  10       1426.94       1360.97        80.97 o                         
   4  10  10        374.37        126.19        82.38 o                         
   5  10  10        383.04        191.69       116.97 o                         
   6  10  10        116.74        -21.14       166.53 o                         
   0  11  10          1.35        -63.53       121.31 o                         
 -13   0  11        921.48        817.70       133.85 o                         
 -11   0  11         22.28         50.62        80.87 o                         
  -9   0  11       5741.77       6354.89       108.53 o                         
  -7   0  11        111.02        236.20        56.87 o                         
  -5   0  11        635.63        678.56        51.11 o                         
  -3   0  11         78.39         95.96        57.61 o                         
  -1   0  11      14263.31      15017.46       600.07 o                         
   1   0  11        621.56        721.58        63.52 o                         
   3   0  11        122.78         81.24        49.34 o                         
   5   0  11        863.89        662.27        67.39 o                         
   7   0  11        546.93        462.24        61.80 o                         
   9   0  11        684.63        593.88        53.79 o                         
  11   0  11        393.16        477.00        47.58 o                         
  13   0  11       1470.83       1630.67       166.85 o                         
 -14   1  11        304.17        314.22        61.63 o                         
 -13   1  11         22.02         70.90        53.73 o                         
 -12   1  11        734.33        773.89        45.44 o                         
 -11   1  11        529.68        545.29        51.74 o                         
 -10   1  11       2058.76       2274.91        78.96 o                         
  -9   1  11         15.05         85.43        36.33 o                         
  -8   1  11        790.57       1089.94        47.57 o                         
  -7   1  11          2.91        -11.34        43.32 o                         
  -6   1  11        330.66        326.69        32.14 o                         
  -5   1  11        256.85        366.28        34.96 o                         
  -4   1  11        810.06        823.33        39.81 o                         
  -3   1  11       1677.86       1731.66        43.73 o                         
  -2   1  11       9595.99      10385.66       419.07 o                         
  -1   1  11        125.27        228.18        34.84 o                         
   0   1  11       3150.77       3096.64        66.76 o                         
   1   1  11        379.41        374.06        38.62 o                         
   2   1  11        109.83        135.34        34.61 o                         
   3   1  11        405.57        442.73        36.00 o                         
   4   1  11         95.62         71.63        38.43 o                         
   5   1  11          1.04         34.51        37.45 o                         
   6   1  11       3821.84       3444.79       110.86 o                         
   7   1  11        110.10         84.60        41.60 o                         
   8   1  11         31.93          6.97        33.26 o                         
   9   1  11        142.04        180.41        29.70 o                         
  10   1  11        104.75         48.36        40.61 o                         
  11   1  11         63.56         14.60        43.13 o                         
  12   1  11         65.93         47.11        58.88 o                         
  13   1  11         16.76         -4.58        59.18 o                         
  14   1  11        857.97        848.90        80.03 o                         
 -14   2  11         17.67        -28.60        70.17 o                         
 -13   2  11       1657.70       1594.82        72.04 o                         
 -12   2  11        387.75        389.59        54.53 o                         
 -11   2  11          1.29         22.16        47.03 o                         
 -10   2  11       1707.95       1789.55        67.90 o                         
  -9   2  11       1176.25       1291.73        47.91 o                         
  -8   2  11         12.16         29.04        34.84 o                         
  -7   2  11        222.82        421.28        45.03 o                         
  -6   2  11         78.16        212.31        44.81 o                         
  -5   2  11       1489.12       1542.28        52.47 o                         
  -4   2  11        823.27        844.90        36.72 o                         
  -3   2  11       3437.70       3479.91        65.08 o                         
  -2   2  11         26.37         56.16        37.33 o                         
  -1   2  11       7705.36       8196.81        66.68 o                         
   0   2  11         53.12         84.44        37.03 o                         
   1   2  11        787.07        943.89        40.86 o                         
   2   2  11        231.19        267.55        38.64 o                         
   3   2  11         73.87         58.61        34.48 o                         
   4   2  11        895.06        788.21        41.70 o                         
   5   2  11       3512.93       3209.42       141.19 o                         
   6   2  11         20.97         67.34        40.66 o                         
   7   2  11       2212.46       2206.92       133.91 o                         
   8   2  11       1264.72       1281.80        47.92 o                         
   9   2  11         67.56         55.67        32.19 o                         
  10   2  11         49.18         13.22        38.34 o                         
  11   2  11          8.45         30.82        45.96 o                         
  12   2  11        901.77        890.25        52.31 o                         
  13   2  11        723.11        671.49        76.11 o                         
 -14   3  11        264.43        296.71        69.70 o                         
 -13   3  11          1.23         11.86        61.82 o                         
 -12   3  11         43.43         99.90        60.94 o                         
 -11   3  11        945.16        817.04        55.53 o                         
 -10   3  11         91.22         58.08        44.31 o                         
  -9   3  11        616.87        808.81        46.98 o                         
  -8   3  11       2262.17       2514.58       122.60 o                         
  -7   3  11        332.07        397.99        50.52 o                         
  -6   3  11       2029.76       1880.54        81.72 o                         
  -5   3  11         46.07         43.77        40.05 o                         
  -4   3  11        492.53        502.92        39.34 o                         
  -3   3  11        831.30        886.75        41.03 o                         
  -2   3  11        213.03        347.00        39.19 o                         
  -1   3  11        179.99        238.96        41.99 o                         
   0   3  11        836.25        902.95        45.58 o                         
   1   3  11       2826.10       2862.66       108.32 o                         
   2   3  11       1352.01       1293.39        47.83 o                         
   3   3  11        695.45        735.08        35.50 o                         
   4   3  11       1304.23       1280.03        43.15 o                         
   5   3  11       1581.10       1640.85        52.10 o                         
   6   3  11       1771.88       1909.31        71.91 o                         
   7   3  11        332.97        346.30        36.51 o                         
   8   3  11       1348.17       1414.75        88.74 o                         
   9   3  11        269.89        309.95        41.56 o                         
  10   3  11        142.20        106.42        40.78 o                         
  11   3  11        623.39        661.20        48.18 o                         
  12   3  11        385.76        326.89        45.34 o                         
  13   3  11        523.80        530.16        58.63 o                         
 -13   4  11         51.90         17.13        64.42 o                         
 -12   4  11        711.58        765.34        54.38 o                         
 -11   4  11          2.26         55.20        52.57 o                         
 -10   4  11       1596.65       1410.76        99.23 o                         
  -9   4  11        255.97        326.28        54.02 o                         
  -8   4  11        421.59        374.96        42.85 o                         
  -7   4  11       3952.42       4294.24        95.44 o                         
  -6   4  11        397.81        465.39        52.30 o                         
  -5   4  11         57.46         52.51        37.87 o                         
  -4   4  11         67.92        100.75        45.44 o                         
  -3   4  11       1749.92       1693.60        81.93 o                         
  -2   4  11        375.07        407.74        35.71 o                         
  -1   4  11       2346.48       2351.71        76.43 o                         
   0   4  11       1420.90       1563.33        50.49 o                         
   1   4  11       3988.37       4114.87       155.50 o                         
   2   4  11        345.55        339.48        35.19 o                         
   3   4  11          1.96         35.94        40.77 o                         
   4   4  11       1840.65       2046.33        82.35 o                         
   5   4  11        312.12        297.09        45.39 o                         
   6   4  11        609.90        678.92        45.64 o                         
   7   4  11         48.00         98.86        39.75 o                         
   8   4  11        920.93        949.29        45.29 o                         
   9   4  11         61.90         36.87        44.55 o                         
  10   4  11        365.43        423.97        47.81 o                         
  11   4  11        329.15        352.94        51.34 o                         
  12   4  11        487.01        421.01        60.53 o                         
  13   4  11        504.75        432.45        87.45 o                         
 -12   5  11          0.08         11.21        62.01 o                         
 -11   5  11       1823.77       1786.79        89.48 o                         
 -10   5  11         82.34         34.03        48.50 o                         
  -9   5  11        285.31        247.67        53.99 o                         
  -8   5  11       1079.40       1127.24        62.71 o                         
  -7   5  11        696.75        541.13        47.43 o                         
  -6   5  11        470.27        375.81        42.66 o                         
  -5   5  11       1669.64       1460.40        46.62 o                         
  -4   5  11        188.82        147.85        51.35 o                         
  -3   5  11       2310.37       2509.50        97.12 o                         
  -2   5  11        122.22        268.91        46.38 o                         
  -1   5  11         55.96         51.77        41.05 o                         
   0   5  11        110.59        300.02        51.34 o                         
   1   5  11        454.20        462.75        46.59 o                         
   2   5  11        254.95        330.15        44.76 o                         
   3   5  11        358.18        501.48        42.88 o                         
   4   5  11        331.89        302.76        34.24 o                         
   5   5  11        154.30        255.05        40.70 o                         
   6   5  11          8.40         21.65        33.91 o                         
   7   5  11        817.23       1054.19        60.76 o                         
   8   5  11        150.79        146.86        44.43 o                         
   9   5  11       1145.05       1248.04        48.26 o                         
  10   5  11          2.52         35.78        60.48 o                         
  11   5  11        274.80        234.74        52.25 o                         
  12   5  11        918.96        999.64        74.97 o                         
 -12   6  11        745.93        339.85       129.10 o                         
 -11   6  11          0.74         -2.60        55.15 o                         
 -10   6  11        476.98        384.77        68.92 o                         
  -9   6  11        137.11        115.17        54.67 o                         
  -8   6  11        406.42        463.07        54.57 o                         
  -7   6  11        608.52        550.46        61.23 o                         
  -6   6  11       1122.73       1041.74        66.61 o                         
  -5   6  11         58.05        118.68        51.80 o                         
  -4   6  11        879.64        805.06        49.25 o                         
  -3   6  11         68.29         88.55        45.56 o                         
  -2   6  11          4.28         -8.50        45.77 o                         
  -1   6  11        269.99        226.05        41.66 o                         
   0   6  11        213.59        269.32        50.11 o                         
   1   6  11         84.29        112.38        44.27 o                         
   2   6  11        295.76        317.61        45.05 o                         
   3   6  11       1325.04       1344.63       113.92 o                         
   4   6  11        337.38        392.44        35.79 o                         
   5   6  11        421.88        549.18        52.28 o                         
   6   6  11          9.08         14.66        57.81 o                         
   7   6  11          5.11         24.04        51.72 o                         
   8   6  11       1049.66       1182.01        60.66 o                         
   9   6  11        567.17        571.89        50.52 o                         
  10   6  11       1253.04       1184.40        64.63 o                         
  11   6  11        240.59        250.04        63.98 o                         
 -11   7  11        170.48        -13.50        68.01 o                         
 -10   7  11          0.47         61.28        69.84 o                         
  -9   7  11        657.75        523.95       124.15 o                         
  -8   7  11         17.13         13.82        61.32 o                         
  -7   7  11         17.94         34.16        57.03 o                         
  -6   7  11         19.22        -19.21        52.55 o                         
  -5   7  11       1406.39       1397.63       152.03 o                         
  -4   7  11        640.80        573.43        50.56 o                         
  -3   7  11          6.68         27.67        63.25 o                         
  -2   7  11         90.45        119.15        58.68 o                         
  -1   7  11         77.22        101.89        51.50 o                         
   0   7  11          1.57        -13.52        42.15 o                         
   1   7  11       1435.13       1531.46        92.14 o                         
   2   7  11         41.62         61.82        53.65 o                         
   3   7  11       2114.61       2338.88       146.17 o                         
   4   7  11        176.51        232.31        52.52 o                         
   5   7  11         39.96         19.74        48.75 o                         
   6   7  11         60.75         74.44        47.47 o                         
   7   7  11          9.41         54.13        61.21 o                         
   8   7  11        195.43        220.07        69.74 o                         
   9   7  11       2089.48       2561.19       165.34 o                         
  10   7  11          8.60        -12.31        56.27 o                         
  -9   8  11          7.54        -18.42        80.92 o                         
  -8   8  11        405.89        246.30        59.82 o                         
  -7   8  11          7.43        -31.94        71.41 o                         
  -6   8  11        866.93        698.23       150.47 o                         
  -5   8  11         12.61         34.17        56.75 o                         
  -4   8  11        503.26        385.26        71.95 o                         
  -3   8  11         15.69         -1.55        53.31 o                         
  -2   8  11         40.37         43.65        47.72 o                         
  -1   8  11        114.38         67.87        55.72 o                         
   0   8  11         21.71        -10.77        58.67 o                         
   1   8  11         17.30          6.73        58.98 o                         
   2   8  11       2751.09       3092.30       517.94 o                         
   3   8  11         32.79         42.39        50.76 o                         
   4   8  11        888.20        825.52       135.35 o                         
   5   8  11         43.76         24.22        60.44 o                         
   6   8  11         93.35         76.69        63.64 o                         
   7   8  11          9.67        -50.98        68.75 o                         
   8   8  11         66.58         59.49        70.78 o                         
   9   8  11          1.77         11.19        59.60 o                         
  -7   9  11         18.56         58.26        93.08 o                         
  -6   9  11        162.43        102.01        82.06 o                         
  -5   9  11       2123.65       2116.27       187.99 o                         
  -4   9  11        244.36        300.76        81.15 o                         
  -3   9  11        773.38       1017.05       101.46 o                         
  -2   9  11        319.06        310.63        80.58 o                         
  -1   9  11        158.17        111.98        80.24 o                         
   0   9  11         44.75         76.82        98.22 o                         
   1   9  11        363.54        190.87        92.85 o                         
   2   9  11          7.19        -13.96        66.27 o                         
   3   9  11       1267.54       1103.96       389.45 o                         
   4   9  11         43.96         36.98        65.02 o                         
   5   9  11        191.08        116.54        62.42 o                         
   6   9  11        101.99         72.00        69.15 o                         
   7   9  11         32.10          8.32        94.92 o                         
  -4  10  11        557.81        356.08        96.54 o                         
  -3  10  11         63.72         -2.29        95.71 o                         
  -2  10  11        187.87        138.06        95.67 o                         
  -1  10  11         51.92         90.30       116.64 o                         
   0  10  11          1.10         -5.08       112.86 o                         
   1  10  11        196.30        205.56       132.63 o                         
   2  10  11        285.12        188.17       119.57 o                         
   3  10  11        192.37        195.70        98.08 o                         
   4  10  11         32.64         -1.08        68.89 o                         
 -12   0  12       1039.39        946.41        81.72 o                         
 -10   0  12       1700.19       2296.30        75.26 o                         
  -8   0  12         86.24        421.76        69.90 o                         
  -6   0  12        161.99        259.47        56.45 o                         
  -4   0  12        138.55        112.60        47.61 o                         
  -2   0  12       4475.90       4150.65        70.44 o                         
   0   0  12         98.92        106.67        59.70 o                         
   2   0  12        132.63         81.77        42.63 o                         
   4   0  12       3798.53       3380.05        92.03 o                         
   6   0  12       3040.74       2983.84        85.95 o                         
   8   0  12        329.09        274.88        41.65 o                         
  10   0  12        134.40         55.19        58.24 o                         
  12   0  12        926.62        794.65        79.46 o                         
 -13   1  12        461.18        441.98        61.47 o                         
 -12   1  12         60.83         79.46        55.92 o                         
 -11   1  12        189.09        151.76        51.07 o                         
 -10   1  12        114.40         94.83        47.63 o                         
  -9   1  12       2124.64       2860.60        70.32 o                         
  -8   1  12        155.42        202.47        39.90 o                         
  -7   1  12        372.54        438.15        38.54 o                         
  -6   1  12        543.37        642.49        50.11 o                         
  -5   1  12        125.68        112.84        44.24 o                         
  -4   1  12         99.49        165.46        33.79 o                         
  -3   1  12       1740.99       1704.46        63.78 o                         
  -2   1  12        354.88        364.69        41.86 o                         
  -1   1  12       4128.36       4658.46       128.79 o                         
   0   1  12       1751.79       1785.84        50.29 o                         
   1   1  12        797.43        852.02        41.38 o                         
   2   1  12        115.46        131.15        34.87 o                         
   3   1  12        284.56        276.59        39.25 o                         
   4   1  12        642.56        677.15        53.56 o                         
   5   1  12       3041.78       2989.08        85.01 o                         
   6   1  12        154.16        161.87        45.89 o                         
   7   1  12         39.73         35.34        38.01 o                         
   8   1  12       1056.86       1120.69        90.17 o                         
   9   1  12         39.39        -36.81        36.81 o                         
  10   1  12        104.93         64.39        43.33 o                         
  11   1  12        145.70        117.12        40.02 o                         
  12   1  12        382.29        302.39        55.51 o                         
  13   1  12       1404.01       1430.76        82.22 o                         
 -13   2  12        594.85        590.76        60.31 o                         
 -12   2  12        450.11        502.90        62.20 o                         
 -11   2  12       1157.46        975.40        51.22 o                         
 -10   2  12       3244.25       3332.99        93.35 o                         
  -9   2  12        303.38        321.69        44.98 o                         
  -8   2  12       3701.51       3759.35        88.61 o                         
  -7   2  12         29.30         76.58        48.73 o                         
  -6   2  12        747.81        871.22        46.18 o                         
  -5   2  12        247.25        277.65        41.11 o                         
  -4   2  12          2.90         87.87        48.95 o                         
  -3   2  12        468.28        522.53        38.54 o                         
  -2   2  12       5508.07       4996.71       200.28 o                         
  -1   2  12       1253.22       1270.23        43.35 o                         
   0   2  12       3589.57       3388.19        52.80 o                         
   1   2  12        163.16        225.28        37.58 o                         
   2   2  12        129.86        125.68        37.91 o                         
   3   2  12        343.57        392.23        46.95 o                         
   4   2  12        323.28        330.90        47.40 o                         
   5   2  12        448.03        373.60        39.87 o                         
   6   2  12        635.91        578.62        61.26 o                         
   7   2  12       1521.32       1374.91        48.55 o                         
   8   2  12        132.36        126.64        47.54 o                         
   9   2  12        290.36        313.01        39.23 o                         
  10   2  12         64.14         48.74        38.37 o                         
  11   2  12        627.52        627.57        61.25 o                         
  12   2  12        786.94        759.50        69.95 o                         
 -13   3  12        357.97        251.19        66.06 o                         
 -12   3  12       1542.15       1532.91        60.16 o                         
 -11   3  12        348.75        241.47        56.94 o                         
 -10   3  12         33.90          5.79        52.87 o                         
  -9   3  12       2694.55       2471.15        60.61 o                         
  -8   3  12         62.01        192.95        48.95 o                         
  -7   3  12        403.86        486.89        50.66 o                         
  -6   3  12        278.43        299.83        45.06 o                         
  -5   3  12        355.31        461.34        42.33 o                         
  -4   3  12       5505.64       5820.23       110.76 o                         
  -3   3  12         70.32        162.58        49.94 o                         
  -2   3  12        548.99        645.89        46.92 o                         
  -1   3  12       5869.32       6185.35       196.98 o                         
   0   3  12        239.68        287.33        45.93 o                         
   1   3  12        766.58        905.91        48.71 o                         
   2   3  12         84.62        108.93        41.68 o                         
   3   3  12        302.68        337.46        46.51 o                         
   4   3  12       3255.95       3362.40        79.12 o                         
   5   3  12       1222.44       1303.72        50.95 o                         
   6   3  12        145.15        170.19        35.38 o                         
   7   3  12       1853.75       1753.52        79.04 o                         
   8   3  12        128.89         84.28        51.77 o                         
   9   3  12         15.59         21.13        39.94 o                         
  10   3  12          3.97        -23.07        51.09 o                         
  11   3  12        504.29        445.40        52.73 o                         
  12   3  12        248.16        188.02        58.32 o                         
 -12   4  12         13.17         61.76        75.45 o                         
 -11   4  12       1456.99       1537.84        65.92 o                         
 -10   4  12         49.80         35.77        65.62 o                         
  -9   4  12         36.92         33.43        53.47 o                         
  -8   4  12        756.04        674.52        49.88 o                         
  -7   4  12         94.62        109.31        57.09 o                         
  -6   4  12         29.59        112.04        49.50 o                         
  -5   4  12       1393.92       1261.56        51.03 o                         
  -4   4  12        547.37        485.85        42.91 o                         
  -3   4  12        184.86        267.18        45.08 o                         
  -2   4  12        288.07        298.26        39.08 o                         
  -1   4  12        607.47        690.12        52.62 o                         
   0   4  12       2429.26       2442.56        72.95 o                         
   1   4  12         74.89        159.03        41.19 o                         
   2   4  12        355.21        428.05        46.50 o                         
   3   4  12       2914.64       3463.30        61.97 o                         
   4   4  12       1677.75       1871.07        98.60 o                         
   5   4  12        686.43        715.49        39.82 o                         
   6   4  12        210.06        259.18        40.64 o                         
   7   4  12        503.22        549.29        45.20 o                         
   8   4  12        407.50        431.93        48.57 o                         
   9   4  12         80.53         45.68        43.46 o                         
  10   4  12        168.61        116.37        54.75 o                         
  11   4  12        306.43        208.07        45.84 o                         
  12   4  12        174.98        117.48        62.83 o                         
 -12   5  12       1142.82        871.50        73.96 o                         
 -11   5  12         59.64         61.16        61.76 o                         
 -10   5  12        284.65        205.91        57.48 o                         
  -9   5  12         56.64         35.79        49.87 o                         
  -8   5  12          6.19        -45.28        59.81 o                         
  -7   5  12        259.04        163.74        54.45 o                         
  -6   5  12        400.67        482.60        63.02 o                         
  -5   5  12       1201.37       1088.38        51.53 o                         
  -4   5  12        989.42       1049.70        48.71 o                         
  -3   5  12        138.07        166.67        44.68 o                         
  -2   5  12        441.41        486.44        48.15 o                         
  -1   5  12          3.29          4.40        45.11 o                         
   0   5  12        963.13       1037.65        57.19 o                         
   1   5  12       1628.45       1675.90        65.84 o                         
   2   5  12        397.38        332.52        42.02 o                         
   3   5  12       1458.78       1528.19        66.32 o                         
   4   5  12         89.49        302.16        40.89 o                         
   5   5  12        858.23       1081.89        50.71 o                         
   6   5  12        921.61       1131.91        55.01 o                         
   7   5  12        484.84        558.88        45.90 o                         
   8   5  12        652.08        705.72        78.32 o                         
   9   5  12          2.25          8.27        54.68 o                         
  10   5  12        630.85        669.02        49.76 o                         
  11   5  12        331.38        324.90        64.52 o                         
 -11   6  12        394.35        195.03        72.73 o                         
 -10   6  12          5.69         20.86        67.01 o                         
  -9   6  12        132.47         79.85        60.92 o                         
  -8   6  12        888.55        998.87        80.93 o                         
  -7   6  12         95.83         33.46        59.42 o                         
  -6   6  12          4.32         27.49        52.41 o                         
  -5   6  12        278.66        215.03        60.59 o                         
  -4   6  12          0.54         77.65        59.05 o                         
  -3   6  12        211.16        182.69        53.78 o                         
  -2   6  12         46.91         71.26        44.61 o                         
  -1   6  12        346.07        283.91        52.23 o                         
   0   6  12        950.33       1103.85        71.95 o                         
   1   6  12       2442.22       2727.69       189.60 o                         
   2   6  12        280.90        349.83        51.81 o                         
   3   6  12        678.06        791.00        46.94 o                         
   4   6  12         93.25        221.46        44.35 o                         
   5   6  12          2.74         -7.67        51.35 o                         
   6   6  12         53.59         34.10        58.27 o                         
   7   6  12        157.27        291.50        59.30 o                         
   8   6  12         58.34         82.91        68.16 o                         
   9   6  12       1069.41       1231.44        90.21 o                         
  10   6  12        245.72        229.58        59.48 o                         
 -10   7  12        196.66         62.48        99.85 o                         
  -9   7  12         61.17         54.02        68.56 o                         
  -8   7  12         82.61         31.06        64.76 o                         
  -7   7  12        124.95         62.83        61.65 o                         
  -6   7  12       2146.05       1926.05       328.27 o                         
  -5   7  12         74.09         61.55        52.82 o                         
  -4   7  12        679.94        561.26       107.51 o                         
  -3   7  12        141.35        184.66        62.47 o                         
  -2   7  12        178.55        148.90        54.93 o                         
  -1   7  12         23.23         10.21        51.69 o                         
   0   7  12        473.65        486.91        45.53 o                         
   1   7  12         92.13         89.81        44.41 o                         
   2   7  12       1540.66       1521.16        57.69 o                         
   3   7  12          7.50         -2.76        46.96 o                         
   4   7  12         16.51         -1.62        57.96 o                         
   5   7  12        109.99        115.96        51.20 o                         
   6   7  12          7.01        -30.25        60.98 o                         
   7   7  12          0.10          1.64        55.87 o                         
   8   7  12        257.19        267.21        62.35 o                         
   9   7  12          0.78          9.36        71.15 o                         
  -8   8  12         21.20         -2.03        71.30 o                         
  -7   8  12        594.65        450.36       125.83 o                         
  -6   8  12          0.22        -40.59        63.97 o                         
  -5   8  12       1549.68       1297.71       250.11 o                         
  -4   8  12          6.75        -37.45        65.05 o                         
  -3   8  12        241.56        262.53        74.67 o                         
  -2   8  12        180.05        101.90        60.07 o                         
  -1   8  12        155.51        128.26        51.58 o                         
   0   8  12         43.17         18.15        59.18 o                         
   1   8  12       1219.13        982.74       189.00 o                         
   2   8  12         17.38         14.70        72.76 o                         
   3   8  12        623.99        491.79       123.63 o                         
   4   8  12         60.66         45.65        65.79 o                         
   5   8  12          8.64          5.91        66.95 o                         
   6   8  12          7.49         -3.64        60.35 o                         
   7   8  12         17.25          9.84        77.85 o                         
  -6   9  12        903.53        895.92        96.94 o                         
  -5   9  12         19.75        -45.45        93.32 o                         
  -4   9  12        250.16        128.60        91.06 o                         
  -3   9  12          1.22         12.36        80.27 o                         
  -2   9  12         43.10        100.84       111.04 o                         
  -1   9  12         71.23         71.95        80.26 o                         
   0   9  12        465.79        378.45       160.56 o                         
   1   9  12        197.42        115.59        60.91 o                         
   2   9  12       1756.10       1620.80       555.38 o                         
   3   9  12         45.29          2.62        76.72 o                         
   4   9  12         15.00         -0.32        64.54 o                         
   5   9  12         10.24         18.86        68.71 o                         
 -13   0  13         66.90         65.31        98.20 o                         
 -11   0  13       2790.75       2577.90        93.75 o                         
  -9   0  13       1709.02       1925.36        88.52 o                         
  -7   0  13        676.16        844.33        52.25 o                         
  -5   0  13        454.40        438.43        56.36 o                         
  -3   0  13       3389.37       3727.64        69.17 o                         
  -1   0  13         11.91         30.81        55.66 o                         
   1   0  13       1250.57       1244.43        66.43 o                         
   3   0  13         31.72         32.99        57.55 o                         
   5   0  13       4077.76       3224.03       111.17 o                         
   7   0  13        697.40        685.52       100.20 o                         
   9   0  13        206.72        157.50        47.79 o                         
  11   0  13        646.49        591.77       111.40 o                         
 -13   1  13         16.91        -65.93       152.95 o                         
 -12   1  13        121.97        113.95        63.58 o                         
 -11   1  13         49.01         23.74        61.17 o                         
 -10   1  13       2179.86       2635.96        75.91 o                         
  -9   1  13        563.06        651.67        53.66 o                         
  -8   1  13        943.05        970.24        53.69 o                         
  -7   1  13        115.01        114.95        48.25 o                         
  -6   1  13        195.26        215.58        48.56 o                         
  -5   1  13       1265.70       1302.66        41.85 o                         
  -4   1  13       1920.71       2125.60        50.73 o                         
  -3   1  13         99.70        204.20        44.04 o                         
  -2   1  13        557.30        610.84        39.31 o                         
  -1   1  13          0.23         -5.74        48.72 o                         
   0   1  13        500.93        656.13        45.47 o                         
   1   1  13        163.99        182.55        50.21 o                         
   2   1  13        532.36        579.57        40.30 o                         
   3   1  13        659.82        718.40        47.11 o                         
   4   1  13       4793.67       4093.67       125.34 o                         
   5   1  13        356.13        426.84        42.50 o                         
   6   1  13        878.16        714.04        48.08 o                         
   7   1  13          0.93          1.31        48.04 o                         
   8   1  13        415.16        398.39        52.92 o                         
   9   1  13         25.08          8.66        38.89 o                         
  10   1  13        203.56        243.12        47.82 o                         
  11   1  13         68.29         76.07        44.27 o                         
  12   1  13       1428.16       1455.85        68.20 o                         
 -12   2  13        893.10        902.18        72.08 o                         
 -11   2  13       1060.28        902.10        70.45 o                         
 -10   2  13         67.40        100.07        60.68 o                         
  -9   2  13       1957.76       1938.40        53.83 o                         
  -8   2  13         44.04        180.41        41.94 o                         
  -7   2  13        553.28        651.55        52.99 o                         
  -6   2  13        148.02         92.10        48.75 o                         
  -5   2  13        221.00        186.41        39.89 o                         
  -4   2  13        726.36        715.11        50.65 o                         
  -3   2  13        188.92        266.58        40.91 o                         
  -2   2  13         64.02         86.65        49.62 o                         
  -1   2  13         21.02        -11.46        40.36 o                         
   0   2  13         55.00        -15.50        45.11 o                         
   1   2  13        867.86        969.03        53.66 o                         
   2   2  13        960.43        913.07        44.78 o                         
   3   2  13       2512.63       2470.72       122.12 o                         
   4   2  13        135.32        157.16        51.46 o                         
   5   2  13       2641.36       2577.74        56.11 o                         
   6   2  13       1423.41       1390.53        50.50 o                         
   7   2  13         65.84        108.75        48.20 o                         
   8   2  13         95.81         95.44        48.08 o                         
   9   2  13          9.57         55.05        38.53 o                         
  10   2  13        349.91        248.81        55.07 o                         
  11   2  13        948.29        898.04        45.48 o                         
  12   2  13          5.54         28.38       156.57 o                         
 -12   3  13          8.91         47.26        69.98 o                         
 -11   3  13        564.23        527.60        63.31 o                         
 -10   3  13       1302.83       1352.40        60.79 o                         
  -9   3  13         16.95         -3.49        53.06 o                         
  -8   3  13       1313.20       1270.28        52.02 o                         
  -7   3  13         86.87         63.14        47.55 o                         
  -6   3  13         27.39         46.56        49.51 o                         
  -5   3  13        734.55        834.93        61.45 o                         
  -4   3  13       1043.81       1013.48        44.65 o                         
  -3   3  13         47.48        137.92        44.49 o                         
  -2   3  13        478.76        583.10        43.06 o                         
  -1   3  13       3580.98       3742.81       124.48 o                         
   0   3  13       1956.63       2030.41        56.46 o                         
   1   3  13        679.94        774.96        53.78 o                         
   2   3  13         72.11         90.03        45.32 o                         
   3   3  13       1515.37       1645.10        51.51 o                         
   4   3  13       4168.32       4233.48       168.95 o                         
   5   3  13         30.53         77.42        40.80 o                         
   6   3  13       1132.36       1108.29        43.14 o                         
   7   3  13        353.96        396.54        40.41 o                         
   8   3  13         85.04         39.03        48.15 o                         
   9   3  13         18.81         21.06        42.33 o                         
  10   3  13        428.77        418.50        51.94 o                         
  11   3  13        529.38        546.39        60.32 o                         
 -11   4  13         22.77         25.85        63.98 o                         
 -10   4  13          8.50          6.94        56.53 o                         
  -9   4  13       1258.93       1161.97        55.77 o                         
  -8   4  13         50.88        107.05        48.20 o                         
  -7   4  13        252.06        214.47        53.44 o                         
  -6   4  13        268.34        340.83        53.68 o                         
  -5   4  13        379.41        481.44        54.34 o                         
  -4   4  13       1490.34       1508.51        64.85 o                         
  -3   4  13        488.57        529.14        53.12 o                         
  -2   4  13       1085.60       1155.57        90.19 o                         
  -1   4  13       1532.36       1527.79       104.28 o                         
   0   4  13       2270.04       2424.20        58.93 o                         
   1   4  13         76.47         70.92        50.65 o                         
   2   4  13        869.21        893.66        49.48 o                         
   3   4  13        114.22        109.89        41.32 o                         
   4   4  13       1501.88       1569.88       103.04 o                         
   5   4  13        365.29        553.26        49.69 o                         
   6   4  13        359.31        400.00        53.58 o                         
   7   4  13        602.38        669.53        62.75 o                         
   8   4  13        212.13        205.57        60.62 o                         
   9   4  13        187.05        167.08        45.96 o                         
  10   4  13         37.61         90.67        56.96 o                         
  11   4  13        150.63         76.68        63.91 o                         
 -11   5  13        222.97        162.61       115.52 o                         
 -10   5  13         94.47         82.55        59.81 o                         
  -9   5  13        145.11         53.06        62.23 o                         
  -8   5  13        647.57        497.81        60.02 o                         
  -7   5  13       1045.79       1000.03        65.46 o                         
  -6   5  13        627.33        613.32        57.54 o                         
  -5   5  13       1712.59       1717.74        59.97 o                         
  -4   5  13          5.05         10.14        53.40 o                         
  -3   5  13        331.91        301.18        49.71 o                         
  -2   5  13        459.14        514.24        53.24 o                         
  -1   5  13        347.28        406.34        47.94 o                         
   0   5  13       1210.06       1417.89        58.89 o                         
   1   5  13        562.54        765.80        78.07 o                         
   2   5  13        570.77        685.98        61.49 o                         
   3   5  13         10.30         66.74        41.96 o                         
   4   5  13         81.65         52.54        48.63 o                         
   5   5  13         16.16         59.75        44.48 o                         
   6   5  13        708.26        685.16        58.18 o                         
   7   5  13        123.65        142.76        52.57 o                         
   8   5  13          0.13         -0.46        52.35 o                         
   9   5  13        402.40        331.86        56.26 o                         
  10   5  13       1041.25       1087.38        79.62 o                         
 -10   6  13        206.57         -2.98       123.55 o                         
  -9   6  13        142.19         62.97        68.60 o                         
  -8   6  13        500.48        411.28        97.62 o                         
  -7   6  13         94.44         46.49        60.52 o                         
  -6   6  13       1755.49       1711.05       197.65 o                         
  -5   6  13         54.86         27.24        62.75 o                         
  -4   6  13        866.83       1001.82        66.02 o                         
  -3   6  13         58.51         26.20        53.47 o                         
  -2   6  13         27.29         45.46        62.27 o                         
  -1   6  13         76.47         53.46        54.11 o                         
   0   6  13       1454.30       1524.01        59.51 o                         
   1   6  13        434.78        495.50        61.29 o                         
   2   6  13        692.31        694.51        50.37 o                         
   3   6  13        375.43        375.23        53.48 o                         
   4   6  13          0.96          3.83        52.16 o                         
   5   6  13         12.20         -5.00        49.98 o                         
   6   6  13         63.25         69.81        60.81 o                         
   7   6  13        193.67        216.23        60.86 o                         
   8   6  13        696.84        690.60        59.08 o                         
   9   6  13        291.47        277.92        80.23 o                         
  -8   7  13          2.04         -3.89        77.01 o                         
  -7   7  13        936.72        683.44       134.30 o                         
  -6   7  13        169.90         77.15        66.48 o                         
  -5   7  13        104.46         72.93        56.18 o                         
  -4   7  13         24.54         21.72        59.11 o                         
  -3   7  13         67.05         43.95        68.90 o                         
  -2   7  13         33.04         18.08        53.26 o                         
  -1   7  13        773.87        734.90       125.42 o                         
   0   7  13        123.16         60.28        52.10 o                         
   1   7  13       1364.68       1271.10       107.18 o                         
   2   7  13        120.81         95.73        55.32 o                         
   3   7  13          4.84         -9.27        51.03 o                         
   4   7  13          6.45        -10.09        51.24 o                         
   5   7  13         15.97         66.57        55.63 o                         
   6   7  13         47.83         14.73        56.02 o                         
   7   7  13        386.65        382.94        71.28 o                         
  -6   8  13       1136.92        951.65       183.42 o                         
  -5   8  13         42.68         -0.28        70.91 o                         
  -4   8  13         11.27         16.06        57.60 o                         
  -3   8  13          2.60        -10.25        60.51 o                         
  -2   8  13        124.37         74.66        58.49 o                         
  -1   8  13         11.43        -28.38        59.22 o                         
   0   8  13       1601.60       1395.50       307.84 o                         
   1   8  13         37.77         55.30        60.24 o                         
   2   8  13        793.73        519.31       128.87 o                         
   3   8  13         32.15         34.72        54.87 o                         
   4   8  13          9.23        -50.61        63.93 o                         
   5   8  13         84.38         31.97        69.28 o                         
   6   8  13          2.76         16.62       145.60 o                         
  -3   9  13         53.03        -32.80        80.03 o                         
  -2   9  13         39.98        131.91       140.83 o                         
  -1   9  13         66.52         68.22        79.86 o                         
   0   9  13          8.06        -22.88        90.24 o                         
   1   9  13       1561.08       1516.30       535.50 o                         
   2   9  13        234.35         96.34        83.49 o                         
 -12   0  14        711.74        595.97       119.88 o                         
 -10   0  14        461.06        631.47        79.22 o                         
  -8   0  14        456.36        548.28        68.49 o                         
  -6   0  14         47.46         13.52        81.35 o                         
  -4   0  14       1900.28       2008.27        66.08 o                         
  -2   0  14        355.97        488.93        56.56 o                         
   0   0  14         24.67         10.89        68.57 o                         
   2   0  14        280.46        213.25        71.57 o                         
   4   0  14       3944.10       3470.30       328.29 o                         
   6   0  14        160.72         74.95        83.93 o                         
   8   0  14          3.66         -3.21        60.32 o                         
  10   0  14       1477.40       1324.24        67.12 o                         
 -12   1  14         40.46         72.64       108.75 o                         
 -11   1  14        963.42        999.27        75.23 o                         
 -10   1  14          4.40        -46.78        60.43 o                         
  -9   1  14        680.16        775.67        61.94 o                         
  -8   1  14        290.20        256.03        48.36 o                         
  -7   1  14        701.86        772.85        53.34 o                         
  -6   1  14        368.86        440.55        58.40 o                         
  -5   1  14       1014.34       1084.14        46.33 o                         
  -4   1  14          1.32         24.20        39.42 o                         
  -3   1  14       1703.36       1880.09        47.29 o                         
  -2   1  14        864.28        883.83        40.25 o                         
  -1   1  14         36.93         23.34        48.82 o                         
   0   1  14          0.38        -11.99        36.75 o                         
   1   1  14         18.99         25.27        44.13 o                         
   2   1  14         27.77          2.51        37.24 o                         
   3   1  14       2380.02       2238.04       117.60 o                         
   4   1  14        120.10         84.06        48.00 o                         
   5   1  14       2253.54       2120.09        79.33 o                         
   6   1  14        609.08        531.19        55.33 o                         
   7   1  14          3.94         10.91        48.14 o                         
   8   1  14         24.87         15.33        47.42 o                         
   9   1  14        246.02        191.66        55.69 o                         
  10   1  14        312.80        172.13        46.19 o                         
  11   1  14       1255.95       1231.22       114.24 o                         
 -11   2  14         24.74         32.98        63.65 o                         
 -10   2  14       1107.02       1026.11        64.27 o                         
  -9   2  14          7.28          8.31        68.40 o                         
  -8   2  14       1043.09        926.87        74.34 o                         
  -7   2  14         23.98         19.14        58.06 o                         
  -6   2  14          2.67         -9.68        47.69 o                         
  -5   2  14        908.00       1071.09        50.95 o                         
  -4   2  14       2887.17       3065.06        90.13 o                         
  -3   2  14          2.18        -44.12        44.12 o                         
  -2   2  14       1061.01       1097.52        52.13 o                         
  -1   2  14        235.31        260.13        41.00 o                         
   0   2  14         34.98         54.58        43.70 o                         
   1   2  14        797.87        857.13        48.29 o                         
   2   2  14        462.33        554.36        46.31 o                         
   3   2  14         90.64         91.37        38.05 o                         
   4   2  14       1470.41       1464.11        54.48 o                         
   5   2  14        958.31        931.54        53.60 o                         
   6   2  14       1529.24       1625.92        67.74 o                         
   7   2  14         96.07         71.74        41.94 o                         
   8   2  14        195.53        159.43        56.03 o                         
   9   2  14        348.52        360.50        43.57 o                         
  10   2  14        379.77        296.86        53.08 o                         
 -11   3  14       1013.46        803.91        82.41 o                         
 -10   3  14        352.88        351.46        60.79 o                         
  -9   3  14       2212.01       2267.06        72.56 o                         
  -8   3  14         36.19         55.56        69.00 o                         
  -7   3  14         78.38        128.22        48.25 o                         
  -6   3  14       2410.38       2680.06        65.94 o                         
  -5   3  14        686.94        783.73        54.95 o                         
  -4   3  14        485.04        509.21        54.10 o                         
  -3   3  14       1350.92       1133.27        48.53 o                         
  -2   3  14        758.78        772.01        57.32 o                         
  -1   3  14        981.07        928.02        43.69 o                         
   0   3  14        963.93        926.96        44.70 o                         
   1   3  14          0.70         -8.68        41.30 o                         
   2   3  14       2150.36       2299.68        55.82 o                         
   3   3  14        238.49        292.08        50.46 o                         
   4   3  14         30.41         -2.99        54.25 o                         
   5   3  14       1096.45        972.70        71.97 o                         
   6   3  14        120.89         98.89        45.74 o                         
   7   3  14          1.47         -7.50        54.97 o                         
   8   3  14        101.28         73.52        48.23 o                         
   9   3  14        935.87        793.93        54.37 o                         
  10   3  14        424.01        379.41        52.72 o                         
 -10   4  14        386.59        259.06        65.63 o                         
  -9   4  14        168.46        145.69        53.37 o                         
  -8   4  14        612.60        614.06        63.79 o                         
  -7   4  14        629.85        577.59        70.14 o                         
  -6   4  14        115.81        155.52        53.43 o                         
  -5   4  14       2125.40       2328.97       158.89 o                         
  -4   4  14        100.78        170.05        54.59 o                         
  -3   4  14        215.59        195.42        49.80 o                         
  -2   4  14        536.73        604.56        55.84 o                         
  -1   4  14        185.67        195.64        49.47 o                         
   0   4  14        244.80        246.96        51.07 o                         
   1   4  14       2186.70       2433.87        62.78 o                         
   2   4  14        983.47       1149.29        53.15 o                         
   3   4  14        635.40        766.70        62.73 o                         
   4   4  14        516.41        550.38        54.89 o                         
   5   4  14        803.43        880.64        64.19 o                         
   6   4  14       2257.69       2537.26        97.76 o                         
   7   4  14        233.49        159.20        52.19 o                         
   8   4  14          3.99          7.49        48.78 o                         
   9   4  14        172.50        144.43        64.06 o                         
  -9   5  14        541.95        389.22        72.69 o                         
  -8   5  14        126.17         22.62        56.95 o                         
  -7   5  14        350.21        319.15        71.12 o                         
  -6   5  14        754.38        667.03        64.36 o                         
  -5   5  14         31.03         68.19        49.17 o                         
  -4   5  14        200.52        183.37        49.45 o                         
  -3   5  14        400.43        449.69        62.23 o                         
  -2   5  14        270.64        409.70        61.65 o                         
  -1   5  14        287.68        208.68        61.59 o                         
   0   5  14        303.17        349.83        50.83 o                         
   1   5  14        800.40       1025.26        57.63 o                         
   2   5  14        436.87        539.64        51.24 o                         
   3   5  14        107.52        135.77        60.29 o                         
   4   5  14         90.70        107.30        53.88 o                         
   5   5  14        612.38        691.26        85.39 o                         
   6   5  14        689.21        702.50        53.82 o                         
   7   5  14        155.46        128.30        57.23 o                         
   8   5  14        416.02        362.07        65.46 o                         
  -8   6  14        195.30        123.38        69.81 o                         
  -7   6  14       1565.14       1301.98       259.09 o                         
  -6   6  14        448.06        295.55        79.78 o                         
  -5   6  14        199.57         90.73        56.64 o                         
  -4   6  14         47.93         21.43        64.15 o                         
  -3   6  14          0.51        -25.85        64.67 o                         
  -2   6  14        487.56        518.54        56.66 o                         
  -1   6  14        748.48        644.85        56.40 o                         
   0   6  14          2.12         29.34        53.79 o                         
   1   6  14       1080.99       1250.19        68.21 o                         
   2   6  14          0.54         25.07        57.01 o                         
   3   6  14          2.60          7.74        52.24 o                         
   4   6  14        148.22        132.22        52.83 o                         
   5   6  14        260.62        319.18        49.56 o                         
   6   6  14        122.28        115.81        61.73 o                         
   7   6  14        832.52        932.05        92.49 o                         
  -6   7  14       1100.15        932.00       200.87 o                         
  -5   7  14         51.31         43.87        75.48 o                         
  -4   7  14         80.76        110.12        62.09 o                         
  -3   7  14          0.70         36.11        69.21 o                         
  -2   7  14         54.63         37.54        62.59 o                         
  -1   7  14        242.25        151.27        63.49 o                         
   0   7  14       1288.11       1213.51       237.62 o                         
   1   7  14          5.87         14.94        59.92 o                         
   2   7  14        454.69        320.91        71.94 o                         
   3   7  14        174.03         86.31        60.03 o                         
   4   7  14        118.99         57.58        62.37 o                         
   5   7  14         12.06        -22.96        77.51 o                         
   6   7  14        173.00        161.93        65.15 o                         
  -4   8  14         28.22         42.12        65.28 o                         
  -3   8  14        354.72        257.57        78.45 o                         
  -2   8  14         12.14         11.65        61.00 o                         
  -1   8  14       1148.93        854.90       259.92 o                         
   0   8  14          3.51         -4.82        65.45 o                         
   1   8  14        868.15        556.10       180.03 o                         
   2   8  14         35.64        -11.60        70.53 o                         
   3   8  14         13.18          0.18        68.07 o                         
  -9   0  15         99.31        139.17        96.14 o                         
  -7   0  15        153.32        197.33        88.67 o                         
  -5   0  15       3785.96       4368.97       233.07 o                         
  -3   0  15        615.16        864.47        70.72 o                         
  -1   0  15        272.92        339.66        83.52 o                         
   1   0  15          2.50         15.97        90.67 o                         
   3   0  15       2277.50       1934.71        80.16 o                         
   5   0  15        299.17        229.71        85.44 o                         
   7   0  15        118.52        145.53        69.10 o                         
   9   0  15        610.93        630.73        97.04 o                         
 -10   1  15        133.44        112.59        78.24 o                         
  -9   1  15        116.62         18.45        56.49 o                         
  -8   1  15        842.06        751.65        69.51 o                         
  -7   1  15       1255.40       1336.03        62.95 o                         
  -6   1  15        445.29        459.48        58.57 o                         
  -5   1  15         44.53         70.22        47.40 o                         
  -4   1  15       2797.48       2868.58       136.57 o                         
  -3   1  15         47.11         12.67        51.60 o                         
  -2   1  15         22.84         58.15        57.58 o                         
  -1   1  15         25.90         32.44        43.90 o                         
   0   1  15         71.45        101.94        52.21 o                         
   1   1  15        632.65        797.15        54.54 o                         
   2   1  15       2232.20       2117.63        56.71 o                         
   3   1  15         14.63         33.67        53.36 o                         
   4   1  15       1101.73        925.47        53.16 o                         
   5   1  15         13.69         19.33        59.48 o                         
   6   1  15         65.85         29.88        59.38 o                         
   7   1  15         18.49         25.05        52.10 o                         
   8   1  15          5.45         -3.59        56.38 o                         
   9   1  15        445.45        416.78        64.28 o                         
 -10   2  15         66.77         43.10        65.96 o                         
  -9   2  15        975.29        972.87        59.09 o                         
  -8   2  15        170.42        121.52        52.49 o                         
  -7   2  15        224.29        237.51        56.68 o                         
  -6   2  15       1600.23       1538.92        56.99 o                         
  -5   2  15       1201.91       1416.98        56.89 o                         
  -4   2  15         64.95         75.36        52.53 o                         
  -3   2  15        434.29        360.29        46.25 o                         
  -2   2  15         61.40         73.16        52.23 o                         
  -1   2  15         30.11         65.77        52.84 o                         
   0   2  15         65.38         38.29        45.01 o                         
   1   2  15        339.98        325.59        50.00 o                         
   2   2  15       1006.75       1091.70        52.33 o                         
   3   2  15       1789.32       1994.83        81.68 o                         
   4   2  15        618.34        551.11        55.64 o                         
   5   2  15        286.57        170.29        60.93 o                         
   6   2  15        129.13          8.39        62.80 o                         
   7   2  15        160.01         62.21        53.11 o                         
   8   2  15         40.10         83.46        55.88 o                         
   9   2  15        777.12        629.98        54.70 o                         
 -10   3  15        780.31        398.45       115.83 o                         
  -9   3  15         90.58         26.72        72.00 o                         
  -8   3  15        208.18        181.48        57.36 o                         
  -7   3  15        986.73       1016.93        59.33 o                         
  -6   3  15         91.02        108.92        62.01 o                         
  -5   3  15        124.14        152.23        60.31 o                         
  -4   3  15       1023.81        881.54        62.55 o                         
  -3   3  15        549.45        633.82        61.31 o                         
  -2   3  15        447.88        385.18        49.88 o                         
  -1   3  15         11.21         -6.82        45.12 o                         
   0   3  15         22.61         49.81        49.17 o                         
   1   3  15       1000.85       1146.51        64.00 o                         
   2   3  15        692.99        742.09        52.65 o                         
   3   3  15         23.38         50.54        45.69 o                         
   4   3  15        286.42        254.46        55.78 o                         
   5   3  15        783.47        872.00        65.96 o                         
   6   3  15         70.79         11.22        62.81 o                         
   7   3  15         15.45         61.36        48.76 o                         
   8   3  15         86.04         91.48        70.44 o                         
   9   3  15        454.60        400.48        68.40 o                         
  -9   4  15        351.04        187.43        72.76 o                         
  -8   4  15        245.67        189.75        64.56 o                         
  -7   4  15        311.63        346.49        71.01 o                         
  -6   4  15        491.90        391.94        54.35 o                         
  -5   4  15        933.00       1029.24        65.89 o                         
  -4   4  15         75.01         53.93        60.80 o                         
  -3   4  15       1729.53       1945.67        60.45 o                         
  -2   4  15         11.30        -12.65        54.21 o                         
  -1   4  15        137.88        141.74        50.07 o                         
   0   4  15        975.34       1040.50        59.44 o                         
   1   4  15        295.13        282.28        46.84 o                         
   2   4  15        638.33        682.48        57.22 o                         
   3   4  15        378.34        333.98        57.98 o                         
   4   4  15        322.55        268.71        64.48 o                         
   5   4  15       1081.96       1027.80        61.23 o                         
   6   4  15        146.49        157.25        46.80 o                         
   7   4  15         49.67          5.65        67.16 o                         
   8   4  15        135.63         82.95        65.80 o                         
  -8   5  15         44.28         41.30        71.61 o                         
  -7   5  15       1206.77       1267.21       108.60 o                         
  -6   5  15        270.77        144.79        72.79 o                         
  -5   5  15        957.87        949.54        66.14 o                         
  -4   5  15         24.86         25.70        71.39 o                         
  -3   5  15          1.23         30.17        71.71 o                         
  -2   5  15        760.78        749.26        60.85 o                         
  -1   5  15        632.10        722.36        65.92 o                         
   0   5  15         71.70         21.25        64.62 o                         
   1   5  15        945.36       1067.99        66.81 o                         
   2   5  15         95.76        106.40        63.93 o                         
   3   5  15         70.48         73.66        71.37 o                         
   4   5  15        214.44        258.50        64.02 o                         
   5   5  15        229.84        237.57        51.19 o                         
   6   5  15         95.93        117.80        65.57 o                         
   7   5  15        255.97        202.79        61.67 o                         
  -6   6  15        535.24        334.72        79.68 o                         
  -5   6  15         19.34         63.59        72.59 o                         
  -4   6  15        826.92        694.41       164.63 o                         
  -3   6  15         64.72         46.96        57.39 o                         
  -2   6  15        654.78        598.80        90.17 o                         
  -1   6  15          0.11         29.52        57.27 o                         
   0   6  15        612.27        489.36        68.93 o                         
   1   6  15        143.36        122.20        70.95 o                         
   2   6  15         29.95         48.11        62.98 o                         
   3   6  15        235.99        179.77        58.06 o                         
   4   6  15         34.99         49.31        70.17 o                         
   5   6  15        228.59        184.19        61.43 o                         
  -4   7  15          3.11        -11.26        80.15 o                         
  -3   7  15        183.73        129.91        85.60 o                         
  -2   7  15         18.71         50.05        77.26 o                         
  -1   7  15       1429.13       1130.05       213.80 o                         
   0   7  15         77.68         69.70        64.29 o                         
   1   7  15        473.05        298.75        73.71 o                         
   2   7  15         29.91        -15.96        63.43 o                         
   3   7  15          0.11        -42.50        68.78 o                         
  -8   0  16        151.04        118.80        91.51 o                         
  -6   0  16       1240.74       1311.82       100.03 o                         
  -4   0  16        190.57        208.98        69.22 o                         
  -2   0  16         63.92         71.92        66.95 o                         
   0   0  16        190.87        182.30        60.11 o                         
   2   0  16       3557.62       3537.81        98.93 o                         
   4   0  16        351.80        378.48        81.54 o                         
   6   0  16         16.29         50.12        98.70 o                         
   8   0  16        364.20        313.27        93.07 o                         
  -9   1  16        691.37        617.89        66.36 o                         
  -8   1  16          1.28         75.76        69.87 o                         
  -7   1  16        426.12        375.46        62.33 o                         
  -6   1  16        135.63        122.27        69.03 o                         
  -5   1  16       2161.15       2528.85        67.58 o                         
  -4   1  16          8.85          7.47        54.22 o                         
  -3   1  16        136.88        136.42        52.94 o                         
  -2   1  16         48.78         16.45        52.42 o                         
  -1   1  16          1.76         37.03        44.47 o                         
   0   1  16         20.03         40.54        44.37 o                         
   1   1  16       1467.59       1273.24        58.49 o                         
   2   1  16        142.68        147.78        49.20 o                         
   3   1  16       1499.75       1416.08        61.11 o                         
   4   1  16        378.10        359.21        70.83 o                         
   5   1  16          1.81         -2.56        62.74 o                         
   6   1  16        385.54        352.59        59.09 o                         
   7   1  16        162.55        184.49        64.60 o                         
   8   1  16        413.42        332.20        66.03 o                         
  -8   2  16         12.39         12.40        64.17 o                         
  -7   2  16        939.02        949.23        59.37 o                         
  -6   2  16       1879.69       1876.50        67.17 o                         
  -5   2  16        114.61        179.77        62.35 o                         
  -4   2  16       2578.00       2496.91        64.02 o                         
  -3   2  16          9.47         38.12        59.68 o                         
  -2   2  16        522.06        468.65        54.00 o                         
  -1   2  16          2.98        -29.92        48.64 o                         
   0   2  16          7.00        -32.40        60.21 o                         
   1   2  16        995.44       1027.01        60.39 o                         
   2   2  16        868.75        881.08        64.47 o                         
   3   2  16        447.33        455.10        58.54 o                         
   4   2  16        498.33        379.46        72.07 o                         
   5   2  16        182.98        103.55        58.52 o                         
   6   2  16         18.17         -6.78        58.05 o                         
   7   2  16         79.10         82.94        64.82 o                         
  -8   3  16       1021.82       1028.69        83.12 o                         
  -7   3  16         67.69          2.45        71.84 o                         
  -6   3  16        375.96        325.68        57.72 o                         
  -5   3  16        966.52        887.40        56.11 o                         
  -4   3  16        460.32        418.43        54.46 o                         
  -3   3  16       1340.84       1422.50        85.82 o                         
  -2   3  16          2.53        -71.10        71.10 o                         
  -1   3  16          1.11        -18.78        63.36 o                         
   0   3  16       1038.37       1149.89        66.90 o                         
   1   3  16        186.79        154.40        64.51 o                         
   2   3  16        355.70        322.44        65.04 o                         
   3   3  16        247.93        285.25        65.09 o                         
   4   3  16        192.28        128.38        54.25 o                         
   5   3  16        374.96        406.94        59.89 o                         
   6   3  16         51.69         40.97        65.98 o                         
   7   3  16        224.75        153.91        66.26 o                         
  -7   4  16        633.77        589.19        74.66 o                         
  -6   4  16        110.29        123.26        72.87 o                         
  -5   4  16          0.51         28.74        71.53 o                         
  -4   4  16       1131.20       1011.63        67.68 o                         
  -3   4  16         25.37        102.45        54.63 o                         
  -2   4  16         91.30         58.32        65.80 o                         
  -1   4  16        124.71        133.51        60.15 o                         
   0   4  16        705.18        810.00        62.78 o                         
   1   4  16       1100.33       1271.22        68.27 o                         
   2   4  16          9.09         66.30        59.39 o                         
   3   4  16         46.69         12.19        69.92 o                         
   4   4  16       1452.45       1335.79        69.97 o                         
   5   4  16        161.59        181.49        73.97 o                         
   6   4  16         14.22         -7.36        67.11 o                         
  -6   5  16        537.11        425.18       114.55 o                         
  -5   5  16         26.72         91.50        72.56 o                         
  -4   5  16          0.96         25.03        82.10 o                         
  -3   5  16        489.05        407.90        67.26 o                         
  -2   5  16          5.29        -18.70        64.60 o                         
  -1   5  16        826.56        836.26        67.58 o                         
   0   5  16        393.40        301.88        60.39 o                         
   1   5  16          1.17        -10.98        65.28 o                         
   2   5  16          5.93         -8.82        59.33 o                         
   3   5  16        294.02        282.37        74.76 o                         
   4   5  16        719.31        723.05        64.93 o                         
  -3   6  16         26.32         26.80        71.90 o                         
  -2   6  16         65.46         64.25        83.25 o                         
  -1   6  16        486.59        299.40       112.70 o                         
   0   6  16         14.23         47.62        72.32 o                         
   1   6  16        174.76        184.75        73.02 o                         
   2   6  16        201.95         87.92        72.87 o                         
  -7   0  17       1163.40       1205.07       114.72 o                         
  -5   0  17       2843.72       3050.83       192.81 o                         
  -3   0  17        446.41        448.28       116.47 o                         
  -1   0  17          7.53        -28.38        88.91 o                         
   1   0  17       3026.79       2599.25        99.64 o                         
   3   0  17        311.57        336.68       100.72 o                         
   5   0  17        266.39         58.39       115.74 o                         
  -7   1  17         12.66         18.27        79.49 o                         
  -6   1  17       2499.85       2415.81        77.57 o                         
  -5   1  17         94.73         50.49        57.70 o                         
  -4   1  17        589.26        531.79        63.76 o                         
  -3   1  17         38.21         52.71        56.68 o                         
  -2   1  17        270.32        338.52        62.81 o                         
  -1   1  17        272.65        293.58        69.57 o                         
   0   1  17        912.94        814.63        71.97 o                         
   1   1  17         77.28         96.60        53.07 o                         
   2   1  17        854.58        627.33        65.96 o                         
   3   1  17        130.75         62.42        58.21 o                         
   4   1  17          3.67        -31.20        53.96 o                         
   5   1  17         48.49         52.13        61.13 o                         
   6   1  17        390.69        294.92       117.27 o                         
  -6   2  17          9.03         19.93        60.94 o                         
  -5   2  17        685.47        449.87        64.59 o                         
  -4   2  17         67.37         63.68        70.44 o                         
  -3   2  17        239.25        147.20        70.79 o                         
  -2   2  17         90.61         15.39        63.45 o                         
  -1   2  17          1.37          5.74        63.27 o                         
   0   2  17        700.82        662.31        72.89 o                         
   1   2  17       1043.41        973.45        66.54 o                         
   2   2  17        353.02        298.54        59.34 o                         
   3   2  17        180.11        145.47        65.12 o                         
   4   2  17         22.38        -71.43        72.99 o                         
   5   2  17         20.33         45.81        61.28 o                         
  -5   3  17        128.31         92.31        82.02 o                         
  -4   3  17       1610.66       1671.74       107.60 o                         
  -3   3  17          2.22        -60.29        60.29 o                         
  -2   3  17         92.24        102.93        64.62 o                         
  -1   3  17        450.59        290.26        67.15 o                         
   0   3  17        386.08        344.64        65.40 o                         
   1   3  17         39.61         61.71        65.18 o                         
   2   3  17        394.52        381.44        79.04 o                         
   3   3  17        811.13        787.43        69.77 o                         
   4   3  17        120.70        159.85        74.28 o                         
  -4   4  17         62.91         64.53        74.60 o                         
  -3   4  17        262.57        233.67        69.12 o                         
  -2   4  17        229.95        219.72        74.89 o                         
  -1   4  17        347.50        298.63        76.00 o                         
   0   4  17        362.76        288.26        76.20 o                         
   1   4  17        390.35        412.35        60.92 o                         
   2   4  17        206.39        184.86        63.77 o                         
   3   4  17        398.84        416.58        69.30 o                         
  -2   0  18        122.45        189.24       112.13 o                         
   0   0  18       1472.91       1208.94       118.24 o                         
   2   0  18        667.72        473.12        95.63 o                         
  -3   1  18        741.80        679.36        74.81 o                         
  -2   1  18          1.53        -18.13        71.68 o                         
  -1   1  18        358.03        347.30        72.95 o                         
   0   1  18          4.87         -4.61        66.30 o                         
   1   1  18       1220.58       1127.09        65.51 o                         
   2   1  18        420.02        371.68        68.24 o                         
  -2   2  18        100.43         17.98       115.79 o                         
  -1   2  18        612.20        481.65        63.28 o                         
   0   2  18        907.77        728.49        76.80 o                         
   1   2  18        161.34         65.24        98.83 o                         
                                                                                
